# Supplementary material for: Comparison of lipid profiles and nutritional quality of 11 red-flowered oil-tea camellia through quantitative lipidomics and chemometrics
Source: Food Chem X. 2025 Jul 4;29:102738. doi: 10.1016/j.fochx.2025.102738 (PMC12275141; doi:10.1016/j.fochx.2025.102738)
Supplement: Supplementary material 2 — The lipids internal standard. [file mmc2.xlsx]

## Sheet: Sheet1
Table S1. The lipids internal standard.
No.	Glass	Corresponding internal standard	CAS	Brands
1	LPA	LPA(17:0)	799268-66-9	Avanti
2	LPC	LPC(16:0)-d31	327178-91-6	Avanti
3	LPE	LPE(14:0)	123060-40-2	Avanti
4	LPG	LPG(14:0)	123060-40-2	Avanti
5	LPI	LPI(17:1)	1246353-39-8	Avanti
6	LPS	LPS(17:1)	1246298-15-6	Avanti
7	PA	PA(17:0/17:0)	154804-54-3	Avanti
8	PC	PC(16:0(d31)/18:1)	179093-76-6	Avanti
9	PE	PE(16:0(d31)/18:1)	326495-44-7	Avanti
10	PG	PG(16:0(d31)/18:1)	327178-87-0	Avanti
11	PI	PI(16:0(d31)/18:1)	799812-61-6	Avanti
12	PS	PS(16:0(d31)/18:1)	327178-96-1	Avanti
13	PMeOH	PMeOH(16:0/16:0)	92609-89-7	zzstandard
14	MG	MG(17:0)	5638-14-2	Sigma-Aldrich
15	DG	DG(17:0/17:0)	98896-81-2	Cayman
16	TG	TG(17:0/17:0/17:0)	2438-40-6	sigma-Aldrich
17	MGDG	DG(17:0/17:0)	98896-81-2	Cayman
18	DGDG	DG(17:0/17:0)	98896-81-2	Cayman
19	SQDG	DG(17:0/17:0)	98896-81-2	Cayman
20	DGTS	DG(17:0/17:0)	98896-81-2	Cayman
21	LDGTS	DG(17:0/17:0)	98896-81-2	Cayman
22	DGGA	DG(17:0/17:0)	98896-81-2	Cayman
23	ADGGA	DG(17:0/17:0)	98896-81-2	Cayman
24	DGCC	DG(17:0/17:0)	98896-81-2	Cayman
25	FFA	FFA(16:0)-d31	39756-30-4	Supelco
26	SPH	SPH(18:1)-d7	1246304-34-6	Avanti
27	Cert	Cer(t18:0/22:0-d3)	2011762-87-9	Cayman
28	Cer	Cer(d18:1(d7)/18:0)	—	Avanti
29	HexCer	HexCer(d18:1(d5)/18:0)	2260670-13-9	Avanti
30	CE	CE(17:0)	24365-37-5	Rhawn
31	CoQ	CoQ10-d9	303-98-0	Avanti
