# Supplementary material for: Comparison of lipid profiles and nutritional quality of 11 red-flowered oil-tea camellia through quantitative lipidomics and chemometrics
Source: Food Chem X. 2025 Jul 4;29:102738. doi: 10.1016/j.fochx.2025.102738 (PMC12275141; doi:10.1016/j.fochx.2025.102738)
Supplement: Supplementary material 3 — 618 lpids identified across 11 ROCs. [file mmc3.xlsx]

## Sheet: Sheet1
Table S2. 618 lpids identified across 11 ROCs.
Index	Compounds	Class I	Class II	Chain length	Chain unsaturation	Q1 (Da)	Molecular Weight	Ionization model	Formula	ZJ-1	ZJ-2	ZJ-3	TCHZ-1	TCHZ-2	TCHZ-3	XN-1	XN-2	XN-3	DBXN-1	DBXN-2	DBXN-3	TS-1	TS-2	TS-3	GN-1	GN-2	GN-3	CC-1	CC-2	CC-3	TC1-1	TC1-2	TC1-3	TC2-1	TC2-2	TC2-3	TC3-1	TC3-2	TC3-3	TC4-1	TC4-2	TC4-3	QC01	QC02	QC03	QC04	QC05	cpd_ID	lipidmaps ID
Lipid-B-P-0015	Cer(d18:0/22:1(2OH))	SP	Cer	40	1	638.609	637.601	[M+H]+	C40H79NO4	0.573603	0.425325	0.525621	0.465471	0.453123	0.50666	0.160547	0.138662	0.141872	0.176751	0.194172	0.164308	0.278489	0.342806	0.279669	0.390299	0.364951	0.32814	0.548277	0.682783	0.763217	0.516343	0.490103	0.497296	0.587152	0.700849	0.726577	0.527011	0.573707	0.574387	0.380068	0.404276	0.465993	0.463762	0.545888	0.425347	0.406818	0.380492	C00195	-
Lipid-B-P-0013	Cer(d18:0/22:0(2OH))	SP	Cer	40	0	640.624	639.617	[M+H]+	C40H81NO4	0.0184139	0.00813107	0.00953541	0.00856368	0.0102576	0.0097666	N/A	N/A	N/A	0.00353412	0.00459989	0.00398387	0.00761118	0.00622531	0.00840405	0.00702117	0.0111746	0.0104201	0.0179264	0.00944922	0.00515374	0.0140229	0.0119237	0.0155082	0.0116441	0.0117406	0.0191245	0.0137803	0.0141051	0.009486	0.00678366	0.0119811	0.00749123	0.0121647	0.00858436	0.0106432	0.0103387	0.00913443	C00195	LMSP02020032
Lipid-B-P-0066	Cer(d18:2/24:1)	SP	Cer	42	3	646.6	645.606	[M+H]+	C42H79NO3	0.026053	0.0330147	0.0401829	0.043143	0.0542031	0.0387675	0.0384114	0.0190331	0.0374659	0.0373875	0.0267221	0.0406173	0.0546827	0.0304968	0.046338	0.0384904	0.0438044	0.0137427	0.0302607	0.0336746	0.0522326	0.0415844	0.0374557	0.0304647	0.0324763	0.0273032	0.03699	0.0366188	0.0411281	0.0360163	0.018979	0.0304057	0.0389136	0.0506329	0.0216882	0.031721	0.0296373	0.0279054	C00195	-
Lipid-B-P-0035	Cer(d18:1/24:0)	SP	Cer	42	1	650.645	649.637	[M+H]+	C42H83NO3	0.0724951	0.0726607	0.0376144	0.0525265	0.0701441	0.0558589	0.0443897	0.0480684	0.0476851	0.0690476	0.0512729	0.0566695	0.0616297	0.0335785	0.0656163	0.0573556	0.0569176	0.0486279	0.0630594	0.0790324	0.0567749	0.0721983	0.0584518	0.0464174	0.0407164	0.0587388	0.0470129	0.0962419	0.0394663	0.0567363	0.0516859	0.0459898	0.0486279	0.0555323	0.109989	0.0502384	0.0496261	0.0594373	C00195	LMSP02010012
Lipid-B-P-0033	Cer(d18:1/22:0)	SP	Cer	40	1	622.614	621.606	[M+H]+	C40H79NO3	0.0201139	0.00928971	0.0199079	0.0190392	0.0285594	0.0227718	0.0305869	0.021979	0.0284396	0.0286959	0.0110514	0.0231874	0.0304806	0.0212849	0.0315005	0.0136647	0.0323032	0.0173837	0.0161242	0.0122095	0.0285662	0.021171	0.0208621	0.0227399	0.0229237	0.0168422	0.0190095	0.0195492	0.0209398	0.0231113	0.0292469	0.0190646	0.0262741	0.023826	0.0392526	0.0158501	0.0234352	0.0155442	C00195	LMSP02010008
Lipid-B-P-0089	Cer(t18:1/23:0(2OH))	SP	Cert	41	1	668.619	667.611	[M+H]+	C41H81NO5	0.287337	0.208179	0.222445	0.291468	0.33948	0.323079	0.225957	0.110352	0.229345	0.12153	0.317673	0.366102	0.138413	0.297999	0.297581	0.339241	0.261024	0.347849	0.149391	0.217656	0.195736	0.114405	0.11366	0.159407	0.188864	0.231721	0.246202	0.292026	0.138753	0.304875	0.301933	0.22967	0.214864	0.292244	0.29774	0.270273	0.191034	0.379364	C12145	LMSP02010186
Lipid-B-P-0090	Cer(t18:1/24:0(2OH))	SP	Cert	42	1	682.635	681.627	[M+H]+	C42H83NO5	1.07013	1.37397	1.30597	1.43082	1.74206	1.81066	1.06328	0.769123	1.24215	1.08153	1.37203	1.24251	1.24615	1.486	1.48745	2.14676	1.71031	2.45218	1.46482	1.08945	0.767248	0.821342	0.802421	0.931726	0.940197	1.39724	1.49257	0.981395	1.0438	1.0475	0.920725	0.88409	1.25285	1.20812	1.44624	1.71348	1.20282	1.83591	C12145	LMSP02030081
Lipid-B-P-0091	Cer(t18:1/25:0(2OH))	SP	Cert	43	1	696.651	695.643	[M+H]+	C43H85NO5	0.16562	0.157472	0.211506	0.736565	0.506737	0.689461	0.727111	0.414881	0.665685	0.382445	0.325236	0.436922	0.539499	0.557556	0.580164	0.502069	0.308941	0.281184	4.58626	7.6362	5.02051	0.848109	0.707133	0.754884	0.458877	0.54514	0.295047	0.891749	0.818194	0.889847	1.05541	1.33432	1.44361	0.931848	0.920989	1.11555	0.867557	0.847599	C12145	LMSP02010184
Lipid-B-P-0092	Cer(t18:1/26:0(2OH))	SP	Cert	44	1	710.666	709.658	[M+H]+	C44H87NO5	0.181931	0.122142	0.187921	0.377101	0.418723	0.15167	0.345611	0.375183	0.292106	0.118383	0.153168	0.0493951	0.207343	0.145064	0.298601	0.413723	0.250434	0.295026	3.33225	3.9075	3.42525	0.342129	0.45702	0.271338	0.370527	0.287577	0.201997	0.415523	0.781057	0.412786	0.715355	0.907955	1.05913	0.492198	0.283567	0.516681	0.580323	0.587267	C12145	LMSP02010179
Lipid-B-P-0079	Cer(t18:0/25:0(2OH))	SP	Cert	43	0	698.666	697.658	[M+H]+	C43H87NO5	0.0963527	0.029931	0.125641	0.34864	0.349624	0.424358	0.102993	0.211657	0.350624	0.208456	0.17242	0.174727	0.384849	0.166576	0.352187	0.395605	0.396568	0.464465	1.12451	0.978416	1.11071	0.129814	0.0848346	0.104168	0.0555192	0.0975171	0.061844	N/A	N/A	N/A	N/A	N/A	N/A	0.253105	0.368789	0.271153	0.19138	0.275652	C12145	LMSP02030068
Lipid-B-P-0096	Cer(t18:1/25:1(2OH))	SP	Cert	43	2	694.626	693.627	[M+H]+	C43H83NO5	N/A	N/A	N/A	0.0110398	0.133239	0.142904	N/A	N/A	N/A	0.0968918	0.0569463	0.0888653	0.0691902	0.132592	0.0900896	N/A	N/A	N/A	0.959042	1.24846	0.76085	0.120035	0.13775	0.0911301	0.126995	0.112393	0.241039	0.25881	0.322193	0.299578	0.246385	0.196016	0.264069	0.25314	0.218507	0.397511	0.246234	0.239807	C12145	-
Lipid-B-P-0105	Cer(t18:0/24:0)	SP	Cert	42	0	668.656	667.648	[M+H]+	C42H85NO4	0.501731	0.53495	0.865996	0.693343	0.50559	0.917539	0.407175	0.502161	0.455913	0.288273	0.36429	0.384883	0.458892	0.414745	0.385271	1.21639	1.06687	1.07643	0.809081	1.30874	1.11383	0.407085	0.558831	0.55793	0.282779	0.406918	0.310823	0.538345	0.509979	0.505112	0.408235	0.654083	0.421873	0.67574	0.732209	0.505276	0.689513	0.354384	C12145	LMSP02030004
Lipid-B-P-0110	Cer(t18:1/24:0)	SP	Cert	42	1	666.64	665.632	[M+H]+	C42H83NO4	1.81322	0.88576	1.47499	1.38404	1.75474	1.83589	1.76006	1.35684	1.5992	1.294	1.12794	0.8866	1.70205	2.10268	2.80847	1.18375	1.24332	1.55859	2.98906	2.22706	2.91353	1.92049	2.05525	2.16177	0.931948	1.49186	1.07429	1.65034	2.19881	1.62691	2.34268	3.05987	2.99832	1.87522	2.29094	2.39476	1.43061	1.76098	C12145	LMSP02010140
Lipid-B-P-0111	Cer(t18:1/26:0)	SP	Cert	44	1	694.671	693.664	[M+H]+	C44H87NO4	0.509176	0.372743	0.405636	0.497619	0.570989	0.969127	0.645419	0.461715	0.373129	0.268525	0.370713	0.200666	0.5421	0.679977	0.744198	1.0167	0.73255	0.610628	0.708805	0.720174	0.896454	0.503712	0.419094	0.390539	0.257954	0.341537	0.295288	0.495841	0.466076	0.423796	0.923638	0.943927	1.25742	0.583263	0.793336	0.497627	0.504803	0.328289	C12145	LMSP02010138
Lipid-B-P-0078	Cer(t18:0/24:0(2OH))	SP	Cert	42	0	684.651	683.643	[M+H]+	C42H85NO5	0.296406	0.261999	0.23724	0.773911	0.67683	0.744187	0.564669	0.384052	0.633479	0.350684	0.552893	0.53992	0.874794	0.663321	0.519415	1.13152	0.984792	0.990183	3.47057	2.37886	3.2027	0.326853	0.287155	0.175971	0.301378	0.160872	0.210451	0.315373	0.414228	0.27036	0.479173	0.572336	0.492173	0.712595	0.762091	0.763738	0.835391	0.546754	C12145	LMSP02030002
Lipid-B-P-0088	Cer(t18:1/22:0(2OH))	SP	Cert	40	1	654.604	653.596	[M+H]+	C40H79NO5	0.176069	0.141473	0.20509	0.183384	0.192544	0.314107	0.142462	0.134547	0.223017	0.219848	0.2038	0.246686	0.201015	0.201312	0.210482	0.466746	0.222854	0.322175	N/A	N/A	N/A	0.1489	0.179057	0.221441	0.420729	0.207031	0.32165	0.239686	0.372341	0.271347	0.385353	0.306743	0.288156	0.349664	0.220876	0.233918	0.312633	0.269762	C12145	LMSP02010187
Lipid-B-P-0095	Cer(t18:1/24:1(2OH))	SP	Cert	42	2	680.615	679.611	[M+H]+	C42H81NO5	3.23175	1.6277	2.55071	1.29015	1.61176	2.029	2.53425	2.44116	2.61608	2.00555	2.1972	2.23224	2.10366	1.86285	2.10385	2.57431	2.22096	2.24143	3.52448	3.19966	3.60582	2.42574	2.34196	2.33912	2.89505	2.86385	2.36198	2.58657	3.87107	3.13512	2.36071	2.75466	2.12296	3.94171	2.89502	2.86549	2.84776	2.95568	C12145	-
Lipid-B-P-0114	HexCer(t18:1/22:0(2OH))	SP	HexCer	40	1	816.656	815.649	[M+H]+	C46H89NO10	0.321167	0.339557	0.373339	0.456927	0.371797	0.439237	0.31952	0.296562	0.312886	0.403564	0.355384	0.45546	0.350628	0.350125	0.374571	0.44802	0.505071	0.567333	0.288582	0.25671	0.288845	0.30636	0.438592	0.359832	0.472088	0.41931	0.413846	0.644737	0.588064	0.521753	0.468223	0.515025	0.410354	0.413811	0.422771	0.425169	0.492427	0.454488	C01190	LMSP05010045
Lipid-B-P-0167	HexCer(d18:2/24:1)	SP	HexCer	42	3	808.7	807.659	[M+H]+	C48H89NO8	0.436461	0.286386	0.503737	0.574251	0.757767	0.695581	0.74028	0.436384	0.535108	0.627975	0.493335	0.684123	0.446694	0.483467	0.496973	0.80415	0.51719	0.678503	0.415597	0.576689	0.806595	0.229383	0.434171	0.57511	0.537756	0.406114	0.335783	0.511098	0.574846	0.441273	0.30744	0.321372	0.392285	0.493112	0.532538	0.450888	0.405715	0.563314	C01190	-
Lipid-B-P-0166	HexCer(d18:2/24:0)	SP	HexCer	42	2	810.7	809.674	[M+H]+	C48H91NO8	0.41951	0.404841	0.347206	0.187108	0.193212	0.138183	0.133371	0.155026	0.137497	0.127479	0.121467	0.161582	0.262194	0.282679	0.254184	0.450395	0.347417	0.516314	0.303046	0.222185	0.350896	0.158939	0.197289	0.199377	0.14966	0.159278	0.15739	0.371765	0.374119	0.276501	0.206934	0.201626	0.197549	0.250825	0.269528	0.228978	0.241113	0.222292	C01190	-
Lipid-B-P-0139	HexCer(d16:1/18:0)	SP	HexCer	34	1	700.6	699.565	[M+H]+	C40H77NO8	0.0887965	0.0889684	0.0959112	0.101636	0.120007	0.102297	0.119583	0.09554	0.0977701	0.1287	0.179237	0.2196	0.0911414	0.104742	0.1384	0.127553	0.081595	0.165844	0.134895	0.160662	0.126528	0.0940502	0.0932092	0.107298	0.134397	0.123979	0.129211	0.0691837	0.0976498	0.054261	0.102295	0.109377	0.128389	0.117028	0.120698	0.103324	0.0642701	0.157045	C01190	LMSP0501AA49
Lipid-B-P-0123	HexCer(t18:1/26:1(2OH))	SP	HexCer	44	2	870.695	869.696	[M+H]+	C50H95NO10	1.15801	0.876441	0.987526	0.641892	0.534848	0.557115	0.391424	0.488342	0.464377	0.586595	0.552916	0.46518	0.536741	0.515807	0.412071	1.0152	0.821882	0.779103	0.908355	0.757257	0.846325	0.61359	0.665417	0.544662	0.707193	0.620648	0.730143	0.613588	0.67281	0.610484	0.441926	0.602236	0.571972	0.750365	0.74973	0.380685	0.656685	0.806725	C01190	-
Lipid-B-P-0115	HexCer(t18:1/23:0(2OH))	SP	HexCer	41	1	830.661	829.664	[M+H]+	C47H91NO10	0.456725	0.434091	0.416562	0.663428	0.619257	0.517228	0.338501	0.29033	0.322779	0.420169	0.593902	0.501029	0.493994	0.469361	0.54425	0.563063	0.551243	0.562256	0.39736	0.409481	0.327134	0.33508	0.354219	0.26786	0.419806	0.355821	0.435702	0.495738	0.386853	0.411243	0.393346	0.421733	0.351535	0.491149	0.549072	0.518768	0.464218	0.464077	C01190	-
Lipid-B-P-0117	HexCer(t18:1/26:0(2OH))	SP	HexCer	44	1	872.719	871.711	[M+H]+	C50H97NO10	0.480802	0.584159	0.633774	0.705212	0.613825	0.674743	0.433632	0.361068	0.425141	0.555195	0.714144	0.590812	0.516768	0.392609	0.466295	1.18963	1.06489	0.953925	0.469871	0.602719	0.570271	0.377212	0.445466	0.374951	0.361043	0.384448	0.487852	0.622088	0.654265	0.527404	0.415603	0.338427	0.246896	0.438362	0.52307	0.362377	0.542784	0.450914	C01190	LMSP05010047
Lipid-B-P-0116	HexCer(t18:1/24:0(2OH))	SP	HexCer	42	1	844.688	843.68	[M+H]+	C48H93NO10	2.97115	2.49767	2.78737	3.55007	3.38907	3.21723	2.31922	2.29788	2.66301	2.8137	3.19512	3.03089	2.87381	2.63166	3.0807	4.2932	4.20504	4.13765	2.81313	2.44264	2.86118	1.74795	1.93575	1.75438	2.38886	2.06088	2.6133	2.50598	2.52103	2.32954	1.67575	1.75949	1.80471	2.85655	2.67586	2.5588	2.58324	2.71424	C01190	LMSP05010058
Lipid-B-P-0006	SPH(d16:1)	SP	SPH	16	1	272.259	271.251	[M+H]+	C16H33NO2	1.99964	1.35867	1.74284	2.59849	1.8071	1.85533	2.31164	1.85439	2.08505	1.863	2.06048	2.66649	1.96746	1.92457	1.85114	1.87829	1.73369	1.67545	2.28615	2.09477	2.13845	1.84793	1.45071	1.62268	1.68611	1.75811	1.4986	2.38619	1.64858	1.65429	1.86245	1.45741	1.65	1.88648	1.9922	2.07371	2.00655	1.77208	C00836	LMSP01040008
Lipid-B-P-1286	Coenzyme Q9	PR	CoQ	-	-	795.629	794.621	[M+H]+	C54H82O4	3.31849	2.54007	2.27811	2.05276	2.53858	2.46756	5.24692	4.63043	4.86747	2.32921	2.54421	2.79265	2.17616	2.49858	2.91828	2.46933	2.32084	1.13074	5.64884	5.11869	4.77963	1.62641	1.82787	1.75698	1.29233	1.86809	1.34488	0.916141	1.14675	1.44082	0.951469	1.63686	1.68558	2.51409	2.40996	3.32711	2.81876	2.18625	C01967	LMPR02010004
Lipid-B-P-1287	Coenzyme Q10	PR	CoQ	-	-	863.691	862.684	[M+H]+	C59H90O4	9.63	8.52048	8.66665	14.3892	13.5559	11.4159	9.68957	11.2503	11.7633	11.9967	10.7155	10.8833	9.78985	13.4765	11.5344	10.2588	5.44309	4.47195	10.6015	10.5014	10.028	15.6836	10.5582	16.2929	7.84889	13.6412	14.7528	12.9696	12.4581	19.5957	7.17456	14.5463	13.3641	11.1096	9.79672	12.2848	11.2353	12.6344	C11378	LMPR02010001
Lipid-B-N-0455	LPA(18:3)	GP	LPA	18	3	431.236	432.228	[M-H]-	C21H37O7P	N/A	N/A	N/A	N/A	N/A	N/A	0.789432	1.1205	0.731992	0.585219	0.724172	0.634533	0.431835	0.222606	0.226072	N/A	N/A	N/A	4.82741	0.810366	0.918664	N/A	N/A	N/A	N/A	N/A	N/A	0.135408	0.165954	0.11125	0.141255	0.130027	0.133722	0.560984	0.449506	0.445266	0.436407	0.562477	C00681	LMGP10050023
Lipid-B-N-0453	LPA(18:2)	GP	LPA	18	2	433.236	434.243	[M-H]-	C21H39O7P	0.912497	0.829569	0.961583	2.36705	1.98486	1.81103	42.3796	40.6337	40.9755	14.7353	16.7561	16.7669	4.09637	4.05784	4.85468	1.75875	1.1102	1.1421	368.907	49.5214	55.8421	1.55384	2.20829	2.14484	2.40295	2.80951	3.27839	1.67473	2.74434	1.96986	2.01246	2.14093	2.17971	19.518	20.5201	19.3357	22.1759	21.9495	C00681	LMGP10050017
Lipid-B-N-0451	LPA(18:1)	GP	LPA	18	1	435.259	436.259	[M-H]-	C21H41O7P	1.71839	1.78116	2.14236	0.813454	0.960118	0.84515	12.3959	10.3143	12.6559	7.24468	8.63393	7.91032	3.50625	3.90162	3.89892	0.958188	0.93404	0.641093	250.062	21.8946	26.4172	1.54035	1.48846	1.65537	1.1992	1.43685	1.65752	2.06352	2.17828	2.24428	1.75898	1.05825	1.51621	10.5852	13.1321	11.4094	9.65465	11.5928	C00681	LMGP10050008
Lipid-B-N-0459	LPA(22:5)	GP	LPA	22	5	483.236	482.243	[M-H]-	C25H39O7P	0.137232	0.142308	0.252515	0.452252	0.239763	0.309512	0.715069	0.646081	0.508702	0.416499	0.536201	0.407841	0.212641	0.129055	0.154593	0.421453	0.210478	0.233534	4.36039	0.731997	1.01768	0.182626	0.291083	0.308149	0.286217	0.465297	0.525111	0.286367	0.470875	0.217684	0.214927	0.20529	0.235927	0.328405	0.494184	0.567113	0.674979	0.583143	C00681	-
Lipid-B-N-0449	LPA(18:0)	GP	LPA	18	0	437.267	438.275	[M-H]-	C21H43O7P	N/A	N/A	N/A	N/A	N/A	N/A	0.964668	0.90106	1.16495	0.402446	0.380619	0.449786	0.367516	0.346532	0.369847	N/A	N/A	N/A	15.1682	1.04915	1.03214	0.25043	0.306389	0.397254	N/A	N/A	N/A	0.293681	0.392253	0.28188	0.397806	0.297998	0.338985	0.763207	0.982833	0.679118	0.688488	0.767561	C00681	LMGP10050043
Lipid-B-N-0448	LPA(16:0)	GP	LPA	16	0	409.236	410.243	[M-H]-	C19H39O7P	0.36982	0.406469	0.499968	0.499273	0.409869	0.374704	9.82196	10.0024	8.23836	3.16658	2.91089	2.48258	1.3046	1.2477	1.19144	0.350853	0.359964	0.324007	15.5476	6.83401	7.85705	0.704563	0.813121	0.676119	0.564232	0.572975	0.637977	0.651308	0.859121	0.759896	0.499258	0.516535	0.740686	7.34336	6.28706	6.67388	6.9486	8.42882	C00681	LMGP10050042
Lipid-B-P-0171	LPC(16:0)	GP	LPC	16	0	496.34	495.332	[M+H]+	C24H50NO7P	28.0908	21.3675	29.2381	54.8054	53.6407	53.4564	83.1436	81.4233	88.4346	185.725	193.568	207.266	52.6282	47.4503	46.0528	121.522	123.901	126.474	102.915	87.3042	105.923	61.8329	51.6087	69.6886	59.6242	68.0826	67.9685	94.755	91.9176	99.296	62.6708	84.444	85.328	132.179	161.987	118.323	132.387	112.244	C04230	LMGP01050018
Lipid-B-P-0189	LPC(18:2)	GP	LPC	18	2	520.34	519.332	[M+H]+	C26H50NO7P	13.8622	15.6998	20.8533	26.253	38.3969	39.9262	88.3799	110.985	78.1609	196.986	203.311	216.406	64.3684	55.368	64.5326	57.742	60.6544	40.1003	101.426	108.139	124.514	44.8779	38.691	66.8395	59.7048	55.2871	74.7512	68.3195	79.2429	88.0773	71.5014	81.4071	89.393	158.66	164.734	118.493	113.357	129.061	C04230	LMGP01050034
Lipid-B-P-0185	LPC(20:1)	GP	LPC	20	1	550.387	549.379	[M+H]+	C28H56NO7P	0.766957	0.602332	0.737146	0.373787	0.290624	0.436464	2.06639	2.25608	2.28634	8.29304	9.26301	8.39019	1.42628	1.00773	1.20249	1.2104	1.65536	1.31499	2.28325	2.24942	2.74014	1.1916	1.23183	1.45387	0.745933	0.549659	0.861029	0.891156	1.13115	1.40006	1.04307	0.9075	1.25013	3.59923	4.07571	2.5554	3.03029	3.26581	C04230	LMGP01050047
Lipid-B-P-0183	LPC(18:1)	GP	LPC	18	1	522.356	521.348	[M+H]+	C26H52NO7P	63.4029	59.6537	52.4728	34.5684	36.7632	44.8144	53.6047	43.4779	63.95	202.504	260.573	234.41	58.0874	44.2168	46.1722	165.813	148.061	186.204	123.497	105.147	157.315	84.8081	71.6146	104.179	100.856	99.3363	131.443	206.552	178.947	246.339	100.362	149.599	147.701	176.062	260	140.741	155.565	191.168	C04230	LMGP01050029
Lipid-B-P-0181	LPC(16:1)	GP	LPC	16	1	494.325	493.317	[M+H]+	C24H48NO7P	0.287577	0.313739	0.336348	0.754515	0.63084	0.69373	0.832104	0.769936	0.875913	3.31754	3.10566	2.9646	0.716743	0.850676	0.646582	2.00026	2.85108	2.19605	1.00041	0.745319	1.2374	0.829931	0.808338	1.12319	1.22521	1.14323	1.13975	1.21352	1.34728	1.12885	1.02691	1.09191	1.00112	2.39504	2.00768	2.10293	1.69267	1.4702	C04230	LMGP01050021
Lipid-B-P-0177	LPC(24:0)	GP	LPC	24	0	608.466	607.458	[M+H]+	C32H66NO7P	0.326409	0.260767	0.293371	0.686528	0.402363	0.477566	0.820825	0.624877	0.400528	1.67027	2.03505	1.27944	0.873832	0.90884	0.916488	1.32057	1.23982	1.56889	1.17123	1.89865	1.17278	0.655893	0.709783	0.993145	0.609314	0.475368	0.630994	1.30412	1.73924	1.14338	0.744267	1.01334	1.00554	1.786	1.57559	0.890539	1.87924	1.40009	C04230	LMGP01050057
Lipid-B-P-0173	LPC(18:0)	GP	LPC	18	0	524.372	523.364	[M+H]+	C26H54NO7P	3.3256	3.24709	3.86123	5.355	4.78788	5.07374	6.81819	7.02637	7.0048	19.1281	22.2169	20.8717	8.17852	6.16075	7.31798	19.6236	21.1988	20.518	17.9784	16.8519	19.21	13.3741	12.3975	15.559	6.75134	6.1668	8.73746	15.1746	14.5269	16.0874	14.9835	16.8828	17.6518	21.637	26.2268	16.759	19.796	16.464	C04230	LMGP01050026
Lipid-B-P-0172	LPC(17:0)	GP	LPC	17	0	510.356	509.348	[M+H]+	C25H52NO7P	0.286861	0.245172	0.26921	0.463267	0.481635	0.548701	0.542212	0.39657	0.571071	1.35512	1.67504	1.70053	0.65009	0.471602	0.537264	1.02554	1.07235	0.901616	0.743331	0.656815	0.707678	0.504626	0.680195	0.694973	0.570337	0.519852	0.715317	0.867844	0.750632	0.993316	0.976782	1.0842	0.972895	1.48679	1.42347	1.11302	1.30717	1.06075	C04230	LMGP01050024
Lipid-B-P-0169	LPC(14:0)	GP	LPC	14	0	468.309	467.301	[M+H]+	C22H46NO7P	0.13926	0.158774	0.125123	0.200544	0.175285	0.140475	0.445616	0.530335	0.401544	0.747726	1.15082	0.982008	0.214803	0.194055	0.194506	0.351384	0.685428	0.580814	0.445903	0.26944	0.399464	0.227171	0.205092	0.173328	0.134646	0.201982	0.315996	0.207535	0.323217	0.318604	0.352838	0.315958	0.318605	0.612707	0.770154	0.320171	0.545658	0.442116	C04230	LMGP01050012
Lipid-B-P-0193	LPC(18:3)	GP	LPC	18	3	518.325	517.317	[M+H]+	C26H48NO7P	0.347016	0.376999	0.254323	0.699983	0.481681	1.01244	2.66303	2.9738	2.71754	9.81581	9.76314	11.9885	1.92859	2.34805	2.36108	1.81669	1.8626	1.4291	2.33379	2.1726	1.45539	0.975165	1.01658	1.03263	1.27749	0.963248	0.915588	2.03734	1.85204	1.68219	2.40019	2.64613	2.95377	4.44939	5.2712	3.19037	3.56142	4.07622	C04230	LMGP01050038
Lipid-B-P-0203	LPE(18:0)	GP	LPE	18	0	482.325	481.317	[M+H]+	C23H48NO7P	0.418511	0.535122	0.563697	0.65434	1.16618	0.436559	1.16952	1.15616	0.95468	0.753097	0.859663	1.1649	0.798321	0.788711	0.536732	1.11349	1.08319	0.729541	2.12598	1.02526	1.13324	1.23689	1.04906	1.0887	0.478661	0.74863	0.590319	0.986146	1.47872	0.890392	1.2789	1.23809	1.19333	0.827008	0.852123	0.927247	0.859666	0.777837	C04438	LMGP02050001
Lipid-B-P-0210	LPE(20:1)	GP	LPE	20	1	508.34	507.332	[M+H]+	C25H50NO7P	0.895056	0.614588	0.845686	0.18266	0.239881	0.246885	2.57656	2.05764	2.57113	4.53274	5.02113	3.56513	0.274415	0.173063	0.407615	0.384481	0.475281	0.441855	4.05149	1.02488	1.26376	0.638084	0.748626	0.636119	0.200387	0.362582	0.398534	0.579597	0.341136	0.554165	0.334084	0.505695	0.363427	0.896878	0.985772	0.850751	0.809556	1.04514	C04438	LMGP02050020
Lipid-B-P-0214	LPE(18:2)	GP	LPE	18	2	478.293	477.286	[M+H]+	C23H44NO7P	2.3132	2.46724	2.47535	4.28971	4.35074	4.08342	11.4202	10.8858	9.51496	9.19217	10.356	7.74665	3.95793	5.6203	5.50021	2.73474	2.20274	1.73583	7.44664	7.38703	7.68646	4.63379	4.51332	4.40283	4.07483	4.79803	4.71891	5.30515	5.58604	5.02996	4.36156	5.71142	4.49899	5.45008	4.95098	4.66091	4.06547	4.36043	C04438	LMGP02050011
Lipid-B-P-0209	LPE(18:1)	GP	LPE	18	1	480.309	479.301	[M+H]+	C23H46NO7P	4.24283	4.2154	4.71685	1.89757	1.59298	2.05398	2.73246	2.33123	2.43997	3.14958	4.03284	4.32584	2.33539	1.97202	2.49344	2.93207	2.84362	2.78851	4.87916	3.74331	4.64422	3.82912	4.89431	3.62587	2.65599	3.94396	4.15679	5.50451	5.77491	5.90173	3.52976	3.83118	3.95785	4.19214	2.64704	3.6558	2.55966	3.7878	C04438	LMGP02050004
Lipid-B-P-0201	LPE(16:0)	GP	LPE	16	0	454.293	453.286	[M+H]+	C21H44NO7P	2.19225	2.43716	2.30363	4.90939	5.60354	4.74829	14.2435	12.0631	11.293	9.25436	8.20636	7.95433	4.09201	4.40542	3.64611	7.81195	6.73787	7.31107	23.0253	7.09869	8.95364	5.00803	4.94902	5.30314	3.99415	5.15243	4.9525	6.91667	6.56523	4.98588	6.03042	6.76555	6.6459	6.21658	6.6269	5.90364	5.99348	5.32058	C04438	LMGP02050002
Lipid-B-N-0052	LPG(16:0)	GP	LPG	16	0	483.272	484.28	[M-H]-	C22H45O9P	0.759496	0.651677	0.746772	1.17664	1.23495	1.62168	2.9226	2.64369	2.82842	2.39852	2.36624	2.34512	1.27891	1.18028	1.12798	1.6166	1.29276	1.51806	33.2775	5.192	4.36578	0.928943	0.869011	0.953595	1.22533	0.969482	1.3038	1.78597	1.55226	1.73031	0.997204	1.67201	1.53711	2.70829	2.31499	2.50131	1.80547	2.60966	C18126	LMGP04050008
Lipid-B-N-0056	LPG(18:1)	GP	LPG	18	1	509.288	510.296	[M-H]-	C24H47O9P	0.759046	0.559425	0.695802	0.315946	0.363826	0.437962	0.748212	0.7774	0.697325	1.07524	1.9481	1.49571	0.646948	0.70129	0.493205	0.60027	0.556169	0.526622	8.35554	5.63834	6.26232	0.37306	0.403484	0.589919	0.666483	0.468135	0.527057	1.04188	1.00264	0.890274	0.459792	0.491613	0.673686	1.10517	1.23228	0.958989	0.874892	1.17128	C18126	LMGP04050006
Lipid-B-N-0058	LPG(18:2)	GP	LPG	18	2	507.272	508.28	[M-H]-	C24H45O9P	0.790511	0.603258	0.512183	0.866425	1.1068	1.20527	2.6391	2.49057	2.49256	2.50228	4.32322	3.69164	1.06028	1.27228	1.05074	1.0581	0.576256	0.609281	13.6556	7.39918	7.77478	0.845722	1.00707	0.830324	0.750714	0.927163	1.36831	1.23176	1.11969	1.09872	1.04479	1.42048	1.0905	1.77559	2.44488	1.8429	1.71921	1.98564	C18126	LMGP04050014
Lipid-B-N-0066	LPI(16:0)	GP	LPI	16	0	571.288	572.296	[M-H]-	C25H49O12P	1.61318	1.88025	2.11342	3.81106	2.6473	2.64514	4.13447	3.57776	5.11927	3.16257	3.99174	2.80729	2.35096	3.24355	2.20862	1.91335	1.88596	2.00971	39.0714	4.01297	5.51723	3.17804	2.97993	4.34388	3.53048	2.80018	3.85268	3.54824	3.27062	3.91935	2.78971	2.90387	2.51485	3.78849	4.13441	4.07046	4.49181	4.67137	C03819	LMGP06050002
Lipid-B-N-0067	LPI(18:0)	GP	LPI	18	0	599.32	600.327	[M-H]-	C27H53O12P	0.771312	0.76948	0.92101	1.06174	0.756285	0.842614	0.968009	0.856148	0.928017	0.644276	0.768374	0.817374	1.16017	1.28045	1.20995	0.591009	0.662464	0.594866	6.08297	1.2784	1.40866	1.37518	1.42205	1.5638	0.789515	0.681797	0.592512	1.20887	1.24218	1.25854	1.38333	1.25892	1.2097	0.842307	1.09906	1.38367	1.00095	1.17293	C03819	LMGP06050004
Lipid-B-N-0069	LPI(18:1)	GP	LPI	18	1	597.304	598.312	[M-H]-	C27H51O12P	5.66215	5.0459	6.21479	3.43893	2.35004	1.95006	4.67157	5.1719	6.41452	7.35386	9.33496	7.74753	6.94863	5.83145	7.02776	2.99546	2.71747	2.75939	26.1837	19.4724	22.7425	3.64466	4.33487	5.17126	3.08965	3.08739	4.0732	5.50414	7.49298	7.18021	4.70505	3.6876	3.79297	5.12122	5.55984	7.22937	6.51639	7.03767	C03819	LMGP06050005
Lipid-B-N-0071	LPI(18:2)	GP	LPI	18	2	595.288	596.296	[M-H]-	C27H49O12P	1.71499	1.32673	1.3466	2.69804	2.02916	1.9097	7.17647	5.90024	7.39122	5.80477	5.08501	6.79466	3.06244	2.43826	2.34584	1.69235	1.31034	1.12308	19.311	18.3893	23.274	2.35412	2.28303	2.47277	1.94243	1.72299	2.33264	2.88174	1.88875	2.26854	2.90138	2.39332	2.09548	3.67473	3.29612	3.69116	4.20216	4.1532	C03819	LMGP06050010
Lipid-B-N-0463	PA(16:0_16:0)	GP	PA	32	0	647.465	648.473	[M-H]-	C35H69O8P	0.124407	0.119026	0.162724	0.259405	0.102173	0.203844	4.68649	4.0206	4.67644	2.61721	3.66866	2.38762	0.413119	0.335588	0.282076	0.0437893	0.228979	0.140175	6.06245	6.0878	8.01568	0.474021	0.335667	0.325576	0.0896868	0.0538703	0.222161	0.373581	0.242475	0.404038	0.0846131	0.208928	0.200986	1.73593	1.06413	1.23294	1.47129	1.5417	C00416	LMGP10010012
Lipid-B-N-0524	PA(18:2_18:2)	GP	PA	36	4	695.465	696.473	[M-H]-	C39H69O8P	12.8758	7.74188	10.6764	31.7965	19.0932	25.0073	738.702	443.484	535.744	213.284	238.881	185.434	53.8582	37.7294	43.198	29.7107	19.8177	19.8762	153.668	254.784	281.003	28.7764	35.5108	29.8681	30.7891	41.5586	42.5704	29.9789	27.0247	26.2823	29.9338	23.8749	25.3636	138.065	127.57	132.233	157.83	134.873	C00416	-
Lipid-B-N-0474	PA(16:0_18:2)	GP	PA	34	2	671.465	672.473	[M-H]-	C37H69O8P	6.76228	5.23481	5.11339	20.3594	11.2556	14.9812	434.788	239.46	301.207	116.289	133.467	101.565	23.1372	17.7646	18.7893	18.0256	9.8099	12.7312	125.161	177.838	184.742	15.549	17.0338	15.2025	14.6011	19.9219	23.9244	15.6775	14.1244	12.8334	14.9946	11.212	10.3608	68.1844	67.0022	66.9578	70.57	84.741	C00416	LMGP10010023
Lipid-B-N-0480	PA(18:2_18:1)	GP	PA	36	3	697.481	698.489	[M-H]-	C39H71O8P	23.012	22.0905	25.5162	26.0317	14.5729	19.5594	406.5	253.745	324.809	220.461	249.747	170.84	42.0623	29.8028	32.8805	37.8512	24.8016	26.2286	194.903	262.464	279.081	27.4231	43.5169	39.9367	28.0677	30.4233	37.93	33.4567	35.1334	35.7575	33.8208	24.0885	27.1891	96.426	91.6438	108.544	132.226	136.688	C00416	LMGP10010216
Lipid-B-N-0489	PA(18:2_18:3)	GP	PA	36	5	693.45	694.457	[M-H]-	C39H67O8P	0.330426	0.546559	0.481066	2.13481	2.10609	2.49613	25.7361	17.3817	16.3758	12.2625	14.872	12.4119	3.53984	3.05884	2.03962	1.65518	1.13929	1.44008	4.95312	10.2768	9.44808	1.50853	2.11726	2.42622	1.76911	3.19761	2.32735	2.12161	2.18059	2.29733	4.25134	2.42393	2.99022	6.08244	7.22628	5.67441	7.45299	8.65443	C00416	LMGP10010624
Lipid-B-N-0494	PA(18:3_18:3)	GP	PA	36	6	691.434	692.442	[M-H]-	C39H65O8P	N/A	N/A	N/A	0.480558	0.228226	0.254824	1.00977	0.720569	0.700106	0.660971	0.756638	0.703144	1.10678	0.712569	0.985908	0.202692	0.139891	0.189851	0.169819	0.457374	0.412319	0.26016	0.441864	0.553258	0.436694	0.655254	0.620388	0.33353	0.370372	0.339269	0.550781	0.491358	0.320779	0.872078	0.68497	0.714946	0.880616	0.990763	C00416	LMGP10010218
Lipid-B-N-0499	PA(18:1_22:6)	GP	PA	40	7	745.481	746.489	[M-H]-	C43H71O8P	6.65337	4.88665	7.29195	4.8512	3.37329	3.96161	1.08512	0.809027	0.823764	2.49902	3.28695	1.88046	3.01727	2.39328	3.13983	8.50495	4.00403	5.28208	1.04967	0.571195	0.628395	8.96777	11.9366	12.8208	8.56095	16.9797	12.4925	9.04453	8.2075	7.98946	6.20479	5.67546	4.53584	6.6922	6.13561	5.24259	6.97493	6.27136	C00416	LMGP10010040
Lipid-B-N-0470	PA(18:1_20:0)	GP	PA	38	1	729.543	730.551	[M-H]-	C41H79O8P	N/A	N/A	N/A	N/A	N/A	N/A	N/A	N/A	N/A	N/A	N/A	N/A	N/A	N/A	N/A	N/A	N/A	N/A	4.96342	5.80405	7.06	N/A	N/A	N/A	N/A	N/A	N/A	N/A	N/A	N/A	0.0827656	0.0998626	0.0794924	0.716528	0.703451	0.759291	0.944358	0.891148	C00416	-
Lipid-B-N-0479	PA(18:3_16:0)	GP	PA	34	3	669.45	670.457	[M-H]-	C37H67O8P	N/A	N/A	N/A	0.916413	0.590016	0.827192	4.94697	3.14665	3.83754	4.12093	5.31583	2.02562	1.72393	1.01441	0.970112	0.702404	0.405229	0.0623845	0.969149	2.55451	2.9259	0.900093	1.05071	0.860452	0.742253	1.37126	1.00708	0.781584	0.592069	0.774328	0.88782	0.933404	0.759186	2.43944	1.94188	2.08777	1.78356	1.35537	C00416	-
Lipid-B-N-0126	PC(16:1_18:1)	GP	PC	34	2	802.56	757.562	[M+H]+	C42H80NO8P	20.1208	16.6048	19.3395	22.0949	19.5594	16.3239	4.41516	4.20275	3.74692	10.8826	11.8219	12.844	13.1178	14.5709	14.3195	30.2194	27.6499	27.7149	5.32337	4.52797	3.54913	31.2078	35.6099	37.5707	28.6042	32.6544	31.7603	31.15	33.0925	32.0294	14.6607	18.6987	18.0153	19.59	19.804	17.7142	19.864	21.1228	C00157	LMGP01010678
Lipid-B-N-0144	PC(16:0_18:3)	GP	PC	34	3	800.544	755.547	[M+H]+	C42H78NO8P	9.07044	7.42923	10.0468	31.2942	28.2292	31.4416	20.8148	18.6043	20.2708	46.7298	44.0269	36.9459	22.2808	24.8214	25.1031	10.4768	10.2168	9.79274	15.0623	15.8168	14.3853	25.443	27.0914	33.5012	24.5189	31.3854	33.1702	33.7885	35.6788	29.1671	31.7329	32.4386	36.0196	26.5423	25.0164	22.3535	24.7884	25.2218	C00157	LMGP01010598
Lipid-B-N-0137	PC(18:1_24:1)	GP	PC	42	2	914.685	869.687	[M+H]+	C50H96NO8P	16.4591	13.6845	16.935	3.39403	3.48443	3.43544	1.29501	1.09301	1.06014	3.54925	4.04789	3.26897	7.47637	8.13887	8.60596	2.56	2.91789	2.68377	1.2442	0.980813	1.05379	8.86864	8.96964	11.2061	3.67349	3.68682	4.12235	7.50117	8.96246	8.38129	3.37603	3.80053	3.89176	5.84804	6.30823	5.56143	5.71659	5.43481	C00157	LMGP01012162
Lipid-B-N-0136	PC(18:1_22:1)	GP	PC	40	2	886.654	841.656	[M+H]+	C48H92NO8P	6.02899	5.30711	6.53177	0.809222	0.907888	0.862337	0.877998	0.749415	0.777778	2.1717	2.51474	2.08565	1.31505	1.32757	1.35956	0.627804	0.72656	0.64176	1.17013	0.98149	1.01193	3.41844	3.58275	4.40889	1.22478	1.29039	1.43732	1.85016	2.06284	1.95393	1.21413	1.45306	1.46622	1.85266	2.02004	1.7804	1.83734	1.89238	C00157	LMGP01012158
Lipid-B-N-0130	PC(18:1_18:1)	GP	PC	36	2	830.591	785.593	[M+H]+	C44H84NO8P	1414.57	1293.28	1469.81	911.67	817.149	818.128	156.265	146.746	149.022	351.978	420.663	327.141	863.527	835.732	912.42	826.299	896.115	885.154	215.052	194.017	198.277	1131.07	1146.73	1332.96	1027.26	1170.68	1229.67	1300.9	1316.2	1254.43	764.831	891.225	869.954	898.432	946.998	822.721	810.021	846.917	C00157	LMGP01010836
Lipid-B-N-0129	PC(17:0_18:2)	GP	PC	35	2	816.575	771.578	[M+H]+	C43H82NO8P	10.7522	6.95428	8.94352	27.4166	26.0075	22.2742	11.8918	16.6006	11.8364	12.3291	11.6867	8.40814	25.326	23.3147	26.4585	9.70378	10.3277	9.85803	10.6202	8.04451	6.03126	16.1254	18.5171	18.5787	15.7081	14.9696	19.2341	13.4203	17.2781	13.1944	12.4799	12.9195	12.847	16.9127	15.5822	12.7332	17.4489	12.2417	C00157	LMGP01011505
Lipid-B-N-0128	PC(17:1_18:1)	GP	PC	35	2	816.575	771.578	[M+H]+	C43H82NO8P	7.2073	5.324	6.88976	2.87834	2.94263	2.79202	1.1583	1.03591	1.18074	2.38535	2.26011	1.67459	5.20048	6.40467	6.01395	3.35164	3.23668	3.11784	0.920976	1.49359	1.20103	5.51018	5.59636	6.99382	4.96958	5.61961	5.72397	5.12846	6.13987	5.6092	2.21275	1.95536	3.33125	3.81862	3.72879	3.26326	3.85699	3.77799	C00157	LMGP01011532
Lipid-B-N-0127	PC(16:0_18:2)	GP	PC	34	2	802.56	757.562	[M+H]+	C42H80NO8P	575.824	476.903	583.839	1693.08	1535.81	1381.17	922.681	893.716	894.404	913.714	1060.21	800.641	1389.86	1374.33	1445.35	662.05	673.719	614.544	574.235	608.302	561.38	1000.45	968.602	1193.49	1132.21	1185.42	1227.36	1067.07	1089.76	988.93	778.057	813.765	824.593	982.172	1041.11	932.332	952.687	1017.82	C00157	LMGP01010585
Lipid-B-N-0125	PC(15:0_18:2)	GP	PC	33	2	788.544	743.547	[M+H]+	C41H78NO8P	0.789095	0.609058	0.604488	1.67026	1.92052	1.43902	1.45651	1.15982	0.808031	1.39732	2.17098	1.37399	2.84893	2.44519	2.45065	1.01671	1.01192	1.02077	0.419758	0.63007	0.578522	1.43586	1.16298	1.36107	0.985296	1.24193	1.2921	1.39288	1.58717	1.53503	1.35675	1.10324	1.87506	0.979333	1.76328	1.41561	1.44537	1.57792	C00157	LMGP01010543
Lipid-B-N-0123	PC(16:0_16:2)	GP	PC	32	2	774.529	729.531	[M+H]+	C40H76NO8P	N/A	N/A	N/A	0.489371	0.270134	0.292746	0.303273	0.143471	0.171814	0.234481	0.318785	0.146274	0.217846	0.158918	0.204165	0.294888	0.186465	0.291762	0.359745	0.231218	0.209898	0.178206	0.156644	0.194932	0.25347	0.253615	0.272188	0.272027	0.211579	0.123092	0.11993	0.152914	0.202371	0.226655	0.240536	0.253672	0.2371	0.264907	C00157	-
Lipid-B-N-0138	PC(24:0_18:2)	GP	PC	42	2	914.685	869.687	[M+H]+	C50H96NO8P	14.0599	11.5103	15.5329	23.1047	21.8099	20.4551	11.5429	10.6648	9.72208	12.7305	14.2401	11.3005	29.9899	30.4304	33.0434	12.3998	13.6083	12.5514	5.29014	5.01625	4.85391	16.2684	16.6623	20.1877	11.0029	12.0791	12.1153	18.8519	22.3281	18.5069	13.4998	14.8471	14.7397	17.0918	16.6874	15.5886	15.1727	16.3025	C00157	LMGP01012173
Lipid-B-N-0122	PC(14:0_18:2)	GP	PC	32	2	774.529	729.531	[M+H]+	C40H76NO8P	5.5592	5.62644	6.12965	9.17446	7.92229	7.00289	5.83219	4.93233	4.53406	7.57584	8.57796	8.00503	12.6236	14.5901	15.0317	6.38966	5.74436	5.77436	2.97669	2.63412	3.15201	5.94394	6.18624	7.83831	5.79215	6.27325	6.7975	6.42765	7.97396	7.26457	5.07599	5.71212	5.48996	6.4864	8.135	7.28276	6.87736	7.4364	C00157	LMGP01010494
Lipid-B-N-0115	PC(16:0_18:1)	GP	PC	34	1	804.575	759.578	[M+H]+	C42H82NO8P	1150.27	1062.57	1260.42	1426.31	1399.9	1374.21	419.313	391.86	403.332	660.852	799.834	608.849	807.115	768.379	815.486	1061.85	1082.6	1041.16	465.876	437.122	427.288	1513.32	1447.37	1790.38	1508.08	1574.53	1703.54	1584.13	1618.36	1500.19	939.472	1061.8	999.732	1048.6	1151.08	1045.9	980.987	1018.11	C00157	LMGP01010005
Lipid-B-N-0113	PC(14:0_18:1)	GP	PC	32	1	776.544	731.547	[M+H]+	C40H78NO8P	33.4046	30.026	34.2926	28.465	25.2795	22.7777	20.7127	18.8176	22.2891	27.6256	26.0363	23.1382	23.7622	21.2039	26.7467	30.7423	30.2138	31.3876	22.1189	23.7284	20.2193	25.7147	25.8895	32.0961	23.3343	27.4932	27.2368	27.723	29.8199	26.9998	24.0015	23.6942	23.058	25.883	26.9235	22.7361	21.7847	24.8181	C00157	LMGP01010490
Lipid-B-N-0112	PC(16:0_16:1)	GP	PC	32	1	776.544	731.547	[M+H]+	C40H78NO8P	2.97745	2.58999	2.46349	6.10704	5.98191	5.96888	2.32305	2.20902	1.87902	4.11405	3.81045	3.53745	4.7163	4.40925	5.2088	4.98485	5.13353	5.01868	2.04501	1.98741	1.60153	4.62256	4.85558	5.59672	5.79871	6.22699	6.41465	5.5125	4.96082	5.01631	3.83835	3.55286	3.77656	4.88494	5.24351	5.06468	4.70648	4.17808	C00157	LMGP01010566
Lipid-B-N-0110	PC(14:0_16:1)	GP	PC	30	1	748.513	703.515	[M+H]+	C38H74NO8P	1.6653	1.71936	1.72802	1.24197	1.25387	1.65235	0.475077	0.247003	0.365004	0.934489	1.20713	1.1589	0.959705	1.30645	1.39245	0.948429	1.30174	0.990696	0.501143	0.489515	0.386477	1.22838	1.51567	1.62286	1.26921	1.57574	1.9656	1.96435	1.88031	2.05299	1.26011	1.24375	1.37943	1.35389	1.0513	1.15317	1.00894	0.956598	C00157	LMGP01010485
Lipid-B-N-0105	PC(18:0_14:0)	GP	PC	32	0	778.56	733.562	[M+H]+	C40H80NO8P	1.53478	0.592914	1.27385	1.10938	1.11499	1.05046	0.806614	0.773347	0.884771	0.846912	0.85479	0.832292	0.646812	1.14693	0.996195	1.07081	1.11084	1.11487	0.799162	0.941927	0.588092	1.09309	0.361896	1.45427	0.886698	0.945974	1.0186	1.01321	1.33911	0.873614	1.35121	1.22265	1.04634	0.97329	1.08582	1.03917	1.02173	0.926863	C00157	LMGP01010739
Lipid-B-N-0104	PC(16:0_16:0)	GP	PC	32	0	778.56	733.562	[M+H]+	C40H80NO8P	24.5908	22.6433	26.7979	54.8877	42.5114	43.411	13.683	11.9911	14.1836	20.3023	21.0428	17.6147	26.8971	27.3026	28.6592	36.9801	36.6788	36.3501	16.2362	17.2823	15.7776	36.9936	41.1123	47.7388	34.2516	39.0577	46.3319	33.5512	36.2825	32.5128	20.721	23.8345	22.5033	34.1132	32.9759	26.4027	26.6001	26.3819	C00157	LMGP01010564
Lipid-B-N-0103	PC(18:0_12:0)	GP	PC	30	0	750.529	705.531	[M+H]+	C38H76NO8P	2.70052	2.91574	3.47162	2.26401	2.1396	2.13731	0.582925	0.591674	0.34444	1.62813	1.78053	1.65423	1.60275	1.6225	1.6605	1.67351	1.72124	1.86461	0.676365	0.552512	0.781779	2.60938	3.04143	3.00256	2.99385	3.28481	3.95223	3.14124	3.00572	2.62411	1.78741	2.08415	2.22175	2.12473	2.01779	1.51614	1.68729	1.60641	C00157	LMGP01010736
Lipid-B-N-0102	PC(16:0_14:0)	GP	PC	30	0	750.529	705.531	[M+H]+	C38H76NO8P	2.04618	2.03468	2.42226	1.80583	1.11373	1.56946	1.05101	0.605564	0.883528	1.15473	1.0914	1.2102	1.35883	1.92268	1.73157	1.82785	1.98035	1.85186	0.467791	0.526422	0.922445	1.79793	2.39807	2.06242	1.15374	1.69084	2.10161	1.88546	2.50079	2.8289	1.70911	1.5019	1.90383	1.53205	1.86444	1.56876	1.53222	1.94983	C00157	LMGP01010560
Lipid-B-N-0119	PC(18:1_22:0)	GP	PC	40	1	888.669	843.672	[M+H]+	C48H94NO8P	5.65706	5.11783	5.79783	1.68403	1.70659	1.6016	0.669839	0.721815	0.681916	1.12836	1.13405	0.917069	2.19236	2.13073	2.51759	2.00555	2.31455	1.89723	1.21552	1.29246	1.17538	3.64087	3.45144	4.51508	1.85524	1.86732	1.908	3.66248	4.45277	4.23322	2.27682	2.96181	3.19712	2.42885	2.54938	2.26064	2.25998	2.38965	C00157	LMGP01010839
Lipid-B-N-0139	PC(14:1_18:2)	GP	PC	32	3	772.513	727.515	[M+H]+	C40H74NO8P	33.2221	26.8839	36.9782	25.118	22.4998	24.9472	6.71644	6.68852	6.34653	19.8536	19.6683	20.07	44.6501	42.8414	48.3353	20.1871	22.7153	22.0393	7.5819	10.2534	8.95316	36.6192	36.9505	38.3146	31.0624	30.7918	31.4564	32.7975	40.4327	31.5226	26.0403	28.2854	27.5766	29.3152	27.2107	21.7575	23.0715	25.3204	C00157	LMGP01011391
Lipid-B-N-0145	PC(16:1_18:2)	GP	PC	34	3	800.544	755.547	[M+H]+	C42H78NO8P	8.01336	6.60953	7.91875	22.4177	24.689	18.9564	8.84573	7.77316	6.29209	18.1701	16.4138	15.146	26.2018	23.6555	22.8991	14.7872	18.4561	16.5664	5.75585	8.11343	6.84092	20.0204	17.4068	25.0744	21.5495	23.795	23.3736	18.4063	27.7349	23.5539	11.1906	16.1205	17.9076	17.2376	17.1078	15.8474	17.9761	17.3873	C00157	LMGP01010690
Lipid-B-N-0170	PC(18:2_18:3)	GP	PC	36	5	824.544	779.547	[M+H]+	C44H78NO8P	12.3044	11.205	13.8663	39.4458	37.8874	33.4837	32.6668	33.7454	31.9161	66.5471	66.4916	51.3279	39.5531	53.5697	53.4255	15.6153	18.3865	14.24	19.8972	25.4723	20.4804	33.5761	33.8385	46.4814	34.0584	38.5159	39.6259	46.5126	51.8705	49.4297	45.1516	55.2838	50.1885	39.6586	40.331	35.8865	37.3066	36.8303	C00157	LMGP01011625
Lipid-B-N-0180	PC(18:3_18:3)	GP	PC	36	6	822.529	777.531	[M+H]+	C44H76NO8P	1.31317	0.894902	1.24046	5.13463	4.67974	4.10257	5.61182	4.279	4.95738	10.8908	9.09339	7.15121	13.1122	12.4299	16.0304	2.09952	2.61489	2.47021	2.39087	3.33598	2.88092	2.44626	2.7858	2.97075	5.53578	5.14971	5.94225	4.69018	5.72602	5.9689	6.5617	6.64562	7.68423	6.51194	7.29892	6.298	6.68183	5.51495	C00157	LMGP01012233
Lipid-B-N-0172	PC(18:1_20:4)	GP	PC	38	5	852.575	807.578	[M+H]+	C46H82NO8P	0.287721	0.30154	0.186361	0.163701	0.21544	0.152536	N/A	N/A	N/A	0.224323	0.151694	0.0438914	0.229357	0.206042	0.312896	0.298642	0.0561072	0.158822	N/A	N/A	N/A	0.229687	0.17912	0.226554	0.265939	0.174037	0.244549	0.197068	0.39212	0.123725	0.138888	0.22451	0.325816	0.184628	0.186338	0.261375	0.0914953	0.127366	C00157	LMGP01010905
Lipid-B-N-0161	PC(18:3_18:1)	GP	PC	36	4	826.56	781.562	[M+H]+	C44H80NO8P	19.2646	18.6009	21.6653	20.1022	22.3356	19.5874	12.2224	9.88121	10.5033	30.3356	31.3387	28.8291	34.5088	35.2931	32.6743	13.3574	13.2824	13.0359	12.1897	12.67	10.7767	38.1593	33.1522	46.8208	35.5503	38.3265	41.5389	41.0125	46.1557	44.7076	36.3589	40.6991	41.9469	28.5268	28.8579	26.3528	25.1468	28.4706	C00157	LMGP01010955
Lipid-B-N-0160	PC(18:2_18:2)	GP	PC	36	4	826.56	781.562	[M+H]+	C44H80NO8P	277.489	238.592	286.802	720.933	706.329	669.903	452.57	414.713	422.94	481.583	538.774	425.319	985.774	985.767	1062.21	322.559	338.412	308.535	292.772	319.459	269.599	496.21	508.229	616.625	517.832	569.048	595.493	538.112	632.983	519.322	412.698	486.883	493.861	567.899	578.223	518.524	500.751	525.284	C00157	LMGP01010921
Lipid-B-N-0159	PC(16:1_18:3)	GP	PC	34	4	798.529	753.531	[M+H]+	C42H76NO8P	0.0911901	0.169692	0.230118	0.298991	0.323825	0.215949	0.24172	0.169936	0.120944	0.38574	0.493656	0.445421	0.364388	0.429407	0.267104	0.200969	0.200732	0.245665	0.16612	0.233078	0.164546	0.475667	0.275923	0.705326	0.410328	0.484808	0.476789	0.435891	0.533987	0.4278	0.407162	0.422391	0.555732	0.284844	0.326246	0.337192	0.104373	0.289425	C00157	LMGP01011484
Lipid-B-N-0151	PC(20:1_18:2)	GP	PC	38	3	856.607	811.609	[M+H]+	C46H86NO8P	22.7788	18.8317	22.5263	14.1827	13.9537	11.9153	21.8251	20.7659	21.029	32.5708	35.0395	28.7427	31.8338	29.4294	33.8518	7.44752	7.83559	7.38741	12.4817	12.7236	11.9456	25.475	25.3487	31.0936	12.0947	14.209	14.1141	15.1927	17.2023	14.5153	14.5141	15.1292	14.6546	20.1086	20.2577	18.1478	19.1205	19.3729	C00157	LMGP01011818
Lipid-B-N-0156	PC(16:2_18:2)	GP	PC	34	4	798.529	753.531	[M+H]+	C42H76NO8P	0.613198	0.550137	0.807633	2.26736	2.0171	1.91632	1.03383	0.775824	1.04343	1.29374	1.53198	0.977714	1.33107	1.78678	2.45692	1.15872	1.00465	1.30372	1.14188	0.761871	1.05076	1.80415	1.28472	1.30046	1.31765	1.72384	0.786006	1.63136	1.18124	1.09836	0.837718	1.17867	1.03379	1.41928	1.12276	1.13305	1.12614	1.07485	C00157	LMGP01010699
Lipid-B-N-0148	PC(18:1_18:2)	GP	PC	36	3	828.575	783.578	[M+H]+	C44H82NO8P	1085.13	931.15	1151.83	1063.25	962.943	895.394	380.736	354.378	367.231	613.077	670.068	557.705	1289.14	1324.71	1352.55	827.524	852.992	818.014	411.227	440.699	379.025	1235.24	1186.35	1462.45	1077.68	1144.77	1209.37	1250.25	1313.04	1192.91	871.138	905.447	897.418	925.703	1025.91	887.919	883.821	941.516	C00157	LMGP01010893
Lipid-B-N-0146	PC(17:1_18:2)	GP	PC	35	3	814.56	769.562	[M+H]+	C43H80NO8P	1.50674	1.35943	1.67331	2.08009	2.48221	2.10804	1.34737	0.910587	0.990268	1.28243	1.15927	1.49973	5.56616	4.18171	6.06187	0.746452	1.32573	1.13285	1.21669	1.17201	1.09898	1.89756	2.31592	2.96064	1.7685	2.93409	2.31715	2.52473	2.26969	2.289	1.75588	1.83811	1.95019	2.16874	2.573	2.34757	1.99376	2.20543	C00157	LMGP01011533
Lipid-B-N-0150	PC(18:0_18:3)	GP	PC	36	3	828.575	783.578	[M+H]+	C44H82NO8P	1.86552	1.47345	1.84622	5.02036	4.34957	4.09394	2.65265	2.48463	2.31847	4.94362	6.28347	5.37746	4.84897	5.6242	6.15938	1.86881	1.57316	1.71697	2.2208	2.15993	2.27839	6.81045	4.4016	6.39625	4.34313	4.20704	5.23187	5.43172	6.19866	6.13494	8.92226	10.6308	11.4695	4.85622	5.18399	4.09329	4.37025	4.73336	C00157	-
Lipid-B-N-0207	PE(18:1_18:0)	GP	PE	36	1	744.554	745.562	[M-H]-	C41H80NO8P	53.5018	48.6626	56.4664	29.2633	29.6888	31.5913	9.63713	10.5218	8.98437	17.0704	18.6025	19.4921	26.6608	29.2848	28.5755	26.653	29.6157	25.1278	15.8384	13.1607	13.991	65.2943	63.2641	67.9545	35.3972	33.992	35.733	53.8123	49.9345	48.6469	56.4764	65.3486	62.5813	34.0259	35.8131	34.9738	33.017	35.6343	C00350	LMGP02010050
Lipid-B-N-0205	PE(17:0_18:1)	GP	PE	35	1	730.54	731.547	[M-H]-	C40H78NO8P	6.2755	5.87707	7.12098	2.22583	2.28227	2.48919	1.12111	1.14187	1.03786	2.47465	2.81484	2.93604	2.96918	3.3789	2.97796	1.77078	2.13679	1.84414	1.57396	1.11596	1.03727	6.22602	6.12501	6.56833	4.32878	4.35487	4.29773	4.60238	4.39193	4.16359	2.97102	3.18115	3.42685	3.10152	3.29047	3.32864	3.35936	3.34522	C00350	LMGP02011211
Lipid-B-N-0206	PE(20:1_16:0)	GP	PE	36	1	744.554	745.562	[M-H]-	C41H80NO8P	12.221	11.1654	13.3804	2.57332	2.5382	2.66771	9.70052	9.74264	7.85471	29.8335	32.8461	30.1653	2.0611	1.99363	1.89768	1.79069	2.01707	1.64648	7.94304	6.65102	7.30061	7.92343	8.00237	8.4826	4.5602	4.32537	4.43807	4.02011	3.62782	3.39127	2.40289	3.00718	2.5195	6.41347	7.16232	6.4358	6.30227	6.91979	C00350	LMGP02010847
Lipid-B-N-0203	PE(16:0_18:1)	GP	PE	34	1	716.523	717.531	[M-H]-	C39H76NO8P	641.446	522.982	686.376	496.359	456.65	459.28	163.598	157.66	142.849	241.023	272.346	263.51	331.06	377.133	338.313	372.585	427.666	354.693	242.4	193.754	198.575	697.851	724.585	742.032	580.656	607.013	659.816	657.694	613.846	606.273	375.693	456.004	408.781	452.963	484.599	471.647	463.087	471.35	C00350	LMGP02010009
Lipid-B-N-0233	PE(18:3_16:0)	GP	PE	34	3	712.492	713.5	[M-H]-	C39H72NO8P	9.7577	8.64114	10.9445	23.0743	21.8751	25.7576	26.5771	25.6162	21.7008	50.199	48.6772	45.9648	18.4097	18.4071	22.8781	6.5817	7.49419	6.31243	18.5614	16.964	17.9514	33.4718	29.3328	33.8437	25.784	25.786	28.1197	30.9741	26.424	26.4748	33.6715	34.9429	40.4123	24.9178	23.9794	24.5521	23.6616	25.892	C00350	LMGP02010047
Lipid-B-N-0197	PE(16:0_18:0)	GP	PE	34	0	718.539	719.547	[M-H]-	C39H78NO8P	0.368701	0.265203	0.30917	0.434487	0.411425	0.493832	0.148757	0.175289	0.1583	0.184738	0.227237	0.213454	0.304925	0.511456	0.408299	0.337821	0.396808	0.264153	0.350406	0.30063	0.343274	0.606759	0.512725	0.540434	0.350864	0.279623	0.323032	0.360825	0.353651	0.335244	0.431376	0.466626	0.456254	0.391505	0.314122	0.259402	0.229586	0.253077	C00350	LMGP02011225
Lipid-B-N-0211	PE(24:0_18:1)	GP	PE	42	1	828.648	829.656	[M-H]-	C47H92NO8P	15.3764	14.8256	17.9526	4.10378	4.23388	4.60508	3.35258	3.73026	2.99556	3.88854	3.97186	4.35251	10.9809	11.8039	11.174	8.07838	10.1807	8.68365	3.46968	3.48059	3.6628	11.9601	11.5947	12.6172	4.17536	4.01404	4.25463	14.3805	13.4392	12.8641	8.77751	11.1705	11.1366	7.94869	8.2735	7.35332	7.7723	8.02904	C00350	LMGP02010294
Lipid-B-N-0194	PE(16:0_14:0)	GP	PE	30	0	662.476	663.484	[M-H]-	C35H70NO8P	0.281159	0.135852	0.224717	0.227888	0.245755	0.143867	0.13609	0.0904237	0.0526604	0.130976	0.0963285	0.134781	0.171499	0.191953	0.248642	0.382642	0.424913	0.289112	0.0880159	0.119429	0.107943	0.191361	0.236005	0.256222	0.131206	0.139086	0.138976	0.192905	0.129353	0.171919	0.126563	0.207662	0.162222	0.115036	0.28548	0.211872	0.197713	0.1193	C00350	LMGP02010297
Lipid-B-N-0210	PE(22:0_18:1)	GP	PE	40	1	800.617	801.625	[M-H]-	C45H88NO8P	4.52361	4.31994	5.12501	0.729941	0.756037	0.77478	0.876257	0.748327	0.693998	0.981227	1.03751	1.05321	2.20474	2.64407	2.46295	1.22801	1.58317	1.39152	0.961807	0.849604	0.910848	2.48833	2.34336	2.67936	1.1814	1.12256	1.1304	3.28384	3.30761	2.78844	2.43701	2.67808	2.96795	1.82268	2.08361	1.93657	1.7323	2.01522	C00350	LMGP02010153
Lipid-B-N-0208	PE(20:1_18:0)	GP	PE	38	1	772.586	773.593	[M-H]-	C43H84NO8P	0.671519	0.605477	0.740204	0.0925264	0.112659	0.133564	0.305565	0.327752	0.218196	1.15911	1.15212	1.20397	0.122933	0.132654	0.121415	0.0989308	0.0978813	0.0858308	0.39819	0.345659	0.380865	0.470474	0.455585	0.481084	0.181217	0.172605	0.168072	0.180072	0.175459	0.16495	0.201563	0.241325	0.169049	0.283717	0.322706	0.310887	0.27009	0.306631	C00350	LMGP02010852
Lipid-B-N-0209	PE(20:0_18:1)	GP	PE	38	1	772.586	773.593	[M-H]-	C43H84NO8P	10.3694	9.72254	11.9121	1.89017	1.80809	1.9169	2.33193	2.40376	1.9179	2.76096	2.81706	2.84564	5.21528	5.69236	5.34169	3.34242	3.74422	3.37899	4.01286	3.41176	3.53294	5.37405	5.24604	5.69706	2.72721	2.66584	2.68661	7.52242	7.14474	6.84188	5.01309	6.1706	6.50492	4.28741	4.80463	4.29178	4.3884	4.63673	C00350	LMGP02010135
Lipid-B-N-0201	PE(16:1_16:0)	GP	PE	32	1	688.492	689.5	[M-H]-	C37H72NO8P	1.76906	2.30749	2.35308	3.25214	2.85659	3.39184	1.96523	1.4932	1.6683	2.64036	3.15239	2.23004	2.62322	2.99303	2.39041	3.36939	3.51309	2.97459	2.25249	1.64788	1.72329	4.19039	3.76724	3.56968	3.32263	3.25472	3.97868	4.29253	3.92801	3.80248	2.70976	2.89566	3.11561	2.92526	3.24032	3.2717	3.25174	2.72249	C00350	LMGP02010520
Lipid-B-N-0195	PE(16:0_16:0)	GP	PE	32	0	690.507	691.515	[M-H]-	C37H74NO8P	6.05633	3.70833	5.97491	8.86568	10.4677	10.2895	2.6295	2.40474	2.35521	3.25304	3.32999	3.48356	5.37142	6.76957	6.32251	7.15692	8.94831	7.83626	3.53667	3.04801	3.00439	8.21498	8.02144	8.10501	8.31813	8.71594	7.48361	8.92471	8.29459	7.56524	4.49888	6.16148	5.14196	7.73273	6.82211	5.83922	5.23895	4.88583	C00350	LMGP02010037
Lipid-B-N-0202	PE(14:0_18:1)	GP	PE	32	1	688.492	689.5	[M-H]-	C37H72NO8P	1.91454	2.07391	2.00299	0.750798	0.709368	0.603407	0.162434	0.227707	0.187518	0.712686	0.737323	0.481258	0.882462	0.664362	0.815309	1.32672	1.32662	0.995307	0.420673	0.310265	0.283988	0.901749	1.1914	1.17192	0.867963	0.73407	0.848045	1.1236	1.0031	0.831432	0.746906	0.821414	0.94259	0.8407	1.32227	1.01298	0.904355	0.949365	C00350	LMGP02011247
Lipid-B-N-0234	PE(16:1_18:2)	GP	PE	34	3	712.492	713.5	[M-H]-	C39H72NO8P	6.06478	4.8474	6.29625	15.5393	13.7417	16.1999	5.74116	5.56111	6.16876	10.974	11.5925	10.607	16.5944	13.8796	15.0547	9.65455	10.6908	9.61201	3.10491	2.52591	2.69275	16.0955	16.6782	17.2601	16.8875	17.6187	14.271	17.1855	15.6463	15.2617	11.3783	11.4161	12.0233	10.8441	11.721	12.4055	13.0847	11.7863	C00350	LMGP02011219
Lipid-B-N-0213	PE(16:1_16:1)	GP	PE	32	2	686.476	687.484	[M-H]-	C37H70NO8P	0.532443	0.643685	0.517834	0.57261	0.55851	0.521137	0.695883	0.517836	0.552943	0.647983	0.563176	0.38429	0.728126	0.66489	0.741916	0.70976	0.811248	0.493694	0.810192	0.789004	0.511288	0.658767	0.592734	0.47414	0.675318	0.476459	0.422999	1.03432	0.429243	0.489545	0.557506	0.54628	0.648578	0.729554	0.663883	0.760079	0.583842	0.775891	C00350	LMGP02010108
Lipid-B-N-0274	PE(18:3_18:3)	GP	PE	36	6	734.476	735.484	[M-H]-	C41H70NO8P	0.26668	0.290758	0.32683	1.21821	1.1551	1.24486	0.995518	1.08381	0.976449	3.74683	2.80933	2.51719	3.37725	3.35312	3.65667	0.348991	0.425675	0.304777	0.520057	0.610675	0.569083	1.1089	0.9543	0.924999	1.57038	1.8668	1.72041	1.26043	1.10311	1.19898	2.29809	2.45371	2.44681	1.59394	1.94038	2.04027	2.19291	2.06461	C00350	-
Lipid-B-N-0265	PE(18:2_18:3)	GP	PE	36	5	736.492	737.5	[M-H]-	C41H72NO8P	9.1522	8.94242	10.328	29.7938	28.2265	30.6104	28.6679	25.4624	22.299	45.7005	44.931	41.7326	32.366	35.8218	35.459	10.0196	9.99244	9.56332	13.9324	14.6015	13.3329	29.3718	28.3289	31.325	28.8026	33.6061	30.3042	39.8585	35.3044	30.6306	35.4658	41.5937	42.3449	25.3493	28.9593	24.0467	25.803	27.8562	C00350	-
Lipid-B-N-0262	PE(16:2_18:3)	GP	PE	34	5	708.492	709.468	[M-H]-	C39H68NO8P	N/A	N/A	N/A	0.239862	0.298139	0.328504	0.330246	0.305014	0.342975	0.341085	0.355834	0.23274	0.294464	0.141034	0.287077	N/A	N/A	N/A	0.0441721	0.192811	0.158505	0.287373	0.15459	0.274312	0.287052	0.381324	0.31677	0.334514	0.332446	0.320694	0.225654	0.293681	0.179708	0.185907	0.262422	0.194487	0.31103	0.223358	C00350	-
Lipid-B-N-0257	PE(18:3_20:1)	GP	PE	38	4	766.539	767.547	[M-H]-	C43H78NO8P	2.03258	2.19287	2.10538	0.920794	0.832744	1.01934	3.64557	3.74647	3.24717	11.6481	13.1082	11.724	2.25793	2.09376	2.20657	0.261551	0.335916	0.201802	2.44169	2.04672	2.28575	2.29214	3.18743	2.97281	0.968945	1.17868	1.25409	1.61343	1.45427	1.5926	1.41771	1.40264	1.40294	2.30979	2.60574	2.46958	2.53513	2.73174	C00350	LMGP02010699
Lipid-B-N-0253	PE(18:3_18:1)	GP	PE	36	4	738.507	739.515	[M-H]-	C41H74NO8P	10.4675	9.75786	12.0507	9.31441	8.99359	10.24	6.92368	7.31892	6.74626	19.9691	19.2986	18.6726	16.2201	16.6276	16.7108	5.43323	5.48673	5.10926	7.35101	7.0866	6.44786	23.6077	19.9462	22.1729	16.1891	14.926	16.5818	22.4273	19.3229	19.5537	17.1435	20.5735	22.4922	13.9839	15.0289	14.3788	13.8701	15.8246	C00350	LMGP02010691
Lipid-B-N-0251	PE(18:2_18:2)	GP	PE	36	4	738.507	739.515	[M-H]-	C41H74NO8P	320.346	283.655	373.061	906.301	788.553	887.695	660.841	642.016	580.135	592.575	581.386	563.517	1101.83	1224.7	1215.73	405.666	429.337	354.576	295.459	310.17	293.565	674.205	625.472	610.992	661.87	666.097	640.028	778.145	627.387	592.407	518.742	606.402	613.503	627.56	662.85	672.419	591.69	683.671	C00350	LMGP02010111
Lipid-B-N-0249	PE(18:1_16:3)	GP	PE	34	4	710.476	711.484	[M-H]-	C39H70NO8P	0.342289	0.113488	0.166239	0.20137	0.114287	0.230707	0.135863	0.133402	0.186714	0.202454	0.135247	0.204588	0.185648	0.262607	0.348919	N/A	N/A	N/A	0.10114	0.136952	0.201945	0.507783	0.451782	0.306126	0.526606	0.528186	0.48255	0.658483	0.533782	0.300314	0.263133	0.284223	0.283795	0.301585	0.213565	0.242059	0.235661	0.157284	C00350	-
Lipid-B-N-0248	PE(18:3_16:1)	GP	PE	34	4	710.476	711.484	[M-H]-	C39H70NO8P	0.129331	0.177863	0.19966	0.40837	0.365288	0.432	0.308081	0.190497	0.192365	0.739138	0.868233	0.581044	0.358149	0.341073	0.456607	0.102511	0.0444008	0.114736	0.191541	0.0930295	0.11439	0.631695	0.511826	0.736888	0.153802	0.505868	0.381378	0.747406	0.667951	0.480156	0.297755	0.608089	0.537087	0.313922	0.321276	0.387111	0.391352	0.410078	C00350	LMGP02010686
Lipid-B-N-0245	PE(18:1_22:2)	GP	PE	40	3	796.586	797.593	[M-H]-	C45H84NO8P	0.304136	0.30488	0.325731	0.0719997	0.038987	0.0635729	0.206118	0.191013	0.197925	0.506027	0.517592	0.45739	0.0616722	0.0913778	0.0945221	0.050791	0.0700497	0.0428293	0.165185	0.17238	0.179221	0.267968	0.249587	0.237244	0.15608	0.119966	0.133754	0.129877	0.0950067	0.134704	0.0781737	0.0886895	0.115518	0.165468	0.168324	0.164728	0.141342	0.142053	C00350	LMGP02010651
Lipid-B-N-0244	PE(18:2_22:1)	GP	PE	40	3	796.586	797.593	[M-H]-	C45H84NO8P	11.1819	9.95344	12.5181	4.79664	4.91138	5.1686	12.0965	12.0353	9.6081	23.4622	22.4018	21.0069	7.09601	7.92348	7.44134	2.16984	2.43959	1.94677	4.83975	4.5246	4.86587	10.7733	10.7658	11.2943	5.43643	6.02197	5.39399	6.45436	5.98738	5.82344	4.62774	5.72958	4.84269	7.45215	8.29417	7.70264	7.65223	8.19934	C00350	LMGP02010676
Lipid-B-N-0241	PE(20:1_18:2)	GP	PE	38	3	768.554	769.562	[M-H]-	C43H80NO8P	118.852	101.277	122.642	41.6412	42.6408	48.5704	122.657	118.88	95.4475	242.39	252.743	227.071	36.5434	40.2488	38.8554	20.0037	22.3027	18.4885	56.0305	49.0439	52.1672	93.5975	92.3574	91.7415	59.8618	60.8085	58.6887	59.2175	51.8063	53.0856	32.9594	39.9207	34.3313	64.9714	70.8224	71.6697	69.5515	73.113	C00350	LMGP02010854
Lipid-B-N-0239	PE(18:2_19:1)	GP	PE	37	3	754.541	755.547	[M-H]-	C42H78NO8P	0.440237	0.538509	0.420194	0.76609	0.848218	0.637052	0.12142	0.243455	0.144451	0.427184	0.254199	0.428939	1.00479	0.892125	0.82313	0.361051	0.531938	0.382993	0.477312	0.376341	0.442601	0.541463	0.407875	0.454164	0.387766	0.446375	0.423463	0.760636	0.538677	0.377122	0.526574	0.403525	0.412718	0.488956	0.721037	0.364566	0.530892	0.469957	C00350	LMGP02010668
Lipid-B-N-0238	PE(18:0_18:3)	GP	PE	36	3	740.523	741.531	[M-H]-	C41H76NO8P	0.839506	0.891884	1.12856	2.24019	2.07718	2.19529	1.95617	1.51512	1.46338	4.53153	4.29576	4.1362	1.97258	1.97024	2.25449	0.790485	0.811798	0.730658	1.55046	1.18341	1.28711	3.33168	3.70009	4.33117	2.51738	2.55199	2.42745	3.07597	2.54138	2.63702	4.99682	5.59908	5.9258	2.11571	2.52389	2.02865	2.10207	2.29698	C00350	-
Lipid-B-N-0212	PE(18:2_14:0)	GP	PE	32	2	686.476	687.484	[M-H]-	C37H70NO8P	4.79428	3.88705	4.75818	18.9486	14.904	21.2806	14.2439	13.6697	12.4766	6.80245	6.68657	4.3365	8.90475	9.40693	11.1606	2.03174	2.19254	1.88433	3.62064	5.40483	6.06737	10.8497	8.17586	10.2813	12.8362	14.7327	16.7111	11.6572	14.2307	8.22445	5.43409	5.84877	6.48962	7.96409	9.62464	9.90444	7.57057	9.68596	C00350	LMGP02010655
Lipid-B-N-0235	PE(17:1_18:2)	GP	PE	35	3	726.511	727.515	[M-H]-	C40H74NO8P	1.10682	0.773001	1.32146	1.14679	1.35857	1.37055	0.761339	0.876892	0.801701	0.970748	1.14422	0.934089	3.23989	3.37714	3.24227	0.610582	1.13227	0.688065	5.22247	8.72591	8.55897	1.62567	1.55043	1.61298	1.27152	1.2994	1.18601	1.44894	1.51118	1.40736	0.810553	1.0105	0.960313	1.48214	1.5553	0.530319	1.57923	2.01648	C00350	LMGP02010573
Lipid-B-N-0277	PE(18:1_22:5)	GP	PE	40	6	790.539	791.547	[M-H]-	C45H78NO8P	1.52546	1.0861	1.21796	0.616145	0.602673	0.528359	0.275278	0.424825	0.380397	0.657846	1.1375	0.517425	0.916868	1.10749	0.785699	1.4784	1.07129	1.11987	0.520974	0.401972	0.415587	1.24847	1.45494	1.44864	1.00516	1.12976	1.32931	1.45267	1.29586	1.44567	0.704007	0.884507	1.12072	0.983592	1.43449	1.30833	0.947758	1.367	C00350	LMGP02011142
Lipid-B-N-0284	PE(22:6_18:2)	GP	PE	40	8	786.507	787.515	[M-H]-	C45H74NO8P	0.147418	0.149937	0.270641	0.37824	0.512154	0.577183	N/A	N/A	N/A	N/A	N/A	N/A	0.405372	0.290397	0.21543	0.174337	0.363068	0.309715	0.057098	0.183916	0.150638	0.310262	0.392218	0.318482	0.306666	0.207053	0.213606	0.37322	0.278176	0.460238	0.181619	0.281862	0.415026	0.26551	0.248622	0.339577	0.205871	0.226226	C00350	LMGP02011144
Lipid-B-N-0236	PE(18:1_18:2)	GP	PE	36	3	740.523	741.531	[M-H]-	C41H76NO8P	614.294	510.913	635.995	541.942	519.009	517.22	250.363	239.794	245.337	341.863	342.53	323.659	786.763	767.751	755.924	342.874	354.491	354.525	225.134	212.234	203.704	668.949	705.399	752.947	530.663	584.863	556.257	662.775	515.86	537.81	429.374	451.359	429.278	487.531	529.779	510.403	493.311	530.462	C00350	LMGP02010048
Lipid-B-N-0229	PE(18:2_24:0)	GP	PE	42	2	826.633	827.64	[M-H]-	C47H90NO8P	18.9876	18.6153	20.7986	27.408	26.8174	27.3814	18.4761	18.1046	17.2854	15.2222	13.8149	13.7193	25.7479	27.1546	25.6945	18.3756	21.8624	18.363	7.64533	8.00882	8.33013	26.0049	23.4396	26.7782	13.7969	14.5834	13.9372	26.1932	23.8948	23.0556	23.418	29.3487	26.6609	20.593	21.8235	19.7237	18.8788	19.1154	C00350	-
Lipid-B-N-0214	PE(16:0_16:2)	GP	PE	32	2	686.476	687.484	[M-H]-	C37H70NO8P	0.0450634	0.017269	0.0807698	0.113588	0.12245	0.118789	0.114241	0.0952368	0.0249113	0.13403	0.0360782	0.0827636	0.0775906	0.0837152	0.043992	0.0977566	0.101802	0.140954	0.09966	0.116344	0.0703475	N/A	N/A	N/A	0.114835	0.105047	0.0671558	N/A	N/A	N/A	N/A	N/A	N/A	0.0917798	0.148048	0.155604	0.0518899	0.0548994	C00350	-
Lipid-B-N-0216	PE(16:0_17:2)	GP	PE	33	2	700.495	701.5	[M-H]-	C38H72NO8P	N/A	N/A	N/A	0.149535	0.0948661	0.100252	0.132662	0.421568	0.125219	0.156279	0.119656	0.0694869	0.199794	0.248399	0.23513	0.0591145	0.068481	0.079136	3.73798	4.63691	1.58252	0.125081	0.0595447	0.167547	0.194519	0.116833	0.0694153	0.139262	0.0733015	0.0988107	N/A	N/A	N/A	0.505546	0.426533	0.442488	0.375162	0.342993	C00350	-
Lipid-B-N-0217	PE(18:1_16:1)	GP	PE	34	2	714.507	715.515	[M-H]-	C39H74NO8P	3.99424	3.78765	5.04954	3.32497	3.19118	3.52155	1.20136	1.28935	1.12793	2.09637	2.20034	2.01254	3.39084	2.90761	2.66716	4.0992	4.90123	3.77197	1.40542	1.38008	1.21275	7.06278	6.43711	7.51287	4.60696	5.15145	5.25391	7.2119	5.06857	4.75718	3.5523	3.77414	3.69195	3.6727	3.87938	3.66605	3.5307	4.05429	C00350	LMGP02011198
Lipid-B-N-0218	PE(18:2_16:0)	GP	PE	34	2	714.507	715.515	[M-H]-	C39H74NO8P	592.242	522.049	670.912	1402.12	1321.74	1346.61	990.792	938.181	880.911	917.256	946.866	859.967	1457.25	1362.92	1315.65	619.437	606.238	544.971	635.147	624.001	567.785	1120.51	1032.12	1157.65	1073.01	1147.95	1162.08	1205.59	948.591	923.004	804.133	913.208	868.074	864.264	1030.1	940.974	873.973	998.752	C00350	LMGP02011194
Lipid-B-N-0219	PE(17:0_18:2)	GP	PE	35	2	728.521	729.531	[M-H]-	C40H76NO8P	5.14066	4.9786	5.57212	9.19282	7.81895	9.16542	4.87665	4.12033	3.60201	7.21126	6.72429	6.07921	10.3161	11.9809	11.0091	2.99663	3.44357	3.12786	2.14636	2.00042	1.88381	9.7209	8.67801	9.41017	7.96866	7.72402	7.62297	7.79795	7.32388	6.61037	6.51724	8.09845	6.8863	5.91602	7.18354	6.50949	6.60189	6.17125	C00350	-
Lipid-B-N-0220	PE(18:1_18:1)	GP	PE	36	2	742.539	743.547	[M-H]-	C41H78NO8P	475.11	454.516	565.07	310.275	251.363	323.609	54.7423	56.9421	46.687	99.0383	111.761	108.545	316.417	333.757	314.057	237.608	251.4	217.223	77.3252	68.2839	67.8812	452.884	445.71	532.98	361.93	396.383	439.703	426.109	448.009	384.372	253.911	294	289.537	314.698	311.834	288.652	328.642	285.722	C00350	LMGP02010039
Lipid-B-N-0230	PE(18:2_25:0)	GP	PE	43	2	840.648	841.656	[M-H]-	C48H92NO8P	4.07105	3.32996	4.33465	5.80523	5.75861	6.33958	4.42252	4.2214	3.65885	3.71618	3.93881	3.98745	5.96905	6.24879	6.29524	3.58638	4.46784	3.57902	2.02512	2.15424	1.93855	6.23857	5.96428	5.88408	2.89631	2.88507	2.91635	5.75722	5.13667	4.22061	4.25827	5.86455	4.7678	4.37813	4.45522	4.34185	4.10014	3.93723	C00350	-
Lipid-B-N-0222	PE(20:2_16:0)	GP	PE	36	2	742.539	743.547	[M-H]-	C41H78NO8P	0.286986	0.261875	0.336324	0.374613	0.266099	0.364459	1.21051	1.16176	0.9059	2.01092	2.13985	1.71421	0.172996	0.182063	0.213994	0.108404	0.0741864	0.0919251	0.863454	0.839042	0.769275	0.648669	0.631878	0.627874	0.494995	0.405472	0.565314	0.297723	0.337715	0.290913	0.235883	0.278521	0.221072	0.48625	0.549849	0.459653	0.578565	0.448708	C00350	LMGP02010877
Lipid-B-N-0221	PE(18:0_18:2)	GP	PE	36	2	742.539	743.547	[M-H]-	C41H78NO8P	53.8566	52.5873	58.6946	101.573	91.2621	105.954	58.5509	58.7558	49.1956	53.9501	54.05	52.3633	107.143	121.401	116.254	44.1335	49.9453	42.7673	39.6405	36.2309	37.7616	112.849	109.573	123.514	76.081	77.0005	77.232	88.6168	81.4543	80.1713	100.025	123.987	113.588	70.9079	78.5118	77.5021	71.8872	78.4836	C00350	LMGP02010044
Lipid-B-N-0228	PE(18:1_24:1)	GP	PE	42	2	826.633	827.64	[M-H]-	C47H90NO8P	8.00298	7.32449	9.52138	1.25295	1.18131	1.30549	1.22405	1.08741	0.978143	1.7827	1.90072	1.81912	5.05671	5.96987	5.27874	1.31047	1.52191	1.29925	0.911966	0.803561	0.922231	5.02736	4.91763	5.47699	1.44948	1.57931	1.59127	3.95334	3.77544	3.6358	2.31149	2.59344	2.66317	2.80576	3.28079	2.93471	3.00794	3.12668	C00350	-
Lipid-B-N-0232	PE(16:0_16:3)	GP	PE	32	3	684.46	685.468	[M-H]-	C37H68NO8P	N/A	N/A	N/A	0.231295	0.12787	0.231548	0.121385	0.221206	0.155935	0.251813	0.235592	0.0897528	0.0330208	0.090659	0.0606842	N/A	N/A	N/A	0.058045	0.0757338	0.0765757	0.274085	0.151021	0.139534	0.302817	0.260135	0.213211	0.203537	0.174544	0.13816	0.0799268	0.119768	0.242508	0.0804795	0.1168	0.12537	0.109608	0.143144	C00350	-
Lipid-B-N-0226	PE(20:1_20:1)	GP	PE	40	2	798.601	799.609	[M-H]-	C45H86NO8P	2.10747	1.93162	2.22716	0.0592348	0.057078	0.0714642	0.956676	1.01592	0.777408	7.11914	7.00131	6.37725	0.0965768	0.103587	0.0999866	0.0787462	0.0771486	0.0654012	0.697066	0.546373	0.575578	0.549502	0.410172	0.43857	0.194043	0.201346	0.175218	0.173538	0.15712	0.158324	0.0961554	0.121606	0.0876216	0.828715	0.887354	0.826208	0.856393	0.932284	C00350	LMGP02011175
Lipid-B-N-0224	PE(20:0_18:2)	GP	PE	38	2	770.57	771.578	[M-H]-	C43H82NO8P	8.78146	7.35286	10.0695	10.0961	9.54204	10.8163	10.0547	10.1988	8.86143	7.90321	7.91231	7.75997	13.3263	14.7485	13.8923	6.21988	7.38233	6.05428	7.51831	7.12111	7.05322	8.15935	8.05059	9.10997	7.33894	7.34421	6.89349	10.6938	9.84686	9.5542	10.2254	11.9184	11.4682	8.76057	9.29419	8.70726	8.95347	9.11604	C00350	LMGP02010125
Lipid-B-N-0227	PE(18:2_22:0)	GP	PE	40	2	798.601	799.609	[M-H]-	C45H86NO8P	17.5358	15.6488	19.3017	16.7237	15.9801	17.5969	17.6927	17.3852	14.9596	13.2226	13.1817	13.2078	29.7012	30.7921	30.1638	11.384	13.432	11.9628	8.8857	9.51316	9.17494	17.8259	17.5072	18.6087	13.32	13.991	12.9572	21.2563	20.271	18.166	20.7194	23.8401	22.5002	16.7277	18.1766	17.598	17.4421	17.446	C00350	LMGP02011082
Lipid-B-N-0324	PG(18:2_18:3)	GP	PG	36	5	767.494	768.494	[M-H]-	C42H73O10P	0.154204	0.171199	0.151	0.408866	0.42818	0.444379	0.207456	0.279474	0.223358	0.706113	0.675504	0.562123	0.788602	0.622319	0.615648	0.208769	0.241828	0.211028	0.0798156	0.185384	0.110467	0.265587	0.342882	0.433363	0.505255	0.446506	0.564196	0.443556	0.512672	0.509678	0.344528	0.487599	0.660113	0.403336	0.398072	0.446856	0.461031	0.351121	C00344	LMGP04010351
Lipid-B-N-0320	PG(18:1_20:3)	GP	PG	38	4	797.541	798.541	[M-H]-	C44H79O10P	0.125272	0.176308	0.0978453	0.0770126	0.0338708	0.04208	0.05532	0.0388373	0.0428044	0.113339	0.129347	0.108629	0.202625	0.166095	0.235541	0.0733078	0.127614	0.112521	0.0906048	0.107545	0.122495	0.0986261	0.110724	0.118659	0.125162	0.0801981	0.0956149	0.201585	0.187262	0.216006	0.0927771	0.106936	0.129479	0.0720743	0.108647	0.10175	0.137591	0.136113	C00344	LMGP04010335
Lipid-B-N-0319	PG(18:0_20:4)	GP	PG	38	4	797.541	798.541	[M-H]-	C44H79O10P	0.0691586	0.044275	0.0521383	N/A	N/A	N/A	N/A	N/A	N/A	0.0307898	0.049267	0.0278184	0.0693018	0.0477232	0.0866718	0.0318197	0.0105092	0.0438035	0.029762	0.0306015	0.0283059	0.0407215	0.0262813	0.0346533	0.0258456	0.0173455	0.0404686	0.081508	0.07052	0.0480574	0.0402247	0.0340657	0.0366816	0.0407076	0.0315685	0.0395649	0.0240133	0.0502749	C00344	LMGP04010039
Lipid-B-N-0318	PG(16:0_20:4)	GP	PG	36	4	769.51	770.51	[M-H]-	C42H75O10P	0.581886	0.66747	0.703452	0.612712	0.387129	0.448737	N/A	N/A	N/A	0.640187	0.557162	0.476342	1.03343	1.09714	1.21811	0.75697	0.657996	0.736625	N/A	N/A	N/A	0.936293	0.643886	0.975766	0.94375	0.845352	0.850064	0.944573	1.21053	1.02875	0.538607	0.612423	0.629049	0.830613	0.756436	0.822469	0.832185	0.788382	C00344	LMGP04010036
Lipid-B-N-0307	PG(18:0_18:2)	GP	PG	36	2	773.541	774.541	[M-H]-	C42H79O10P	8.17028	6.75316	7.82049	11.9013	11.5091	14.5712	2.41732	2.22402	2.18041	3.85753	4.66422	3.48655	12.3625	15.0911	18.7002	8.61972	7.56752	8.21631	2.15362	2.96787	2.11591	15.5997	14.8769	16.8521	11.9701	10.6322	9.92945	10.0831	12.6433	11.4832	10.266	14.5758	16.5967	10.9732	7.99299	7.87755	12.0474	8.36632	C00344	LMGP04010982
Lipid-B-N-0317	PG(18:2_18:2)	GP	PG	36	4	769.51	770.51	[M-H]-	C42H75O10P	3.58305	2.51806	3.22885	6.79145	5.37594	6.67269	2.76184	2.79649	2.75573	5.29129	5.05874	4.41133	10.6183	11.1697	11.739	3.23591	3.35766	3.39327	2.0838	2.26536	2.27621	4.52736	4.66323	5.08269	6.44684	5.57416	6.09087	4.42372	4.64464	5.20017	3.94171	4.90259	5.29206	5.70458	5.21142	5.39692	6.19609	5.22121	C00344	LMGP04010956
Lipid-B-N-0313	PG(18:2_18:1)	GP	PG	36	3	771.525	772.525	[M-H]-	C42H77O10P	17.3625	15.6831	18.851	14.6768	10.2885	12.6385	3.65718	3.24317	3.62291	9.76822	9.64703	7.87774	27.2997	19.7857	27.3641	11.9595	9.95216	10.7677	4.33107	5.39648	5.34709	15.9019	20.0197	16.8468	17.3758	16.6131	16.341	16.6761	19.3082	19.3928	12.2107	14.6324	14.3503	15.172	15.5859	13.7817	18.6572	13.2831	C00344	LMGP04010350
Lipid-B-N-0312	PG(18:3_16:0)	GP	PG	34	3	743.494	744.494	[M-H]-	C40H73O10P	1.69729	1.30165	1.39177	5.11637	3.56583	3.87331	1.81809	1.9005	1.83253	5.56647	5.83252	4.98048	2.26763	2.4079	2.49237	1.4253	1.43359	1.53538	1.11218	1.36392	1.19762	3.7444	3.97745	4.08792	5.0491	4.51111	5.22271	4.27648	4.93161	4.28148	4.32768	5.06863	5.80875	3.78181	3.16181	3.37449	4.04636	3.38646	C00344	-
Lipid-B-N-0311	PG(18:2_16:1)	GP	PG	34	3	743.494	744.494	[M-H]-	C40H73O10P	0.391819	0.28624	0.309197	0.983132	0.926963	0.936922	0.191677	0.188257	0.159062	0.540042	0.763412	0.514479	0.917598	0.891149	1.11171	0.68304	0.632473	0.673463	0.0913271	0.138574	0.108255	0.934745	1.05625	0.94684	1.22923	1.07263	1.10192	1.007	1.29245	0.878039	0.616047	0.978065	0.91422	0.800681	0.564892	0.650453	0.846613	0.574299	C00344	LMGP04010346
Lipid-B-N-0310	PG(14:0_18:3)	GP	PG	32	3	715.494	716.463	[M-H]-	C38H69O10P	N/A	N/A	N/A	0.00970791	0.0148064	0.0120071	N/A	N/A	N/A	0.0264119	0.014581	0.0222428	N/A	N/A	N/A	N/A	N/A	N/A	N/A	N/A	N/A	N/A	N/A	N/A	0.020888	0.0143918	0.0129146	0.0220895	0.031109	0.0184725	0.0263622	0.00932466	0.0166712	0.016218	0.011803	0.00774919	0.0173112	0.00748195	C00344	-
Lipid-B-N-0309	PG(20:1_18:1)	GP	PG	38	2	801.572	802.572	[M-H]-	C44H83O10P	1.44387	1.42232	1.31038	1.63353	1.50973	1.60852	0.987951	0.701869	0.890244	1.48942	1.41081	1.50304	1.47105	1.27881	1.26944	1.59735	1.41702	1.66524	1.44574	1.14016	1.02077	1.6958	0.991572	1.10435	2.17745	1.42952	1.42446	1.5862	1.12183	1.15097	1.69522	1.58579	1.31385	1.52861	1.4321	1.28579	1.67598	1.51381	C00344	LMGP04010540
Lipid-B-N-0306	PG(18:1_18:1)	GP	PG	36	2	773.541	774.541	[M-H]-	C42H79O10P	23.345	18.4383	21.8683	7.21212	6.19499	7.27863	1.15991	0.97479	1.10306	4.42843	4.64475	3.82119	12.2509	12.6238	15.5845	7.93824	6.96203	7.92665	2.06229	2.48142	2.13082	9.16014	10.2288	11.6687	11.4059	10.8821	12.3355	12.7178	16.0302	12.8915	7.00893	7.8908	9.98661	11.3186	8.8743	10.1629	12.3097	9.10035	C00344	LMGP04010033
Lipid-B-N-0302	PG(16:0_17:2)	GP	PG	33	2	731.51	732.494	[M-H]-	C39H73O10P	N/A	N/A	N/A	0.0462029	0.0165374	0.0420029	0.0138128	0.00829987	0.00982293	0.022859	0.0165874	0.00698177	0.0597522	0.0346624	0.0350987	0.0223536	0.0202334	0.00159916	N/A	N/A	N/A	0.0100809	0.016844	0.0185854	0.00533948	0.0401937	0.0291027	0.0266626	0.0137015	0.01478	0.00823036	0.0126825	0.0130592	0.0188073	0.0221633	0.0232312	0.0206049	0.0103793	C00344	-
Lipid-B-N-0303	PG(18:1_16:1)	GP	PG	34	2	745.51	746.51	[M-H]-	C40H75O10P	0.565351	0.539833	0.535016	0.425353	0.28733	0.391513	0.107103	0.0840836	0.0662998	0.384679	0.351435	0.25537	0.394652	0.402527	0.390146	0.57278	0.554273	0.483054	0.0753307	0.175074	0.100924	0.821378	0.923306	1.05278	0.811149	0.808513	0.83836	0.790633	1.23104	0.829189	0.439469	0.624118	0.766446	0.53932	0.38633	0.409031	0.647041	0.436626	C00344	LMGP04010881
Lipid-B-N-0300	PG(16:1_16:1)	GP	PG	32	2	717.478	718.478	[M-H]-	C38H71O10P	0.0329329	0.0492275	0.0346338	0.00975276	0.046968	0.0228099	0.0340148	0.0421077	0.040866	0.0446299	0.0462309	0.035016	0.0562197	0.0495022	0.0449528	0.0392082	0.0360598	0.0407196	0.0274478	0.0596263	0.0405002	0.0471518	0.0353515	0.042872	0.0581326	0.0399172	0.0330042	0.045681	0.0673422	0.0358697	0.0461315	0.0281793	0.03665	0.0377708	0.0436303	0.0451682	0.0864987	0.0395195	C00344	LMGP04010967
Lipid-B-N-0298	PG(17:0_18:1)	GP	PG	35	1	761.522	762.541	[M-H]-	C41H79O10P	0.91723	0.905285	1.01122	0.240818	0.19532	0.235997	0.114747	0.0607757	0.087642	0.2986	0.331241	0.361195	0.414269	0.418945	0.551301	0.260005	0.243915	0.304165	0.134821	0.059818	0.103703	0.656926	0.792868	0.674536	0.571727	0.506919	0.58668	0.606949	0.603196	0.586314	0.439384	0.517449	0.524005	0.473633	0.394177	0.502499	0.564852	0.336656	C00344	LMGP04010893
Lipid-B-N-0296	PG(16:0_18:1)	GP	PG	34	1	747.525	748.525	[M-H]-	C40H77O10P	35.5565	31.546	32.0021	22.5726	18.4621	23.9451	7.81099	5.90615	6.90072	21.1034	24.3523	17.2987	35.0387	31.2057	38.8261	17.1503	16.7095	17.6514	8.489	9.59227	8.3174	24.5628	28.1211	26.5198	31.5386	27.7921	37.8184	34.9343	41.3775	38.4844	17.4009	23.7489	24.6112	27.1649	23.0368	22.8272	30.1336	23.3007	C00344	LMGP04010002
Lipid-B-N-0329	PG(18:3_18:3)	GP	PG	36	6	765.51	766.478	[M-H]-	C42H71O10P	0.0078378	0.00600011	0.00543086	0.0448557	0.0222029	0.0385407	0.0215297	0.0220845	0.0327281	0.0567309	0.0708867	0.0550333	0.110925	0.0993286	0.113221	0.021157	0.0207761	0.0178584	0.0123943	0.0208514	0.0126228	0.0180462	0.0211571	0.0218538	0.0582091	0.0675191	0.0397948	0.0279715	0.0376484	0.0402273	0.0471741	0.0644417	0.0715191	0.050806	0.0414535	0.0500725	0.0503818	0.0392196	C00344	-
Lipid-B-N-0294	PG(18:1_14:0)	GP	PG	32	1	719.494	720.494	[M-H]-	C38H73O10P	0.435435	0.432901	0.427121	0.236958	0.197981	0.251843	0.034492	0.0547597	0.0530117	0.251793	0.267828	0.209813	0.148283	0.153444	0.128642	0.187565	0.139569	0.22992	0.0544714	0.0522997	0.0403442	0.151371	0.221665	0.203258	0.280754	0.249444	0.310612	0.485638	0.571696	0.523198	0.176903	0.190817	0.329304	0.262786	0.214623	0.258488	0.24682	0.231504	C00344	LMGP04010882
Lipid-B-N-0293	PG(16:0_16:1)	GP	PG	32	1	719.494	720.494	[M-H]-	C38H73O10P	0.128468	0.0808495	0.111561	0.167708	0.120947	0.165799	0.0498335	0.0625506	0.0785377	0.181498	0.18631	0.172413	0.21368	0.166092	0.0907591	0.0926851	0.115363	0.0597111	0.0744779	0.047855	0.0506058	0.15376	0.17931	0.165412	0.343513	0.289497	0.312906	0.220201	0.354086	0.287237	0.131369	0.190646	0.209606	0.120933	0.150571	0.117125	0.207437	0.148656	C00344	LMGP04010910
Lipid-B-N-0291	PG(18:0_16:0)	GP	PG	34	0	749.541	750.541	[M-H]-	C40H79O10P	0.680532	0.571853	0.73675	0.686378	0.490543	0.684878	0.288672	0.272585	0.316694	0.724473	0.743629	0.700476	0.602535	0.813431	0.810428	0.146574	0.201329	0.203122	0.626884	0.632627	0.569474	6.15597	6.35204	5.83363	1.00899	0.864509	0.80748	6.47293	8.68278	6.27434	1.15933	1.11015	1.39986	2.00224	1.71702	1.56191	1.77122	1.41219	C00344	LMGP04010888
Lipid-B-N-0290	PG(16:0_17:0)	GP	PG	33	0	735.51	736.525	[M-H]-	C39H77O10P	0.0695942	0.0759239	0.0895643	0.0948231	0.0610678	0.0879096	N/A	N/A	N/A	0.186212	0.200925	0.210187	0.133397	0.134016	0.154734	0.0630734	0.0434411	0.0589011	N/A	N/A	N/A	0.0818622	0.113794	0.0634524	0.111086	0.092676	0.0765453	0.0906672	0.161406	0.0966167	0.0678842	0.079893	0.0830435	0.143245	0.100102	0.0815168	0.115407	0.0342981	C00344	-
Lipid-B-N-0289	PG(16:0_16:0)	GP	PG	32	0	721.51	722.51	[M-H]-	C38H75O10P	2.28082	1.66937	1.70904	3.75658	2.15396	2.90548	2.53099	1.93174	2.10979	7.05716	6.37316	5.87602	4.86349	4.78818	4.8925	0.872431	0.86703	0.883192	2.9967	2.88463	2.74859	2.09844	1.95222	2.45748	2.63529	2.90776	3.05403	3.9956	4.33131	3.64184	2.19845	2.23387	2.70852	2.89815	2.70299	2.74194	3.29015	2.77631	C00344	LMGP04010986
Lipid-B-N-0288	PG(15:0_16:0)	GP	PG	31	0	707.486	708.494	[M-H]-	C37H73O10P	N/A	N/A	N/A	0.0136916	0.0227016	0.0199637	N/A	N/A	N/A	0.0336531	0.0248978	0.0287167	0.0175698	0.0183493	0.0287956	N/A	N/A	N/A	N/A	N/A	N/A	N/A	N/A	N/A	0.0219631	0.0444623	0.0481211	0.032786	0.039358	0.0182164	0.0144393	0.023734	0.02688	0.0210967	0.0290072	0.0206445	0.0272234	0.0318537	C00344	-
Lipid-B-N-0287	PG(14:0_16:0)	GP	PG	30	0	693.471	694.478	[M-H]-	C36H71O10P	0.158685	0.140693	0.13628	0.331736	0.24077	0.292634	0.0688436	0.0950363	0.0904476	0.306082	0.283604	0.202854	0.0710519	0.0849655	0.0743428	0.0651294	0.0938132	0.0727317	0.0857811	0.0931101	0.0791821	0.1231	0.14969	0.139358	0.358812	0.336381	0.331653	0.27169	0.383647	0.36684	0.19451	0.210999	0.304145	0.190897	0.177344	0.168884	0.227954	0.151704	C00344	-
Lipid-B-N-0304	PG(18:2_16:0)	GP	PG	34	2	745.51	746.51	[M-H]-	C40H75O10P	61.9968	52.0051	58.6464	155.995	124.21	164.387	62.4966	54.4383	59.6676	84.0399	90.5251	61.571	102.957	97.2512	129.929	67.9963	65.7462	67.1772	33.5909	39.3281	33.4425	83.6388	105.495	107.78	131.541	124.411	122.218	87.9993	120.368	90.5238	73.6577	91.8012	103.499	93.852	92.0771	86.1894	122.126	87.177	C00344	LMGP04010877
Lipid-B-N-0295	PG(16:0_17:1)	GP	PG	33	1	733.494	734.51	[M-H]-	C39H75O10P	0.0495188	0.0266225	0.034983	0.0938545	0.0520432	0.0271334	0.0171621	0.0154626	0.0240504	0.0296792	0.0345758	0.0276312	0.122229	0.116228	0.114291	0.024813	0.0434994	0.0364808	N/A	N/A	N/A	0.0505601	0.0573751	0.0495882	0.0515849	0.01971	0.0604446	0.0265073	0.0532168	0.0583908	0.0299818	0.0239241	0.02429	0.0327757	0.0441664	0.0526497	0.085382	0.0577666	C00344	-
Lipid-B-N-0340	PI(16:0_16:0)	GP	PI	32	0	809.518	810.526	[M-H]-	C41H79O13P	0.925379	0.660438	1.01187	1.81401	1.74072	1.29595	0.898196	0.615342	0.811784	1.22977	1.53164	1.33208	0.726537	0.674233	0.832011	0.557948	0.605919	0.668398	2.58772	2.27766	2.78958	1.02627	0.781178	1.21476	2.00495	1.55063	1.37019	0.770888	1.14867	0.781402	0.804918	0.750161	1.41983	1.39866	1.03438	0.953875	1.09327	1.12845	C01194	-
Lipid-B-N-0343	PI(18:0_18:0)	GP	PI	36	0	865.588	866.588	[M-H]-	C45H87O13P	6.29756	6.42033	7.52438	2.55434	3.10009	2.59165	1.83399	1.84302	1.73422	2.95808	3.25615	2.71401	7.54317	7.46183	8.18463	4.48125	3.65377	3.44251	2.38589	1.8022	2.01489	6.34189	6.51248	6.73464	3.46773	3.42373	3.11474	6.12924	5.95717	6.22911	5.86195	5.06522	5.50591	5.14762	4.54443	5.20664	4.53178	4.92894	C01194	LMGP06010008
Lipid-B-N-0341	PI(16:0_18:0)	GP	PI	34	0	837.557	838.557	[M-H]-	C43H83O13P	39.8837	44.6729	45.3861	31.8847	34.5301	33.0833	29.1842	27.8417	22.2446	41.1037	45.9652	39.3996	50.1653	53.8447	60.7168	35.2916	30.9663	23.8589	31.432	26.0981	28.8626	48.7806	42.4393	49.5754	53.308	50.8723	42.5475	48.3949	47.3707	47.3007	31.1304	32.0734	31.5124	47.1013	38.9379	37.756	37.9306	47.9177	C01194	LMGP06010878
Lipid-B-N-0397	PI(18:3_18:3)	GP	PI	36	6	853.492	854.495	[M-H]-	C45H75O13P	0.0531753	0.0705459	0.0578701	0.0821493	0.0993508	0.106285	0.161622	0.1928	0.20985	0.524434	0.460433	0.358174	0.26332	0.286504	0.282372	0.0621729	0.0577426	0.0549586	0.0717134	0.0468445	0.0989529	0.141489	0.0738032	0.0805033	0.100013	0.150935	0.180116	0.135977	0.124111	0.120087	0.171905	0.198832	0.184384	0.226789	0.204945	0.195163	0.230361	0.292852	C01194	-
Lipid-B-N-0390	PI(18:2_18:3)	GP	PI	36	5	855.51	856.51	[M-H]-	C45H77O13P	1.57409	2.12617	1.87268	3.25967	3.32153	3.02263	5.80788	5.07776	5.09902	9.9633	11.9103	9.66483	4.25835	5.01571	4.63719	2.67051	1.71627	1.32329	4.46566	3.09218	3.8331	3.27933	4.33096	4.27934	3.32809	3.71236	3.42149	2.96988	4.72521	3.45522	4.4261	4.73254	6.70957	5.3812	4.9678	4.9765	5.50732	4.83654	C01194	LMGP06010319
Lipid-B-N-0384	PI(18:1_18:3)	GP	PI	36	4	857.526	858.526	[M-H]-	C45H79O13P	4.40515	4.54899	4.58306	2.9739	4.57863	4.01614	3.91443	3.15323	3.09607	8.51344	10.9025	10.364	8.68203	7.68346	7.51673	3.98295	2.98651	2.98406	3.48599	3.22473	3.24941	9.92629	7.4749	9.73256	5.86484	5.37032	6.19022	8.6589	11.2677	9.79438	6.27014	8.86633	9.30934	8.49889	7.11911	7.59332	6.34021	6.81386	C01194	-
Lipid-B-N-0382	PI(18:2_18:2)	GP	PI	36	4	857.526	858.526	[M-H]-	C45H79O13P	34.7396	39.7083	48.2747	62.5532	71.0484	61.8151	124.525	119.457	113.969	106.946	119.515	100.158	78.2853	85.7335	80.0567	44.5593	37.0668	32.8047	93.1831	82.4445	99.0585	82.0911	78.5205	78.6429	54.2446	56.695	51.7017	45.0067	52.523	42.8682	46.7394	46.8593	50.9029	80.6285	72.0887	78.2194	65.3068	75.9705	C01194	LMGP06010927
Lipid-B-N-0377	PI(18:1_20:2)	GP	PI	38	3	887.573	888.573	[M-H]-	C47H85O13P	N/A	N/A	N/A	N/A	N/A	N/A	0.365005	0.345551	0.308207	0.375117	0.273689	0.386804	0.341294	0.22046	0.268952	N/A	N/A	N/A	0.54462	0.323251	0.193425	N/A	N/A	N/A	0.134125	0.127296	0.0364071	N/A	N/A	N/A	N/A	N/A	N/A	0.368747	0.20456	0.203401	0.0863826	0.356588	C01194	LMGP06010302
Lipid-B-N-0376	PI(18:1_19:2)	GP	PI	37	3	873.549	874.557	[M-H]-	C46H83O13P	1.1898	1.46144	1.70331	0.919118	1.63203	0.882544	0.231285	0.457589	0.361195	0.367216	0.450769	0.65887	1.61918	0.959477	1.79473	0.3356	0.338837	0.544559	0.350087	0.179199	0.473379	1.39094	1.37081	1.70245	1.60044	1.3208	0.85893	1.05381	1.31814	2.15343	0.958872	0.982446	0.872678	0.619287	0.75717	1.05545	0.979609	0.930721	C01194	-
Lipid-B-N-0374	PI(18:1_18:2)	GP	PI	36	3	859.541	860.541	[M-H]-	C45H81O13P	233.14	281.581	300.501	179.165	179.405	168.329	149.907	171.056	153.924	246.153	264.246	207.242	285.773	283.232	319.582	191.985	185.739	147.791	176.147	155.79	175.986	298.504	270.08	293.792	221.41	281.106	210.852	213.627	245.342	216.97	169.012	182.95	207.673	267.319	197.838	270.599	260.03	247.605	C01194	LMGP06010931
Lipid-B-N-0372	PI(18:3_16:0)	GP	PI	34	3	831.51	832.51	[M-H]-	C43H77O13P	5.40859	7.18774	6.88191	18.1518	20.174	17.6367	15.9863	17.5999	15.5509	28.3828	33.8809	26.3916	10.9775	12.0479	13.2741	7.4335	6.48565	5.96594	13.1049	11.9152	13.848	19.8558	19.4698	20.1271	19.1418	21.8763	19.5637	17.3623	18.4953	18.1802	21.1691	23.4312	28.9163	20.8835	18.3194	18.7053	16.5121	19.5896	C01194	LMGP06010340
Lipid-B-N-0367	PI(18:1_20:1)	GP	PI	38	2	889.588	890.588	[M-H]-	C47H87O13P	2.6605	2.67516	2.93877	0.417083	0.66552	0.690447	0.85894	0.845985	0.780514	1.74553	1.5769	1.56849	1.94213	2.52102	2.42026	0.641301	0.638112	0.53438	0.989565	0.800723	0.712858	2.21864	1.84518	1.56114	0.563695	0.779932	0.771133	1.47741	1.21675	1.21726	1.05286	1.0328	1.09108	1.48405	1.4053	0.995192	1.24884	1.36785	C01194	LMGP06010508
Lipid-B-N-0371	PI(18:2_16:1)	GP	PI	34	3	831.51	832.51	[M-H]-	C43H77O13P	2.96909	4.50845	3.54918	4.37767	4.83573	3.36018	3.43449	2.91877	3.2971	4.31025	3.72236	3.08817	3.05132	2.49309	2.39346	4.9192	3.7289	3.24175	4.59843	3.36535	3.28268	4.71458	3.97186	4.01415	6.04127	5.58742	3.52628	4.79423	3.24305	3.7113	4.06594	3.33453	4.3175	3.44834	3.29552	4.33338	3.1305	3.19977	C01194	LMGP06010314
Lipid-B-N-0364	PI(18:1_18:1)	GP	PI	36	2	861.557	862.557	[M-H]-	C45H83O13P	383.193	468.65	422.884	105.957	118.148	109.739	64.6255	67.0692	63.9585	170.656	179.398	186.938	350.455	376.882	366.121	191.346	165.578	142.752	88.2757	82.5715	85.008	244.256	245.993	242.088	176.126	197.302	160.393	281.171	290.049	258.371	139.111	148.633	148.355	256.684	219.374	221.212	227.104	248.64	C01194	-
Lipid-B-N-0363	PI(18:0_18:2)	GP	PI	36	2	861.557	862.557	[M-H]-	C45H83O13P	78.0549	86.8313	100.147	148.738	139.216	137.016	119.401	121.495	115.316	89.4615	96.662	80.9946	130.644	121.794	140.177	95.8375	78.2615	72.5318	94.9998	106.694	121.647	190.168	164.965	191.767	116.851	118.647	109.751	105.185	124.566	99.0329	156.404	173.116	173.613	135.713	108.032	133.404	115.348	123.441	C01194	LMGP06010956
Lipid-B-N-0362	PI(17:0_18:2)	GP	PI	35	2	847.534	848.541	[M-H]-	C44H81O13P	3.48122	3.38776	4.70052	5.52683	6.9783	5.95956	4.71178	4.55385	5.35625	5.99545	6.65034	6.55694	7.29399	5.81869	5.77643	3.21397	3.11482	2.50855	3.75361	3.84211	3.75373	7.93419	9.27903	6.17761	6.05683	7.34257	5.7079	5.49997	5.02964	3.72902	6.09899	6.13924	6.04156	5.32871	5.12434	4.54606	5.4624	4.86189	C01194	LMGP06010201
Lipid-B-N-0361	PI(17:1_18:1)	GP	PI	35	2	847.534	848.541	[M-H]-	C44H81O13P	1.78884	1.93513	0.866799	1.64206	2.62173	1.46163	1.07166	1.79851	1.20603	0.810038	0.680107	1.05028	2.02525	1.10431	0.788772	1.30324	0.934621	1.40105	2.14032	1.06965	1.12393	2.07732	0.918713	2.34215	2.59725	1.84123	1.60572	1.47721	1.24078	0.981409	1.17339	1.66358	1.98407	1.16962	1.73773	1.2379	1.2852	1.72166	C01194	LMGP06010227
Lipid-B-N-0360	PI(16:1_18:1)	GP	PI	34	2	833.526	834.526	[M-H]-	C43H79O13P	3.88397	4.08838	4.80347	1.96016	2.34843	1.50679	1.23606	1.2744	1.30825	3.21466	3.81876	3.58814	3.50203	3.64786	2.99593	4.4638	3.61599	2.39409	1.55506	0.688811	0.658045	5.87431	6.22847	5.54685	4.06481	5.20915	4.28465	3.78655	6.79103	5.13719	2.58556	2.41258	3.34994	4.03704	3.02294	2.61389	3.4891	4.983	C01194	LMGP06010873
Lipid-B-N-0359	PI(18:2_16:0)	GP	PI	34	2	833.526	834.526	[M-H]-	C43H79O13P	291.923	330.825	345.611	732.325	818.972	756.705	761.108	732.817	773.295	600.807	683.807	579.213	475.208	477.666	511.585	434.702	358.804	304.538	762.181	612.649	688.677	658.743	577.758	599.552	662.537	744.158	609.002	488.756	483.397	438.319	478.212	488.492	534.576	746.942	537.251	639.831	671.651	644.275	C01194	LMGP06010847
Lipid-B-N-0351	PI(18:0_18:1)	GP	PI	36	1	863.573	864.573	[M-H]-	C45H85O13P	138.339	164.468	165.117	64.9738	72.0405	66.0172	45.7914	45.6809	46.297	70.5692	77.8821	76.9806	207.161	202.101	196.892	105.39	92.6942	80.6943	58.8508	49.5588	52.4862	163.106	154.929	170.483	87.6615	86.6722	75.9118	140.345	140.072	149.498	135.154	142.299	168.555	129.401	115.527	114.474	107.657	113.245	C01194	LMGP06010957
Lipid-B-N-0349	PI(17:0_18:1)	GP	PI	35	1	849.549	850.557	[M-H]-	C44H83O13P	10.8665	11.5857	10.9636	4.09016	3.7791	4.24005	2.817	3.47385	3.39877	5.85816	5.83152	6.26759	12.4435	14.9868	10.9702	4.63595	3.52726	3.10804	4.36545	4.25299	3.24464	9.89777	7.72407	8.87191	7.62093	6.39542	5.51054	8.96769	9.22638	8.17176	4.98176	4.33223	5.94584	7.24709	5.31811	5.60828	6.72153	6.815	C01194	LMGP06010295
Lipid-B-N-0348	PI(16:0_18:1)	GP	PI	34	1	835.541	836.541	[M-H]-	C43H81O13P	599.564	695.883	789.093	500.747	561.266	506.952	441.266	458.676	409.991	638.376	677.83	590.7	783.694	784.061	851.228	487.702	463.598	411.634	461.73	383.533	438.725	764.024	697.347	782.011	817.534	802.559	670.972	708.437	792.817	754.621	448.218	479.255	568.159	667.046	630.786	587.507	596.943	719.869	C01194	LMGP06010001
Lipid-B-N-0347	PI(16:0_16:1)	GP	PI	32	1	807.51	808.51	[M-H]-	C41H77O13P	0.665519	0.366468	0.476422	0.737965	1.69194	0.957925	0.602102	0.364843	0.766483	0.598801	0.743076	0.654119	0.691737	1.19927	0.812577	0.688087	0.695997	0.709713	0.608	0.383554	0.420709	1.12396	1.31086	1.30124	1.0106	1.44807	1.04351	1.00762	0.912326	0.781021	0.610217	0.685357	0.654018	1.11064	0.991068	0.524226	0.805139	0.85413	C01194	LMGP06010881
Lipid-B-N-0365	PI(18:2_20:0)	GP	PI	38	2	889.588	890.588	[M-H]-	C47H87O13P	0.55051	0.658151	0.685955	0.882624	0.817131	0.736714	0.658283	0.676934	0.635578	0.351081	0.421758	0.451727	1.20453	0.833153	1.07636	0.395214	0.332696	0.418362	0.892916	1.00164	0.955598	1.01118	0.756544	1.13647	0.985715	0.755135	0.515363	0.870991	0.773221	0.922797	1.13439	1.11998	1.16398	0.910849	0.836592	0.75525	0.72013	0.845324	C01194	LMGP06010324
Lipid-B-N-0506	PMeOH(14:0_16:0)	GP	PMeOH	30	0	633.446	634.457	[M-H]-	C34H67O8P	0.0370621	0.0269847	0.0196576	0.0405242	0.010034	0.0329708	0.0288018	0.03442	0.0225509	0.017233	0.0405481	0.0505521	0.0441146	0.0242291	0.0360184	0.0262347	0.0224892	0.0235823	0.0385916	0.0183849	0.0234545	0.0310984	0.0271867	0.0114454	0.0340625	0.0330372	0.028291	0.014358	0.0327935	0.0520357	0.0214702	0.0386751	0.0316062	0.0227671	0.0268543	0.0216264	0.0183393	0.0262592	-	-
Lipid-B-N-0511	PMeOH(18:2_18:2)	GP	PMeOH	36	4	709.481	710.489	[M-H]-	C40H71O8P	1.30169	1.02895	1.15573	3.75772	3.21061	3.938	3.14728	3.16039	2.78961	1.75476	2.16049	1.48379	3.56594	3.40205	5.75416	0.525479	0.491859	0.411802	0.718496	1.42864	1.11335	3.45773	2.80816	2.309	3.05484	3.68726	3.41876	3.36573	3.81501	2.0688	1.56018	1.90694	2.02237	2.58206	2.04411	2.37712	2.66458	2.09811	-	-
Lipid-B-N-0508	PMeOH(16:0_18:3)	GP	PMeOH	34	3	683.465	684.473	[M-H]-	C38H69O8P	0.0340165	0.022824	0.0397248	0.148481	0.0695471	0.138662	0.0974693	0.124111	0.0826412	0.149027	0.134274	0.0647868	0.0418582	0.0663546	0.0937526	0.0158281	0.018872	0.00143923	0.0290053	0.0517739	0.03259	0.121702	0.116904	0.0927738	0.130138	0.1634	0.135939	0.0855135	0.205892	0.0972012	0.101912	0.16922	0.0940745	0.0733748	0.0775022	0.0936979	0.0604879	0.0689802	-	-
Lipid-B-N-0507	PMeOH(16:0_18:2)	GP	PMeOH	34	2	685.48	686.489	[M-H]-	C38H71O8P	2.99587	2.24479	2.74262	9.12441	8.25044	12.356	7.20458	7.7256	5.69015	4.31177	5.22651	2.76638	4.84553	4.66172	7.3434	1.35694	1.34825	1.19917	1.80794	2.97241	3.23526	8.37096	6.39223	6.79988	8.82844	10.1366	8.91351	6.64646	9.85845	6.0428	3.05982	4.28454	4.25698	4.98806	5.10991	5.74351	5.43538	5.34133	-	-
Lipid-B-N-0518	PMeOH(16:0_22:5)	GP	PMeOH	38	5	735.493	736.504	[M-H]-	C42H73O8P	0.103717	0.0958509	0.0990245	0.0640674	0.0798124	0.0535308	N/A	N/A	N/A	0.164535	0.220522	0.167818	0.159685	0.151445	0.133967	0.0704148	0.0561516	0.0656643	0.0232764	0.130892	0.122391	0.0905893	0.0759952	0.106262	0.061824	0.102463	0.084645	0.116746	0.206463	0.137943	0.0972903	0.0699902	0.0792591	0.0878727	0.0748185	0.115286	0.104711	0.0858996	-	-
Lipid-B-N-0515	PMeOH(18:2_18:3)	GP	PMeOH	36	5	707.466	708.473	[M-H]-	C40H69O8P	0.0435361	0.0463649	0.0323376	0.256529	0.193353	0.200383	0.173912	0.1674	0.133508	0.170535	0.227358	0.140249	0.111378	0.0921241	0.206231	0.0272227	0.0236178	0.0170199	0.0487282	0.0693898	0.0980286	0.160127	0.127092	0.148617	0.170971	0.179996	0.205683	0.292823	0.296538	0.189503	0.143335	0.214552	0.191737	0.132827	0.115808	0.150332	0.0950243	0.110672	-	-
Lipid-B-N-0522	PMeOH(20:2_20:5)	GP	PMeOH	40	7	759.493	760.504	[M-H]-	C44H73O8P	0.0161569	0.00362417	0.0158943	N/A	N/A	N/A	0.0456993	0.0257286	0.0087779	0.0565986	0.0412159	0.0158899	0.017275	0.0339015	0.00800067	0.0383983	0.0302726	0.026807	0.033666	0.0342747	0.0186991	N/A	N/A	N/A	N/A	N/A	N/A	0.0104186	0.0164337	0.0215445	N/A	N/A	N/A	0.0282121	0.0173693	0.0148116	0.018065	0.019428	-	-
Lipid-B-N-0420	PS(18:1_19:0)	GP	PS	37	1	802.56	803.568	[M-H]-	C43H82NO10P	29.6509	31.6244	25.8571	26.734	21.8468	32.5546	14.3952	19.535	16.0023	17.0307	26.3263	19.6961	18.9029	16.6191	21.379	27.6028	13.1919	20.8665	27.7759	15.4733	18.635	24.1745	24.0387	27.0963	27.2359	40.5043	29.0849	25.685	22.2057	18.941	34.0749	26.4502	22.446	26.4593	22.9973	21.0215	26.0967	24.2458	C02737	LMGP03010332
Lipid-B-N-0424	PS(18:2_16:0)	GP	PS	34	2	758.497	759.505	[M-H]-	C40H74NO10P	12.4075	9.15155	12.8918	22.2855	22.8186	37.2036	269.564	214.351	163.62	64.3557	105.047	84.779	28.0593	26.0684	24.6443	15.2247	12.2369	16.836	111.455	125.69	197.319	14.7968	23.3629	17.8234	20.7558	30.5215	32.1257	22.3521	32.1883	21.5858	29.837	30.524	25.3624	55.1613	57.2515	37.1238	38.2217	36.6118	C02737	LMGP03010877
Lipid-B-N-0426	PS(18:0_17:2)	GP	PS	35	2	772.513	773.521	[M-H]-	C41H76NO10P	1.61759	1.05691	1.28294	1.16909	1.52956	2.17832	N/A	N/A	N/A	1.05072	2.59747	1.17059	N/A	N/A	N/A	1.51595	0.816151	0.752689	N/A	N/A	N/A	1.95783	2.33091	4.64396	1.36542	4.46285	0.921484	3.06349	3.41023	3.59563	3.1987	4.08685	3.15687	1.40379	1.541	1.25175	1.62063	1.60617	C02737	LMGP03010314
Lipid-B-N-0427	PS(18:0_18:2)	GP	PS	36	2	786.529	787.536	[M-H]-	C42H78NO10P	14.805	13.6156	12.7409	23.3146	24.5006	35.4614	6.82592	6.05553	6.55354	7.45233	7.27299	8.94051	15.6041	13.1136	11.4577	10.0824	10.9223	15.76	8.41185	9.31753	9.28632	17.6723	16.6915	23.8502	23.1301	23.6326	24.0792	16.2022	25.1952	16.5534	16.5744	19.0852	21.9142	13.9721	18.6916	13.2989	17.9824	13.3595	C02737	LMGP03010031
Lipid-B-N-0428	PS(18:1_19:1)	GP	PS	37	2	800.544	801.552	[M-H]-	C43H80NO10P	26.4228	21.3951	24.9717	27.1425	15.0943	26.6242	9.93437	8.91418	8.44982	9.21905	16.6568	10.1487	18.3726	16.3885	14.4133	23.5567	9.15583	11.3247	12.785	6.32508	9.0564	18.3612	26.3258	20.9709	25.4246	37.7167	28.6507	20.2037	20.864	18.7176	23.6863	19.723	17.8813	19.2317	24.161	13.252	18.7188	17.8104	C02737	LMGP03010333
Lipid-B-N-0430	PS(18:1_22:1)	GP	PS	40	2	842.607	843.615	[M-H]-	C46H86NO10P	8.57649	7.33128	8.3873	0.618114	0.518336	0.967385	1.20547	1.00263	1.21017	1.63317	1.67923	2.10866	13.5973	12.3536	10.6944	1.33442	1.39916	1.70581	0.907023	0.827982	0.604146	2.8516	3.29014	3.79596	0.900124	2.06065	1.7161	3.25402	5.18716	2.93015	1.78226	2.44483	1.8005	3.32688	4.253	3.15674	4.15841	3.30956	C02737	LMGP03010337
Lipid-B-N-0433	PS(16:0_18:3)	GP	PS	34	3	756.482	757.489	[M-H]-	C40H72NO10P	1.4212	2.28605	2.55443	5.21065	6.89439	8.30876	6.78535	4.03538	5.29633	6.2931	9.13315	8.51706	7.11925	6.4675	7.46675	2.79709	2.73499	3.00459	7.46251	7.06761	7.51537	6.52087	7.51765	10.0774	7.99393	10.4786	10.6592	7.37275	10.5144	6.17053	8.0842	9.47541	8.11812	7.59091	8.70571	5.7754	6.26724	6.29845	C02737	-
Lipid-B-N-0434	PS(18:2_18:1)	GP	PS	36	3	784.513	785.521	[M-H]-	C42H76NO10P	17.2333	12.2386	17.5644	9.71313	7.51734	13.3583	6.20311	4.69025	3.86722	9.08995	10.7224	7.3319	13.2532	14.5428	13.6141	10.8841	8.31697	10.9956	19.9966	25.5952	23.4243	12.5153	8.34997	12.486	13.3321	13.4269	15.7241	14.7053	18.6189	16.4329	20.0031	18.1292	11.571	16.6979	15.6383	13.279	16.0545	12.9938	C02737	LMGP03010350
Lipid-B-N-0435	PS(18:0_18:3)	GP	PS	36	3	784.513	785.521	[M-H]-	C42H76NO10P	N/A	N/A	N/A	3.04296	2.61947	3.55829	1.89157	1.66252	2.21853	2.57059	2.32328	2.08352	3.80365	2.78936	4.17362	N/A	N/A	N/A	2.04885	1.41776	1.91481	1.88723	3.67716	3.56899	2.07254	4.23001	3.64012	2.788	3.52972	3.86037	6.52142	5.04181	5.54685	2.67324	3.16296	2.24757	2.72727	2.10952	C02737	LMGP03010315
Lipid-B-N-0419	PS(18:0_18:1)	GP	PS	36	1	788.544	789.552	[M-H]-	C42H80NO10P	9.70883	10.1296	8.99925	1.05353	1.62679	2.28517	1.13481	0.987418	1.46857	1.34103	2.14885	1.59717	12.4803	11.2016	12.9997	3.26943	2.69588	3.73487	1.99241	1.69006	2.71833	3.61036	5.06621	6.96412	1.93701	3.26167	3.06719	5.41867	8.08725	6.7377	6.68772	7.44719	5.85916	5.11622	5.15092	3.94997	4.41304	4.62251	C02737	LMGP03010025
Lipid-B-N-0418	PS(18:0_17:1)	GP	PS	35	1	774.529	775.536	[M-H]-	C41H78NO10P	52.6529	32.2878	40.2298	57.9125	62.6429	94.1165	17.9216	15.6308	16.6691	16.6208	27.6193	21.4323	54.0191	60.5116	50.4067	53.8335	25.3733	28.4271	14.635	13.9289	12.0002	59.4883	68.804	94.0396	62.6807	80.3512	66.4991	45.6674	78.4308	49.2486	73.0425	67.1694	69.789	42.4156	46.6671	31.3898	61.6865	39.2363	C02737	LMGP03010313
Lipid-B-N-0416	PS(16:0_18:1)	GP	PS	34	1	760.513	761.521	[M-H]-	C40H76NO10P	18.8125	21.9928	20.6045	4.31631	3.32301	7.21937	5.24835	2.5186	4.30804	4.11312	5.84372	7.12256	14.5709	13.1953	12.1432	9.87138	6.76004	10.1869	38.85	45.8151	37.8196	12.2468	12.2515	17.2779	7.84386	12.3194	10.2626	16.3149	18.6212	17.539	23.1215	32.8725	19.3959	13.9918	18.5141	10.3023	18.7614	14.1931	C02737	LMGP03010007
Lipid-B-N-0415	PS(17:0_16:1)	GP	PS	33	1	746.497	747.505	[M-H]-	C39H74NO10P	4.16612	3.08882	2.98254	3.42146	3.34397	2.5709	N/A	N/A	N/A	1.76978	4.04933	2.28343	1.49679	1.65654	1.77713	3.28435	1.40984	1.46977	N/A	N/A	N/A	4.75026	7.10539	7.38113	8.01201	11.619	6.72857	5.51559	7.62046	3.68103	5.81517	4.36504	2.72088	4.10309	6.24847	3.50453	3.32445	3.31309	C02737	LMGP03010230
Lipid-B-N-0410	PS(16:0_16:0)	GP	PS	32	0	734.497	735.505	[M-H]-	C38H74NO10P	N/A	N/A	N/A	3.89401	2.12256	2.20507	212.367	53.6132	153.67	40.4936	75.8715	63.2387	7.43936	9.0331	6.20697	4.81015	2.48679	3.45314	66.1598	116.201	95.1487	3.51987	3.87582	5.60113	4.1287	9.07287	5.80142	5.45763	4.70814	3.85745	4.56618	5.08161	3.58207	13.7162	16.9244	18.6355	13.6481	17.0468	C02737	LMGP03010029
Lipid-B-P-0975	ADGGA((O-16:0)18:2_18:2)	GL	ADGGA	52	4	1048.81	1030.77	[M+NH4]+	C61H106O12	N/A	N/A	N/A	0.733618	0.55734	0.50617	0.248792	0.219448	0.254343	0.200837	0.146165	0.136844	N/A	N/A	N/A	0.275403	0.270609	0.304761	0.174843	0.272781	0.194534	0.350483	0.397131	0.367267	0.409628	0.464655	0.619424	0.133187	0.305099	0.300532	0.298944	0.410156	0.432553	0.237719	0.319061	0.20405	0.286756	0.343079	-	-
Lipid-B-P-0971	ADGGA((O-16:0)16:0_18:3)	GL	ADGGA	50	3	1022.79	1004.75	[M+NH4]+	C59H104O12	0.0735412	0.116926	0.0570515	0.43591	0.31977	0.290748	0.0583558	0.0831815	0.0523217	N/A	N/A	N/A	0.30428	0.348871	0.258942	0.104853	0.0924537	0.043292	0.0858458	0.185242	0.120817	0.314746	0.294059	0.329575	0.344963	0.578713	0.358862	0.224802	0.382437	0.246218	0.546181	0.399276	0.662486	0.338832	0.313958	0.180676	0.268822	0.226949	-	-
Lipid-B-P-0967	ADGGA((O-16:0)16:0_18:2)	GL	ADGGA	50	2	1024.8	1006.77	[M+NH4]+	C59H106O12	0.430521	0.264948	0.341873	1.53355	1.39308	1.22265	0.638977	0.835436	0.702114	0.543571	0.292827	0.413311	0.319161	0.33441	0.211188	1.00695	0.975236	0.683831	0.493732	0.65578	0.739044	0.585663	0.87367	1.00708	1.06878	1.25933	0.847789	0.901234	0.855926	0.84545	1.14593	0.808396	0.811963	0.48738	0.756154	0.447129	0.352866	0.423646	-	-
Lipid-B-P-0965	ADGGA((O-16:0)16:0_18:1)	GL	ADGGA	50	1	1026.82	1008.78	[M+NH4]+	C59H108O12	0.493359	0.319228	0.758776	0.417672	0.327421	0.3336	0.435591	0.522059	0.389631	0.338864	0.495778	0.383353	0.406312	0.491167	0.594202	0.836854	0.919591	0.444544	0.536265	0.535416	0.458994	0.48606	0.695378	0.871829	0.56902	0.562572	0.495817	0.88217	0.92527	0.81605	0.330558	0.198192	0.366534	0.34188	0.404943	0.423731	0.623928	0.465779	-	-
Lipid-B-P-0973	ADGGA((O-16:0)18:1_18:2)	GL	ADGGA	52	3	1050.82	1032.78	[M+NH4]+	C61H108O12	0.335247	0.228569	0.438171	0.353797	0.223861	0.189445	0.351343	0.139914	0.248502	0.31148	0.204642	0.273982	0.111767	0.28332	0.333005	0.211564	0.496808	0.415685	0.190563	0.217582	0.282015	0.400678	0.438713	0.468832	0.541953	0.365861	0.466943	0.471891	0.694972	0.38331	0.218035	0.482756	0.278784	0.338769	0.244265	0.286076	0.228437	0.26041	-	-
Lipid-B-P-0354	DG(18:1_22:0)	GL	DG	40	1	696.651	678.616	[M+NH4]+	C43H82O5	0.584867	0.634018	0.534266	0.0884446	0.134961	0.101929	0.173453	0.230918	0.145044	0.110473	0.0954787	0.176355	0.257615	0.215819	0.215776	0.24149	0.150617	0.175877	0.334923	0.304803	0.369891	0.271022	0.253351	0.309792	0.164354	0.123703	0.142283	0.276354	0.335212	0.379262	0.336228	0.377862	0.422331	0.275963	0.276896	0.26428	0.214386	0.25466	C00641	-
Lipid-B-P-0364	DG(16:0_20:2)	GL	DG	36	2	638.572	620.538	[M+NH4]+	C39H72O5	0.1147	0.121221	0.143426	0.14663	0.155419	0.148292	0.0761469	0.0738937	0.0620947	0.0920483	0.0774284	0.100468	0.110416	0.0901514	0.0909966	0.0731083	0.0506522	0.0386339	0.188419	0.186678	0.175438	0.211418	0.177959	0.205919	0.242827	0.203752	0.283599	0.15184	0.16162	0.162974	0.149274	0.144315	0.128278	0.144577	0.139849	0.113694	0.133939	0.134615	C00641	LMGL02010055
Lipid-B-P-0363	DG(17:0_18:2)	GL	DG	35	2	624.557	606.522	[M+NH4]+	C38H70O5	1.35454	1.09542	1.3072	1.82162	1.80946	1.60405	0.710932	0.743397	0.653215	0.657789	0.712714	0.598472	1.07977	1.01498	1.18104	0.705539	0.600942	0.631596	0.735798	0.916012	0.924421	1.9688	1.73026	2.05047	2.19266	2.0608	2.09985	1.20345	1.09124	1.18568	1.42885	1.52152	1.37585	1.17261	1.30446	1.18857	1.15387	1.2189	C00641	LMGL02010034
Lipid-B-P-0361	DG(16:0_18:2)	GL	DG	34	2	610.541	592.507	[M+NH4]+	C37H68O5	106.363	76.3816	98.6064	245.314	231.703	258.183	112.484	103.126	99.1259	66.595	75.4656	61.2036	88.5077	83.0813	100.681	103.871	102.46	88.4819	132.052	145.118	157.088	180.744	172.471	199.494	249.82	239.645	266.075	127.513	145.166	147.341	130.681	136.598	149.107	149.203	157.963	131.023	133.957	147.744	C00641	LMGL02010027
Lipid-B-P-0359	DG(15:0_18:2)	GL	DG	33	2	596.525	578.491	[M+NH4]+	C36H66O5	0.0643896	0.0424751	0.0527842	0.0773914	0.10997	0.0757174	0.0554915	0.0487439	0.034972	0.036194	0.0342787	0.046161	0.041567	0.055454	0.0621893	0.0719615	0.0665471	0.0575309	0.0356838	0.0360058	0.0436954	0.0762217	0.103852	0.0894242	0.0823567	0.0631553	0.0779818	0.0687227	0.0844922	0.0510294	0.0801672	0.0759481	0.0874789	0.0530592	0.093006	0.0634125	0.0666647	0.075544	C00641	LMGL02010433
Lipid-B-P-0356	DG(14:0_18:2)	GL	DG	32	2	582.51	564.475	[M+NH4]+	C35H64O5	0.48826	0.363237	0.501942	0.656775	0.727841	0.884202	0.42361	0.31508	0.356947	0.192498	0.27211	0.272872	0.326604	0.356301	0.370668	0.477003	0.510028	0.508085	0.360453	0.35262	0.398215	0.474776	0.448789	0.523272	0.785694	0.809251	0.854731	0.282146	0.421912	0.444576	0.407186	0.404848	0.327738	0.531194	0.41601	0.420904	0.429554	0.51363	C00641	LMGL02010385
Lipid-B-P-0355	DG(18:1_24:0)	GL	DG	42	1	724.682	706.648	[M+NH4]+	C45H86O5	2.87307	2.3796	2.73628	0.492627	0.447718	0.41578	0.545242	0.547191	0.588663	0.347423	0.492831	0.420955	0.885648	0.759526	0.827839	1.13763	1.08713	0.967767	0.667977	0.744762	0.642253	1.0968	1.05513	1.31334	0.611948	0.610321	0.562299	1.02587	1.38774	1.17262	1.07729	1.19162	1.30431	1.09867	1.00396	0.944445	0.912335	0.81298	C00641	-
Lipid-B-P-0351	DG(18:0_18:1)	GL	DG	36	1	640.588	622.554	[M+NH4]+	C39H74O5	100.438	85.3371	105.711	92.9262	95.0392	83.4274	15.7175	16.508	12.6131	17.0504	21.3108	18.7955	47.4121	48.7928	56.4153	62.1023	63.6012	53.9063	39.3648	47.3693	49.9586	105.062	100.344	116.152	94.3022	96.9626	99.8612	104.748	121.41	122.228	162.878	164.706	150.35	74.8916	85.9821	68.3601	70.0401	72.8462	C00641	LMGL02010043
Lipid-B-P-0350	DG(16:0_20:1)	GL	DG	36	1	640.588	622.554	[M+NH4]+	C39H74O5	0.626481	0.473846	0.546445	0.376728	0.292739	0.246297	0.510079	0.394967	0.304346	0.514972	0.722501	0.634182	0.157874	0.139199	0.186908	0.148236	0.134693	0.130734	1.06827	1.2588	1.22233	0.477711	0.480463	0.50943	0.33763	0.330152	0.409408	0.258819	0.283462	0.285169	0.33567	0.392817	0.315821	0.343948	0.489125	0.3626	0.409416	0.446004	C00641	LMGL02010048
Lipid-B-P-0349	DG(16:0_19:1)	GL	DG	35	1	626.572	608.538	[M+NH4]+	C38H72O5	0.228168	0.147487	0.258911	0.0694386	0.0998382	0.0980999	0.0518192	0.0585478	0.0410788	0.0432397	0.0760823	0.0657505	0.0676764	0.0632306	0.082302	0.0542812	0.0571011	0.0644979	0.0883937	0.110625	0.123238	0.172114	0.175971	0.158106	0.171723	0.172525	0.169182	0.125286	0.10643	0.130469	0.0892945	0.0520689	0.0737015	0.128034	0.10071	0.0783961	0.113046	0.0912098	C00641	LMGL02010522
Lipid-B-P-0348	DG(17:0_18:1)	GL	DG	35	1	626.572	608.538	[M+NH4]+	C38H72O5	3.61863	2.94702	3.60228	2.40138	2.09555	1.90733	0.446535	0.46281	0.406393	0.634509	0.776455	0.593381	1.39351	1.40382	1.5922	1.0854	1.2375	1.10238	1.16301	1.36185	1.34571	3.08253	2.70578	2.99221	3.08882	3.73823	3.70994	2.36921	2.7354	3.10991	2.2802	2.43331	2.50663	1.88081	1.86168	1.70144	1.91427	1.95957	C00641	LMGL02010030
Lipid-B-P-0347	DG(16:0_18:1)	GL	DG	34	1	612.557	594.522	[M+NH4]+	C37H70O5	228.736	223.287	249.791	345.213	299.228	315.079	75.9601	67.3928	66.9504	82.1181	85.8044	82.049	147.114	127.113	138.71	211.597	196.284	177.317	181.902	223.853	209.969	240.56	243.988	263.848	364.578	362.325	425.672	293.9	276.725	300.559	239.985	230.258	252.059	206.447	230.966	190.889	209.724	210.411	C00641	LMGL02010006
Lipid-B-P-0365	DG(18:0_18:2)	GL	DG	36	2	638.572	620.538	[M+NH4]+	C39H72O5	37.5116	33.6381	39.4109	62.8681	62.0138	62.8122	19.7579	18.48	17.6255	13.7756	15.0083	13.0824	26.023	26.6725	26.5925	41.8482	40.1745	34.679	25.8743	31.9063	29.8144	60.1155	61.5092	67.2985	55.6539	58.0581	62.0541	38.1954	45.947	43.8991	68.078	76.803	64.8576	40.3325	40.6871	35.6242	38.9828	37.3114	C00641	LMGL02010050
Lipid-B-P-0345	DG(15:0_18:1)	GL	DG	33	1	598.541	580.507	[M+NH4]+	C36H68O5	0.135655	0.135198	0.107502	0.0841225	0.0812399	0.0631165	0.0244671	0.0269777	0.0253401	0.047244	0.0545998	0.058961	0.0707334	0.05942	0.0763068	0.0799735	0.0709823	0.0597745	0.0669106	0.0846775	0.0868383	0.124979	0.0920978	0.132012	0.116839	0.130572	0.124182	0.111589	0.116409	0.0991997	0.101529	0.0937445	0.0988683	0.0891127	0.0711161	0.0684423	0.0777179	0.0910049	C00641	LMGL02010432
Lipid-B-P-0335	DG(16:0_24:0)	GL	DG	40	0	698.666	680.632	[M+NH4]+	C43H84O5	0.204675	0.155403	0.155128	0.213944	0.159573	0.217877	0.0751589	0.0972283	0.0803697	0.0679283	0.0953666	0.0494079	0.113891	0.0829603	0.0885962	0.148776	0.178876	0.115735	0.0712404	0.101719	0.0709143	0.145203	0.155454	0.148192	0.212664	0.205277	0.160116	0.158664	0.248408	0.196014	0.197635	0.172137	0.168739	0.129015	0.145305	0.0835554	0.142846	0.0910621	C00641	-
Lipid-B-P-0334	DG(18:0_22:0)	GL	DG	40	0	698.666	680.632	[M+NH4]+	C43H84O5	0.0778833	0.111933	0.204142	0.166091	0.125348	0.0932338	0.0786909	0.0663678	0.0900055	0.101292	0.064349	0.122675	0.109063	0.123735	0.132163	0.0989266	0.0510501	0.104395	0.0936037	0.085637	0.124519	0.119189	0.116743	0.0928894	0.0519254	0.107344	0.0966011	0.113542	0.115064	0.0680764	0.170319	0.0735761	0.0854463	0.0657446	0.0982604	0.0943043	0.103796	0.100748	C00641	LMGL02010145
Lipid-B-P-0333	DG(20:0_18:0)	GL	DG	38	0	670.635	652.601	[M+NH4]+	C41H80O5	0.404764	0.472973	0.407979	0.381593	0.347226	0.342529	0.282686	0.336384	0.258049	0.384201	0.22389	0.339453	0.376006	0.340766	0.271683	0.319736	0.293528	0.32915	0.333436	0.3811	0.354462	0.308217	0.371781	0.307719	0.33626	0.316732	0.320011	0.639861	0.334002	0.378102	0.479921	0.324762	0.305197	0.426122	0.671324	0.308606	0.324731	0.363051	C00641	LMGL02010008
Lipid-B-P-0330	DG(14:0_22:0)	GL	DG	36	0	642.604	624.569	[M+NH4]+	C39H76O5	0.314302	0.274111	0.309825	0.432283	0.258457	0.246326	0.377131	0.393418	0.27164	0.359609	0.376371	0.356308	0.245151	0.243006	0.291142	0.239219	0.320474	0.343402	0.259771	0.33312	0.254389	0.446543	0.314817	0.367964	0.239097	0.295105	0.232973	0.390286	0.264213	0.329128	0.294323	0.281909	0.323961	0.346711	0.446402	0.329367	0.380419	0.516703	C00641	LMGL02010395
Lipid-B-P-0329	DG(16:0_20:0)	GL	DG	36	0	642.604	624.569	[M+NH4]+	C39H76O5	0.483519	0.478165	0.47546	0.628752	0.466262	0.470704	0.512627	0.548315	0.499189	0.599557	0.573418	0.499281	0.44254	0.492521	0.44671	0.444139	0.526219	0.401131	0.341344	0.30402	0.522059	0.593596	0.448052	0.504637	0.39977	0.438349	0.458119	0.53811	0.535413	0.389075	0.470602	0.440501	0.525046	0.473867	0.827604	0.635237	0.537217	0.364396	C00641	LMGL02010042
Lipid-B-P-0328	DG(18:0_18:0)	GL	DG	36	0	642.604	624.569	[M+NH4]+	C39H76O5	38.4928	34.4037	38.2817	39.7073	32.1104	31.0337	34.6917	34.5588	31.2233	40.1024	37.7784	35.8014	34.8596	34.2316	30.8259	34.6259	32.517	32.387	33.2349	33.2257	34.0806	37.4005	34.6238	38.987	32.7667	31.5783	31.375	39.9015	35.629	32.5873	37.8246	30.4796	34.0861	42.6537	62.6262	46.0304	46.2515	45.4165	C00641	LMGL02010002
Lipid-B-P-0327	DG(17:0_18:0)	GL	DG	35	0	628.588	610.554	[M+NH4]+	C38H74O5	0.160414	0.215879	0.203299	0.244951	0.182705	0.146972	0.160717	0.136853	0.11657	0.229391	0.177885	0.168867	0.163079	0.210088	0.161679	0.177654	0.207685	0.152515	0.150982	0.195039	0.150119	0.209341	0.190129	0.19493	0.159571	0.198713	0.17742	0.22872	0.158972	0.138891	0.231495	0.152904	0.148445	0.216444	0.324845	0.204363	0.218777	0.261062	C00641	LMGL02010025
Lipid-B-P-0326	DG(14:0_20:0)	GL	DG	34	0	614.572	596.538	[M+NH4]+	C37H72O5	0.488377	0.464843	0.580513	0.596472	0.433715	0.389195	0.490737	0.458804	0.43588	0.602537	0.557326	0.493015	0.467057	0.512945	0.464285	0.450211	0.536384	0.474637	0.459414	0.518655	0.5009	0.583733	0.455648	0.520521	0.398661	0.389236	0.476551	0.620827	0.466198	0.501832	0.69095	0.495313	0.521052	0.711962	0.81485	0.480562	0.543127	0.672686	C00641	LMGL02010388
Lipid-B-P-0325	DG(16:0_18:0)	GL	DG	34	0	614.572	596.538	[M+NH4]+	C37H72O5	78.2768	64.7881	74.3845	76.3898	64.5277	60.2897	66.9151	57.5101	60.1342	83.9571	70.7662	69.3928	59.6746	67.1963	62.2097	68.8194	62.1868	65.3165	70.8687	63.6181	73.3209	79.5567	61.9022	79.3751	71.501	56.5053	56.5781	81.7584	61.6506	68.5807	87.3091	63.4571	59.942	93.309	95.6268	75.3875	75.1703	82.4454	C00641	LMGL02010020
Lipid-B-P-0324	DG(14:0_18:0)	GL	DG	32	0	586.541	568.507	[M+NH4]+	C35H68O5	0.63556	0.62175	0.603679	0.786203	0.653538	0.612254	0.748943	0.612035	0.645434	0.795579	0.670993	0.726098	0.633624	0.680687	0.562506	0.577743	0.54931	0.58617	0.618029	0.548202	0.625712	0.776321	0.558619	0.684145	0.624692	0.579017	0.501799	0.730212	0.567353	0.502947	0.847614	0.516774	0.609294	0.740577	0.843451	0.672523	0.772694	0.716509	C00641	LMGL02010383
Lipid-B-P-0323	DG(16:0_16:0)	GL	DG	32	0	586.541	568.507	[M+NH4]+	C35H68O5	39.3455	34.6504	30.9805	43.1236	35.032	33.8687	38.1674	31.8736	33.2173	39.0606	38.4769	37.3843	38.0681	39.6565	30.7558	30.8046	31.9845	31.5742	34.7098	36.5047	33.3577	40.6278	29.3844	35.1775	32.6912	33.864	29.2946	41.2374	29.5583	31.0369	48.4201	29.3877	33.1609	36.1772	42.138	35.1218	41.2562	38.462	C00641	LMGL02010001
Lipid-B-P-0341	DG(14:0_16:1)	GL	DG	30	1	556.494	538.46	[M+NH4]+	C33H62O5	0.0616645	0.0336053	0.038307	0.0746257	0.046419	0.0396229	0.0503278	0.0509104	0.0531065	0.0582593	0.0640914	0.0330756	0.071895	0.0682213	0.0624498	0.0592503	0.0523511	0.0337287	0.054071	0.0563732	0.0445413	0.0457468	0.0521832	0.0361172	0.0276383	0.0368248	0.0514417	0.0733369	0.0437494	0.0459957	0.0484689	0.0415823	0.0641088	0.0875713	0.0909574	0.0605196	0.0963019	0.0729462	C00641	LMGL02010379
Lipid-B-P-0366	DG(18:1_18:1)	GL	DG	36	2	638.572	620.538	[M+NH4]+	C39H72O5	552.219	538.053	562.645	568.957	504.993	485.826	161.373	142.339	138.022	211.721	242.099	212.384	461.218	432.033	426.481	540.273	506.704	445.352	439.426	558.436	501.503	516.07	443.969	519.882	594.287	585.382	602.261	723.36	561.627	641.7	610.447	535.353	548.924	526.489	558.763	465.323	500.883	532.186	C00641	LMGL02010049
Lipid-B-P-0372	DG(18:2_25:0)	GL	DG	43	2	736.682	718.648	[M+NH4]+	C46H86O5	0.4118	0.424794	0.5328	0.626106	0.527827	0.474258	0.490506	0.490769	0.486267	0.343411	0.273002	0.297435	0.275523	0.293968	0.33539	0.428425	0.320225	0.303654	0.27947	0.258764	0.257118	0.638745	0.653301	0.521003	0.351986	0.389638	0.364088	0.264716	0.303678	0.2365	0.549494	0.500976	0.533902	0.442159	0.411458	0.302367	0.383197	0.443183	C00641	-
Lipid-B-P-0370	DG(18:2_23:0)	GL	DG	41	2	708.651	690.616	[M+NH4]+	C44H82O5	0.267693	0.167763	0.252035	0.294225	0.311216	0.245025	0.590407	0.363705	0.509462	0.211015	0.31907	0.205055	0.161672	0.204214	0.12512	0.149846	0.157262	0.0969242	0.350024	0.530973	0.398943	0.281781	0.334367	0.489672	0.222028	0.162852	0.200316	0.0974226	0.157521	0.143541	0.257516	0.291478	0.289245	0.237649	0.164945	0.241979	0.241597	0.195222	C00641	-
Lipid-B-P-0449	DG(18:4_18:5)	GL	DG	36	9	624.463	606.428	[M+NH4]+	C39H58O5	0.0280343	0.0166031	0.00888181	0.0325377	0.0463057	0.0356831	0.0881202	0.0782456	0.060961	0.0939089	0.0873174	0.0733188	0.0209654	0.0405874	0.0399292	0.0317786	0.0644993	0.027165	0.116743	0.228358	0.166126	0.0334944	0.0314145	0.034478	0.0601321	0.039293	0.0495785	0.0380385	0.0673867	0.0357377	0.0612101	0.0348608	0.0306857	0.0531995	0.0485246	0.0405776	0.0646677	0.0592669	C00641	-
Lipid-B-P-0368	DG(18:2_22:0)	GL	DG	40	2	694.635	676.601	[M+NH4]+	C43H80O5	0.999396	0.845502	1.0284	0.788584	0.806663	0.774394	1.07032	1.16117	0.705593	0.4638	0.470035	0.453232	0.585591	0.542803	0.500788	0.613329	0.58691	0.429684	0.73462	0.944318	0.985978	0.787395	1.04267	1.08194	0.600294	0.815354	0.788447	0.586815	0.651348	0.737794	0.90904	1.03752	0.932756	0.69086	0.705914	0.608365	0.710339	0.670139	C00641	LMGL02010168
Lipid-B-P-0428	DG(18:3_18:3)	GL	DG	36	6	630.51	612.475	[M+NH4]+	C39H64O5	0.097053	0.0898204	0.103724	0.325726	0.33104	0.324708	0.441189	0.331987	0.389805	0.523744	0.492692	0.379892	1.33491	1.16095	1.37382	0.314586	0.319709	0.255678	0.182702	0.229173	0.247443	0.120659	0.116194	0.13884	0.393629	0.41526	0.418534	0.44718	0.49024	0.447664	0.311738	0.315277	0.299427	0.47928	0.526104	0.424185	0.434977	0.451792	C00641	LMGL02010079
Lipid-B-P-0416	DG(18:2_18:3)	GL	DG	36	5	632.525	614.491	[M+NH4]+	C39H66O5	2.18407	1.70921	2.1252	7.71413	6.28455	6.18602	5.12655	5.0662	4.52177	6.07606	6.72535	5.87299	6.81936	6.10563	6.61707	2.74186	2.52974	2.1344	3.92251	4.36602	4.56787	4.70878	4.9247	5.60462	7.77781	7.79496	8.37672	6.79976	7.14528	7.28167	7.29392	7.119	7.63655	5.74844	6.01531	5.24932	5.61854	5.91958	C00641	LMGL02010071
Lipid-B-P-0409	DG(18:3_22:1)	GL	DG	40	4	690.604	672.569	[M+NH4]+	C43H76O5	0.0497126	0.0349953	0.0461491	0.0506551	0.0610143	0.0420396	0.089402	0.0919544	0.09223	0.167342	0.14659	0.143384	0.065112	0.0595318	0.0592145	N/A	N/A	N/A	0.0774771	0.0470403	0.0892794	0.10062	0.121281	0.0913377	0.0455197	0.0740249	0.0892752	0.0688937	0.0787178	0.0741659	0.0848204	0.107189	0.109012	0.0664963	0.0689276	0.0644947	0.0660994	0.0509485	C00641	-
Lipid-B-P-0408	DG(18:2_20:2)	GL	DG	38	4	662.572	644.538	[M+NH4]+	C41H72O5	0.150458	0.088752	0.148614	0.257256	0.244214	0.230455	0.608814	0.602906	0.443206	0.471182	0.487264	0.400726	0.154999	0.100008	0.145744	0.0959109	0.0857523	0.0954603	0.277493	0.250576	0.367015	0.242652	0.231726	0.253241	0.372397	0.319777	0.387951	0.144567	0.183734	0.145314	0.170515	0.148219	0.169434	0.252035	0.230179	0.222134	0.226742	0.190562	C00641	LMGL02010109
Lipid-B-P-0405	DG(18:1_18:3)	GL	DG	36	4	634.541	616.507	[M+NH4]+	C39H68O5	9.65382	8.27662	10.2892	22.2776	19.7308	21.9152	10.3973	10.196	8.98313	9.13879	10.4259	8.56249	16.3736	15.8276	16.636	10.6943	10.2452	8.34771	13.32	16.3581	15.8419	19.5327	18.6157	19.6089	24.1231	25.2828	26.0243	19.7483	21.9111	20.6427	19.3068	20.8799	21.7118	17.2692	16.7144	14.7742	16.4499	17.1086	C00641	LMGL02010064
Lipid-B-P-0404	DG(16:1_20:3)	GL	DG	36	4	634.541	616.507	[M+NH4]+	C39H68O5	0.40452	0.338035	0.380266	1.12562	1.10921	1.04809	0.564384	0.665381	0.496043	0.457434	0.518344	0.440041	0.79762	0.858593	0.854339	0.563175	0.449462	0.448448	0.511816	0.627209	0.678657	0.773013	0.711213	0.751296	0.974035	1.09735	1.07171	0.618142	0.785005	0.709001	0.660715	0.746454	0.755953	0.725875	0.778981	0.630834	0.689532	0.761398	C00641	-
Lipid-B-P-0403	DG(18:2_18:2)	GL	DG	36	4	634.541	616.507	[M+NH4]+	C39H68O5	97.6756	84.8012	102.24	310.639	288.841	296.376	160.622	160.092	138.82	115.639	133.818	115.815	218.544	214.66	229.85	146.761	132.949	121.776	110.957	134.476	127.781	195.018	194.179	222.437	278.508	275.538	291.597	179.336	190.252	198.709	181.008	187.737	190.466	194.311	197.8	171.118	187.546	190.727	C00641	LMGL02010063
Lipid-B-P-0402	DG(16:0_20:4)	GL	DG	36	4	634.541	616.507	[M+NH4]+	C39H68O5	0.0583378	0.0486446	0.0621715	0.189648	0.132268	0.188267	0.0977166	0.0959395	0.0710189	0.0855847	0.0809922	0.0770507	0.116258	0.117731	0.152858	0.0863339	0.0803037	0.0527725	0.0678337	0.0915983	0.0970825	0.108556	0.0948463	0.1182	0.157692	0.103731	0.156681	0.0861313	0.122266	0.0981506	0.104791	0.118267	0.112086	0.135609	0.164744	0.112277	0.13032	0.125857	C00641	LMGL02010070
Lipid-B-P-0394	DG(18:3_24:0)	GL	DG	42	3	720.646	702.616	[M+NH4]+	C45H82O5	0.023475	0.0196685	0.0485972	0.096587	0.107515	0.0781797	0.160145	0.137135	0.105128	0.0819264	0.107439	0.0839025	0.0489236	0.0404954	0.0353283	0.060061	0.0529305	0.0363977	0.0576829	0.0900749	0.109503	0.119613	0.0825266	0.120893	0.118112	0.0757509	0.0976566	0.117436	0.0979003	0.101566	0.124122	0.182878	0.168762	0.0835432	0.0708595	0.0811722	0.0882539	0.0818088	C00641	-
Lipid-B-P-0429	DG(18:2_18:4)	GL	DG	36	6	630.51	612.475	[M+NH4]+	C39H64O5	N/A	N/A	N/A	0.0456578	0.047909	0.0297686	0.0373977	0.0400087	0.0522245	0.0928331	0.0850699	0.0883835	0.172497	0.15669	0.177294	0.0407201	0.0372118	0.0285475	0.0188915	0.0503891	0.0369996	0.0108723	0.0138595	0.0136539	0.0532732	0.0492319	0.0439034	0.0498138	0.0554726	0.0652628	0.048904	0.047069	0.0495712	0.0478711	0.050049	0.0634466	0.0550321	0.0488761	C00641	LMGL02010505
Lipid-B-P-0389	DG(18:2_20:1)	GL	DG	38	3	664.588	646.554	[M+NH4]+	C41H74O5	17.7518	14.0507	16.4162	10.5554	9.6374	9.61833	12.1815	11.7004	10.8427	12.7851	14.7563	11.4973	6.64026	7.08383	7.27863	5.44506	5.89721	4.52391	8.78981	9.46995	9.94449	13.2002	15.4747	15.6104	11.1554	10.0702	11.4744	9.18215	9.97356	9.899	9.34039	10.2738	9.50333	10.6051	11.0763	9.43419	9.99378	10.5117	C00641	LMGL02010099
Lipid-B-P-0387	DG(18:0_18:3)	GL	DG	36	3	636.557	618.522	[M+NH4]+	C39H70O5	0.303134	0.308156	0.319165	0.715495	0.689709	0.640731	0.242254	0.217414	0.25179	0.382986	0.414756	0.42076	0.508836	0.490018	0.504008	0.414656	0.418038	0.273686	0.387744	0.444709	0.472679	0.885169	0.938141	0.825502	0.788642	0.784266	0.858921	0.956236	1.05923	1.14066	1.92468	1.83434	1.82209	0.695664	0.625376	0.566498	0.634313	0.630689	C00641	LMGL02010057
Lipid-B-P-0385	DG(18:1_18:2)	GL	DG	36	3	636.557	618.522	[M+NH4]+	C39H70O5	290.576	251.755	295.545	313.781	293.985	298.1	83.0977	84.0888	71.3308	92.2805	114.783	97.3615	175.898	172.78	196.137	230.59	238.107	213.516	209.611	248.083	258.922	297.148	350.37	383.774	397.893	391.821	407.247	306.246	335.664	334.375	238.329	261.931	272.498	275.064	297.606	234.732	278.033	266.311	C00641	LMGL02010056
Lipid-B-P-0381	DG(17:1_18:2)	GL	DG	35	3	622.541	604.507	[M+NH4]+	C38H68O5	0.27583	0.182092	0.215756	0.209504	0.180584	0.219142	0.158723	0.119654	0.101502	0.115258	0.0919953	0.102289	0.289877	0.295062	0.279933	0.160068	0.186712	0.136391	0.138627	0.150104	0.16571	0.253228	0.260502	0.3243	0.280874	0.246838	0.346755	0.224917	0.158364	0.174782	0.170003	0.129851	0.134274	0.214049	0.194541	0.214983	0.207351	0.22443	C00641	LMGL02010039
Lipid-B-P-0380	DG(16:2_18:1)	GL	DG	34	3	608.525	590.491	[M+NH4]+	C37H66O5	0.0596738	0.0537942	0.0409519	0.0534958	0.0964308	0.0652155	0.0355707	0.0430888	0.0377851	0.025597	0.0621539	0.0429159	0.0331885	0.0408066	0.0225871	0.0896483	0.0742416	0.109193	0.0404708	0.0814215	0.0535327	0.0873677	0.0796998	0.0960709	0.0763236	0.125415	0.132966	0.0647753	0.0404341	0.0928982	0.0938865	0.0890607	0.0647164	0.0846162	0.115836	0.0405162	0.0815698	0.0628454	C00641	-
Lipid-B-P-0379	DG(16:0_18:3)	GL	DG	34	3	608.525	590.491	[M+NH4]+	C37H66O5	1.01083	0.88537	1.00876	3.02923	3.17806	3.17559	1.37925	1.46158	1.28133	1.97612	2.36876	1.90978	1.37802	1.26232	1.49116	1.1194	1.0034	0.856293	1.89334	2.5005	2.47045	2.9677	3.24685	3.59862	4.74771	4.88235	5.13907	3.29182	3.91339	3.81811	4.1121	3.97053	3.96702	2.55193	2.70182	1.99773	2.55563	2.63985	C00641	LMGL02010032
Lipid-B-P-0378	DG(16:1_18:2)	GL	DG	34	3	608.525	590.491	[M+NH4]+	C37H66O5	0.531472	0.758526	0.668095	2.46002	2.36642	2.45849	0.688809	0.703703	0.69356	0.856607	1.0225	0.866661	0.954844	1.08267	1.08194	1.62225	1.66952	0.994685	0.692021	0.567215	0.808016	1.96517	1.8068	1.79401	3.882	3.45652	4.27714	1.62687	1.73913	1.524	1.47964	1.34166	1.48321	0.881745	1.81473	1.46053	1.35498	1.57513	C00641	LMGL02010031
Lipid-B-P-0371	DG(18:2_24:0)	GL	DG	42	2	722.666	704.632	[M+NH4]+	C45H84O5	2.86911	2.20963	2.89126	2.96888	2.86217	2.90065	2.81086	2.79449	2.39481	1.16266	1.52494	1.20725	1.34284	1.43153	1.5835	2.45095	2.13867	1.77716	1.41	1.54144	1.7115	2.64962	2.83038	3.06376	1.81109	2.03736	2.17528	1.31936	1.63817	1.78337	3.20132	2.68853	3.1248	1.93629	2.0962	1.82634	1.95032	1.97668	C00641	-
Lipid-B-P-0391	DG(18:3_22:0)	GL	DG	40	3	664.588	646.554	[M+NH4]+	C41H74O5	0.0298509	0.015088	0.0246865	0.0833425	0.0373041	0.055689	0.101587	0.095707	0.0825339	0.0742349	0.0607337	0.0589954	0.0530627	0.0243398	0.0336218	0.0283158	0.0197602	0.0158074	0.0757892	0.0835166	0.0846234	0.0797132	0.0586862	0.066412	0.0462904	0.0687616	0.0987981	0.081839	0.0740293	0.0796095	0.108473	0.0932766	0.0913177	0.0483221	0.0506607	0.0534157	0.0438719	0.0641284	C00641	LMGL02010484
Lipid-B-P-1166	DGDG(18:0_18:2)	GL	DGDG	36	2	962.678	944.644	[M+NH4]+	C51H92O15	2.87177	2.73474	2.82417	9.95394	6.68493	9.26202	13.2014	12.3932	13.0982	11.0484	13.1629	11.4284	3.03019	3.68353	3.25073	3.52278	3.81935	2.86898	11.1889	11.5297	12.3982	12.256	8.90531	13.388	9.76842	9.02424	10.6582	9.83605	12.4916	10.0226	16.4369	16.6043	13.2412	8.1135	8.93194	7.6988	9.04638	8.28797	C06037	-
Lipid-B-P-1164	DGDG(16:0_18:2)	GL	DGDG	34	2	934.647	916.612	[M+NH4]+	C49H88O15	11.5717	11.0074	11.1851	42.8022	31.547	33.6015	116.025	97.6373	91.408	60.4194	68.9168	50.2653	16.355	14.9075	13.9404	14.3196	13.1026	12.296	73.4952	93.0106	106.011	26.3867	25.0745	30.2165	32.3069	34.4359	28.451	26.6683	33.1449	27.3443	25.6337	25.2893	27.223	33.7771	35.3185	31.7361	33.4947	33.9941	C06037	-
Lipid-B-P-1157	DGDG(16:0_18:1)	GL	DGDG	34	1	936.662	918.628	[M+NH4]+	C49H90O15	14.0992	11.8144	12.5896	11.91	13.7323	11.7631	25.1408	14.2913	19.8847	13.2035	16.7092	15.6774	14.2657	11.0688	16.55	12.1819	10.8339	8.47421	18.4602	24.5949	25.5863	9.38914	7.38129	8.60156	18.4786	23.1906	24.4111	17.8581	19.1946	15.5839	7.55719	8.85805	7.82413	14.9469	16.3324	12.6246	17.2701	15.2602	C06037	-
Lipid-B-P-1154	DGDG(16:0_16:0)	GL	DGDG	32	0	910.647	892.612	[M+NH4]+	C47H88O15	0.0276363	0.0123714	0.0692846	0.0489617	0.0539339	0.0640311	0.14925	0.149997	0.133864	0.0590199	0.0504085	0.040489	0.117944	0.0905485	0.0953704	0.0731573	0.0448366	0.0694961	0.251646	0.27966	0.305506	N/A	N/A	N/A	0.0466105	0.0717485	0.0661255	0.0555522	0.0735438	0.0276267	0.0343258	0.0555559	0.02458	0.0477177	0.0675413	0.0514645	0.0671896	0.0599443	C06037	-
Lipid-B-P-1183	DGDG(14:0_20:5)	GL	DGDG	34	5	928.6	910.565	[M+NH4]+	C49H82O15	0.280313	0.202664	0.797172	0.0508479	0.133292	0.2015	0.343792	0.395383	0.187632	0.668375	0.31811	0.636323	0.168288	0.21294	0.204533	0.542151	0.587936	0.478922	0.0995701	0.378398	0.318704	0.191113	0.129867	0.0926566	0.344786	0.0778887	0.4367	0.47929	0.430556	0.733694	0.622536	0.623238	0.183656	3.62141	5.15471	3.628	4.91897	4.60814	C06037	-
Lipid-B-P-1180	DGDG(18:1_18:3)	GL	DGDG	36	4	958.647	940.612	[M+NH4]+	C51H88O15	3.06588	2.62798	2.59732	4.77199	3.72037	4.78503	5.86601	6.62238	6.42885	8.08233	9.27022	7.82192	5.62763	4.63489	7.33783	1.88829	1.77173	1.43137	4.33876	5.43303	5.09895	4.75838	4.69473	6.04342	5.60677	4.17027	4.6919	7.31922	5.57654	5.28679	4.75704	4.59801	4.74643	5.52709	4.50325	4.98938	4.65592	4.00246	C06037	-
Lipid-B-P-1181	DGDG(18:2_18:2)	GL	DGDG	36	4	958.647	940.612	[M+NH4]+	C51H88O15	21.8153	20.7299	25.6249	41.013	35.0089	39.363	61.4497	61.6636	46.724	61.5474	77.0307	64.0378	26.0825	23.8086	28.3328	13.0089	11.6608	10.9813	39.886	44.5543	48.4858	41.2589	39.4932	48.6504	39.1547	38.5492	43.6067	45.9907	48.3261	46.934	38.8237	39.2482	35.0555	38.3005	30.0563	34.0016	35.7955	33.2055	C06037	LMGL05010015
Lipid-B-P-1170	DGDG(16:0_18:3)	GL	DGDG	34	3	932.631	914.597	[M+NH4]+	C49H86O15	0.659053	0.487611	0.585753	1.17859	1.12738	0.97788	1.87121	2.03982	1.68922	1.64207	1.35124	1.2088	2.64447	2.44801	2.28305	0.336038	0.477292	0.546767	0.636142	1.0767	1.20586	0.919998	0.858943	0.907092	1.05019	0.771067	1.00733	1.33058	1.35617	1.04275	2.03603	1.62655	1.83312	1.42285	1.66584	1.3101	1.48633	1.11125	C06037	-
Lipid-B-P-1190	DGDG(18:2_18:3)	GL	DGDG	36	5	956.631	938.597	[M+NH4]+	C51H86O15	2.76973	2.37648	2.5261	6.44851	4.7305	6.32614	8.42633	8.60175	5.6237	5.63304	8.69873	6.43295	9.01972	9.65687	9.09383	3.47765	3.45268	3.77229	2.92171	3.17719	3.36009	3.51022	3.23918	3.6014	6.30252	6.08624	6.5957	7.96041	7.96376	6.96448	4.28376	5.24905	5.33299	5.08105	5.85403	4.78544	6.25612	4.2752	C06037	-
Lipid-B-P-1196	DGDG(18:3_18:3)	GL	DGDG	36	6	954.615	936.581	[M+NH4]+	C51H84O15	0.577851	0.460131	0.58789	1.76441	1.25522	1.49482	1.98214	2.0787	1.69463	1.72299	2.00077	1.50346	6.52261	6.34155	7.3834	2.04292	2.17263	1.79031	0.435701	0.417134	0.438824	0.706552	0.660266	0.746261	1.54567	1.57228	1.58252	2.60136	2.63099	2.75136	1.17329	1.39908	1.86722	2.07223	2.20281	2.11575	2.07101	2.04419	C06037	-
Lipid-B-P-1175	DGDG(18:1_18:2)	GL	DGDG	36	3	960.662	942.628	[M+NH4]+	C51H90O15	11.5041	10.5911	12.3593	16.9817	12.3289	14.2025	36.7252	34.4472	29.1703	29.6461	33.9391	25.4531	18.2028	17.2304	18.9694	9.11177	9.11177	6.59863	29.4751	28.8064	31.2974	15.7698	18.8874	21.2115	14.8867	16.2395	13.933	21.703	23.4956	18.9327	12.7051	12.2466	12.6847	17.2695	16.2287	17.1962	16.6434	17.1095	C06037	-
Lipid-B-P-1174	DGDG(18:0_18:3)	GL	DGDG	36	3	960.662	942.628	[M+NH4]+	C51H90O15	0.0783269	0.108821	0.0414957	0.359107	0.173766	0.285503	0.258336	0.357329	0.304559	0.367017	0.468226	0.495136	0.356484	0.381215	0.361098	N/A	N/A	N/A	0.221898	0.169414	0.229605	0.44532	0.340959	0.310571	0.213122	0.274847	0.206025	0.324492	0.50883	0.127708	0.701362	0.797565	0.542878	0.209188	0.166873	0.232588	0.20985	0.343887	C06037	-
Lipid-B-P-1152	DGGA(16:0_18:2)	GL	DGGA	34	2	786.573	768.539	[M+NH4]+	C43H76O11	0.686259	0.833029	1.03021	3.38031	2.75619	3.39774	3.79847	4.134	4.10315	2.57214	3.12514	2.56182	1.76983	1.96586	2.42084	1.45706	1.61341	1.24133	4.53176	5.45222	6.22445	3.03686	2.86532	2.89225	3.67407	3.80475	4.07503	2.9481	3.29744	2.6313	2.74911	2.36376	2.22617	2.34497	2.60208	3.05868	3.01432	2.32269	-	-
Lipid-B-P-1081	DGTS(18:3_20:5)	GL	DGTS	38	8	780.575	779.57	[M+H]+	C48H77NO7	0.0992291	0.052112	0.086124	0.227248	0.128042	0.105273	0.297705	0.218495	0.18362	0.545383	0.388412	0.375832	0.244464	0.370988	0.335034	N/A	N/A	N/A	0.189853	0.222353	0.165243	0.179517	0.198406	0.200991	0.214396	0.299897	0.268055	0.365895	0.386324	0.308962	0.31412	0.271995	0.406087	0.294597	0.349959	0.300125	0.319409	0.269814	-	-
Lipid-B-P-1044	DGTS(18:2_18:2)	GL	DGTS	36	4	760.608	759.601	[M+H]+	C46H81NO7	N/A	N/A	N/A	N/A	N/A	N/A	N/A	N/A	N/A	N/A	N/A	N/A	N/A	N/A	N/A	N/A	N/A	N/A	N/A	N/A	N/A	0.376968	0.278505	0.379444	0.582476	0.461371	0.532502	0.705053	0.682501	0.815224	0.472028	0.416771	0.234714	0.196291	0.0878031	0.205393	0.14632	0.270696	-	-
Lipid-B-P-1053	DGTS(16:0_20:5)	GL	DGTS	36	5	758.594	757.586	[M+H]+	C46H79NO7	0.998548	1.05073	0.881015	4.07479	3.0261	3.23143	1.93009	2.27399	1.6002	2.08798	1.98932	1.69317	3.42578	3.03719	3.42459	1.3034	1.69953	1.39945	0.845764	0.871157	1.20028	2.2235	2.46108	2.74963	2.46442	2.26311	2.47658	2.5264	2.77582	2.21471	1.83669	2.06354	1.46828	2.44195	2.33296	1.78796	2.37478	2.50776	-	-
Lipid-B-P-1057	DGTS(18:1_20:4)	GL	DGTS	38	5	786.627	785.617	[M+H]+	C48H83NO7	0.690504	0.448254	0.366507	0.484007	0.480689	0.638908	0.219857	0.226672	0.135758	0.320974	0.386701	0.304686	0.773238	0.693726	0.740688	0.500559	0.369865	0.440982	0.218273	0.17299	0.246848	0.703859	0.797773	0.762145	0.622636	0.717762	0.799098	0.854518	0.650644	1.06046	0.735327	0.630717	0.46733	0.603605	0.579648	0.503258	0.401077	0.784529	-	-
Lipid-B-P-1067	DGTS(18:3_18:3)	GL	DGTS	36	6	756.575	755.57	[M+H]+	C46H77NO7	N/A	N/A	N/A	0.357965	0.336459	0.291943	0.171709	0.213844	0.204724	0.312703	0.286399	0.405747	0.32427	0.300372	0.185762	N/A	N/A	N/A	0.123312	0.200996	0.140443	0.131627	0.214909	0.446384	0.0845259	0.312556	0.307074	0.280063	0.317691	0.216575	0.384688	0.44501	0.247954	0.22848	0.292239	0.221081	0.19846	0.203577	-	-
Lipid-B-P-1011	DGTS(12:0_14:0)	GL	DGTS	26	0	628.516	627.507	[M+H]+	C36H69NO7	0.0121547	0.0133366	0.0447263	N/A	N/A	N/A	N/A	N/A	N/A	N/A	N/A	N/A	0.00417615	0.0161551	0.0179908	N/A	N/A	N/A	N/A	N/A	N/A	N/A	N/A	N/A	N/A	N/A	N/A	0.0100738	0.0228058	0.0258989	N/A	N/A	N/A	0.106321	0.0893796	0.236992	0.204044	0.172083	-	-
Lipid-B-P-1076	DGTS(18:2_20:5)	GL	DGTS	38	7	782.595	781.586	[M+H]+	C48H79NO7	3.57108	2.80474	4.10537	13.5806	11.3707	13.0018	6.12884	8.41333	7.38314	9.37903	9.54456	8.13602	20.9916	19.4488	23.2013	4.52236	4.50919	4.80753	3.86225	3.61987	4.32947	8.97846	9.11103	9.68911	9.27424	9.92626	8.86757	8.77398	11.1143	9.13843	8.2556	7.60169	7.01727	9.28235	10.5484	9.19856	10.0347	10.3394	-	-
Lipid-B-P-1040	DGTS(14:0_18:4)	GL	DGTS	32	4	704.544	703.539	[M+H]+	C42H73NO7	0.455192	0.477386	1.47546	0.373725	0.472026	0.716466	0.883441	0.963164	0.942529	1.38704	1.03544	1.4407	0.667311	0.626992	0.913798	1.24598	1.78027	2.00253	0.599819	1.58139	1.32902	0.812399	0.701719	0.378336	0.743854	0.618375	0.967693	1.53438	1.41707	2.26484	1.48036	1.48092	0.91291	18.3874	18.9913	13.3072	16.3799	16.48	-	-
Lipid-B-P-1105	LDGTS(18:2)	GL	LDGTS	18	2	498.377	497.372	[M+H]+	C28H51NO6	0.0422533	0.0228105	0.0247855	0.0675513	0.0600162	0.0569302	N/A	N/A	N/A	0.0371645	0.0463851	0.0430593	N/A	N/A	N/A	N/A	N/A	N/A	0.033103	0.0319538	0.0344123	0.105745	0.108899	0.109942	0.204334	0.216808	0.26516	0.263509	0.194815	0.265221	0.178142	0.173508	0.196112	0.072767	0.0978912	0.0965458	0.0859135	0.0635457	-	-
Lipid-B-P-0458	MG(18:0)	GL	MG	18	0	376.352	358.308	[M+NH4]+	C21H42O4	127.486	136.41	461.444	261.926	146.83	99.8628	131.575	147.866	110.831	223.079	101.216	132.669	267.741	151.835	193.497	321.619	215.678	211.122	149.376	128.188	174.707	336.572	144.245	220.852	194.657	159.069	165.436	185.029	254.978	149.765	210.577	94.8146	273.52	286.609	211.237	350.297	418.28	376.288	C01885	LMGL01010003
Lipid-B-P-0463	MG(18:1)	GL	MG	18	1	374.336	356.293	[M+NH4]+	C21H40O4	3.3581	5.46522	12.6954	5.92226	4.11911	2.96069	15.8092	13.7877	17.2374	22.6452	14.3345	14.4839	10.9148	9.1843	13.7037	4.78288	4.40852	5.73029	259.995	311.084	282.102	7.33766	7.4223	5.25404	8.85572	9.51146	11.8358	8.58016	15.4359	10.2769	27.2403	7.78284	11.2849	35.0209	30.1855	38.5459	48.2228	38.9683	C01885	LMGL01010004
Lipid-B-P-0465	MG(18:2)	GL	MG	18	2	372.31	354.277	[M+NH4]+	C21H38O4	0.899468	1.64168	4.76282	2.73736	1.45193	2.3142	17.4614	18.1001	23.2595	20.4924	11.0024	16.4387	7.22718	5.25801	7.41471	3.71543	3.27719	2.14605	105.807	91.0986	132.718	5.19626	2.94221	3.12327	5.12165	5.05367	5.22016	3.27565	6.33366	2.81687	6.5338	2.27044	5.33052	14.4974	12.0172	19.307	17.2724	20.1164	C01885	LMGL01010006
Lipid-B-P-0457	MG(16:0)	GL	MG	16	0	348.321	330.277	[M+NH4]+	C19H38O4	164.486	249.958	601.098	227.06	133.298	129.035	149.924	190.391	225.254	397.219	125.059	205.142	358.134	300.056	242.118	363.013	254.943	265.279	192.997	146.517	252.94	309.788	252.672	303.836	152.439	93.4505	196.824	240.608	273.189	165.211	410.29	107.732	231.536	243.13	152.888	312.445	397.407	311.851	C01885	LMGL01010001
Lipid-B-P-1223	MGDG(16:0_18:2)	GL	MGDG	34	2	799.557	754.559	[M+NH4]+	C43H78O10	0.356292	0.337581	0.420559	1.89473	1.08408	1.22522	0.540469	0.807618	0.72768	0.569291	0.7899	0.75885	0.505334	0.575977	0.391556	1.37847	0.981961	1.10313	0.795337	0.978618	0.810457	1.09045	0.82027	1.02332	0.80467	0.914081	0.955423	1.4204	1.0418	1.49145	0.840366	0.766288	0.847209	1.03155	0.903759	0.950021	1.17921	0.731632	C03692	LMGL05010026
Lipid-B-P-1247	MGDG(18:2_18:2)	GL	MGDG	36	4	823.557	778.559	[M+NH4]+	C45H78O10	1.70704	1.64023	2.04661	2.26333	1.66227	1.96214	2.52298	2.6511	2.16229	1.90686	2.98073	2.09696	1.12787	1.06724	1.33053	1.14328	0.655698	0.967997	1.27474	1.28845	1.41311	1.33684	1.77194	1.63783	1.35522	1.42419	1.76717	2.27768	2.19931	1.88414	1.69388	2.06266	2.05715	1.88013	1.65298	1.05807	1.72491	1.26164	C03692	LMGL05010023
Lipid-B-P-1269	MGDG(18:3_18:3)	GL	MGDG	36	6	819.526	774.528	[M+NH4]+	C45H74O10	0.139984	0.128736	0.0832572	0.474966	0.569863	0.216486	0.301634	0.288945	0.197956	0.22326	0.299023	0.166491	0.4427	0.625598	0.881345	0.29875	0.441354	0.2126	0.0690448	0.0954589	0.113075	0.200333	0.14188	0.254452	0.419196	0.413617	0.313126	0.361682	0.174299	0.193238	0.291716	0.459066	0.290749	0.369108	0.483987	0.422602	0.327613	0.250396	C03692	LMGL05010001
Lipid-B-P-1217	MGDG(16:0_18:1)	GL	MGDG	34	1	801.573	756.575	[M+NH4]+	C43H80O10	1.21721	0.886493	1.41115	0.808811	0.6807	0.700134	0.763545	0.739544	0.61215	0.480506	0.748724	0.54704	1.04115	0.852567	0.943045	1.23454	1.27536	1.50023	0.674541	1.03254	0.881814	1.10377	0.940359	0.882631	0.820398	0.918209	0.670878	1.25132	0.805794	1.09931	0.588707	0.473709	0.578739	0.964232	1.03079	1.02643	0.939311	1.06168	C03692	LMGL05010025
Lipid-B-P-1130	SQDG(18:1_19:1)	GL	SQDG	37	2	878.601	860.568	[M+NH4]+	C46H84O12S	0.507831	0.394099	0.527965	0.482647	0.582083	0.523993	0.5178	0.41836	0.353864	0.753169	0.77723	0.61617	1.00371	0.846754	1.18035	0.451112	0.705094	0.323443	0.286714	0.476292	0.437054	1.00307	0.759205	0.748787	0.740651	0.417551	0.608862	0.825151	0.790448	0.833348	0.478366	0.543748	0.662277	0.484909	0.787024	0.597286	0.721815	0.583741	-	-
Lipid-B-P-1116	SQDG(16:0_16:0)	GL	SQDG	32	0	812.557	794.521	[M+NH4]+	C41H78O12S	0.776695	0.588175	0.672097	0.235184	0.251532	0.193184	1.02276	1.02075	0.730669	0.874942	0.934017	0.711321	0.52632	0.589944	0.65118	1.71498	1.21762	1.38603	0.773485	0.83894	0.966311	0.203704	0.134063	0.151821	0.397142	0.361937	0.405836	0.580185	0.711189	0.530559	0.14199	0.247094	0.251681	0.638748	0.536544	0.596062	0.726606	0.604674	-	LMGL05010004
Lipid-B-P-1115	SQDG(14:0_16:0)	GL	SQDG	30	0	784.523	766.49	[M+NH4]+	C39H74O12S	0.159091	0.190493	0.235072	0.728492	0.530731	0.753886	0.235215	0.297012	0.304364	0.25394	0.387886	0.42797	1.34409	1.03552	1.70918	0.340467	0.301989	0.230926	0.215675	0.341337	0.479271	0.475948	0.51388	0.527811	0.768436	0.432966	0.917688	0.512424	0.390176	0.68422	0.879592	0.653886	0.734433	0.622608	0.381855	0.701342	0.546964	0.647657	-	LMGL05010005
Lipid-B-P-1141	SQDG(18:2_18:2)	GL	SQDG	36	4	860.556	842.521	[M+NH4]+	C45H78O12S	0.775658	0.784407	0.988397	1.48594	1.64695	1.54899	2.11541	2.11316	1.97947	2.92448	2.93211	2.29241	2.10775	1.94799	2.31226	1.91322	1.64446	1.53104	1.55311	1.45321	1.28545	0.952161	0.953135	1.30241	0.945248	1.34878	1.3265	0.9542	1.28031	1.07849	0.832057	0.974402	0.924204	1.71736	1.71662	1.64229	1.58697	1.67501	-	-
Lipid-B-P-1140	SQDG(18:1_18:3)	GL	SQDG	36	4	860.551	842.521	[M+NH4]+	C45H78O12S	0.222085	0.329427	0.383625	0.645625	0.567811	0.527298	0.685597	0.559991	0.689613	1.20325	1.43299	0.952041	0.926348	0.665861	1.12121	0.487184	0.699493	0.806474	0.416041	0.530954	0.47761	0.346169	0.316367	0.414412	0.372984	0.571236	0.491506	0.395568	0.493917	0.681413	0.467229	0.370476	0.278511	0.436178	0.518703	0.532537	0.640826	0.71124	-	-
Lipid-B-P-1136	SQDG(18:1_18:2)	GL	SQDG	36	3	862.565	844.537	[M+NH4]+	C45H80O12S	7.77982	7.58892	6.84296	8.55501	6.9462	7.84696	8.63761	7.90804	6.2255	14.4021	16.0838	14.7733	14.1599	14.2277	14.0061	10.3198	10.1304	10.6721	5.62723	5.98778	6.01629	6.28281	6.84836	6.47766	10.3483	9.42674	8.80664	9.06328	11.0653	9.40827	6.46121	5.32747	6.94865	10.2756	8.70236	9.84477	10.3452	9.31524	-	-
Lipid-B-P-1135	SQDG(16:0_18:3)	GL	SQDG	34	3	834.541	816.506	[M+NH4]+	C43H76O12S	0.12598	0.140964	0.334235	0.707446	0.510985	0.608667	0.806439	0.814416	0.675277	0.743859	1.16928	0.830987	0.619585	0.898792	0.770729	0.42375	0.496318	0.362524	0.465622	0.561929	0.457618	0.446386	0.425895	0.495849	0.394219	0.483798	0.614728	0.408575	0.444103	0.354563	0.449984	0.402155	0.542742	0.838159	0.585688	0.505842	0.611616	0.668706	-	-
Lipid-B-P-1145	SQDG(18:2_18:3)	GL	SQDG	36	5	858.541	840.506	[M+NH4]+	C45H76O12S	0.0816848	0.041614	0.0822824	0.0957983	0.140719	0.122205	0.339069	0.267908	0.27086	0.350118	0.35448	0.259939	0.180246	0.165355	0.184521	0.192418	0.163671	0.114142	0.129685	0.165866	0.145406	0.07303	0.0840497	0.0939549	0.0437385	0.0937075	0.119133	0.128284	0.19323	0.0974864	0.0838476	0.0896463	0.11971	0.22386	0.185968	0.254818	0.162137	0.164395	-	-
Lipid-B-P-1129	SQDG(18:1_18:1)	GL	SQDG	36	2	864.586	846.553	[M+NH4]+	C45H82O12S	0.462816	0.290415	0.367947	0.475758	0.402476	0.494845	0.555968	0.533878	0.498656	0.748731	1.03167	0.657865	0.690171	0.486345	0.85163	0.732762	0.71473	0.582803	0.298659	0.342435	0.343873	0.394278	0.458903	0.495836	0.521267	0.586056	0.465373	0.618765	0.59958	0.519083	0.431752	0.375999	0.365267	0.561683	0.602559	0.433909	0.511631	0.449134	-	-
Lipid-B-P-1128	SQDG(16:0_18:2)	GL	SQDG	34	2	836.557	818.521	[M+NH4]+	C43H78O12S	7.07811	6.07014	7.44353	14.5152	12.7617	12.8171	33.8332	23.9027	27.9538	25.6313	28.3565	22.486	10.3666	12.0611	12.3807	9.21143	9.40824	9.07849	19.7146	24.5285	23.8699	12.079	9.41487	12.1388	11.0083	10.1933	9.32891	8.27559	7.46286	5.92191	5.61691	5.11506	5.74677	14.1777	13.902	12.17	14.1297	12.5849	-	-
Lipid-B-P-1126	SQDG(14:0_18:2)	GL	SQDG	32	2	808.523	790.49	[M+NH4]+	C41H74O12S	0.0529151	0.0624228	0.0480285	0.0795063	0.107504	0.156166	0.181707	0.241836	0.266727	0.197075	0.243029	0.184071	0.0567039	0.0918428	0.131954	0.0391411	0.120917	0.108589	0.118685	0.10359	0.265065	N/A	N/A	N/A	0.0473369	0.0806186	0.146781	0.0920591	0.0744834	0.0947242	0.0157795	0.211377	0.137637	0.0939221	0.152249	0.125663	0.0794877	0.0715544	-	-
Lipid-B-P-1122	SQDG(16:0_18:1)	GL	SQDG	34	1	838.571	820.537	[M+NH4]+	C43H80O12S	18.5633	16.9857	20.8313	26.2792	21.553	21.9259	32.382	28.6991	25.0588	33.8757	33.7642	33.8924	20.4676	20.4554	23.2865	23.1883	22.0727	20.1362	25.9538	23.7927	18.933	20.1908	20.7113	24.8865	26.0124	29.0278	28.0824	27.1806	27.467	22.9747	14.5467	13.1431	13.7266	22.1013	22.9041	21.649	21.4155	21.3692	-	-
Lipid-B-P-0786	TG(17:1_18:2_18:2)	GL	TG	53	5	884.771	866.736	[M+NH4]+	C56H98O6	3.35042	3.27978	3.2207	6.0685	5.48675	5.9479	3.90261	4.22503	4.01619	3.69754	3.86385	3.86694	4.52837	4.00522	4.64278	2.55656	2.79193	2.74819	5.16929	5.62823	6.29181	4.54468	4.89051	4.92608	6.0273	6.12367	6.81951	2.82357	3.61798	3.19551	2.79465	3.23941	3.68699	6.04796	5.88848	5.43799	6.13225	5.55171	C00422	LMGL03010218
Lipid-B-P-0787	TG(17:1_18:1_18:3)	GL	TG	53	5	884.771	866.736	[M+NH4]+	C56H98O6	2.45102	2.31203	2.24034	4.80124	4.4732	4.77841	2.76632	2.84764	2.66214	3.18	3.19637	2.93394	4.39582	3.95908	4.78611	1.72203	1.72998	1.66372	3.67604	4.19809	4.35297	3.88599	4.27176	4.33895	5.40075	5.72131	6.07189	2.72392	3.34579	3.07522	2.8142	3.29035	3.20429	4.86577	4.81732	4.49741	4.67197	4.58235	C00422	LMGL03010223
Lipid-B-P-0789	TG(17:0_18:2_18:3)	GL	TG	53	5	884.771	866.736	[M+NH4]+	C56H98O6	0.199472	0.180565	0.169548	0.512991	0.574982	0.555194	0.408863	0.417011	0.322451	0.553007	0.391147	0.469743	0.370622	0.305321	0.278971	0.143168	0.165664	0.135473	0.452656	0.478793	0.547985	0.652716	0.747636	0.750644	0.762352	0.823096	0.924928	0.585101	0.530918	0.428923	0.661282	0.826882	0.881683	0.631539	0.631292	0.684007	0.538854	0.564289	C00422	LMGL03010222
Lipid-B-P-0790	TG(18:1_18:2_18:2)	GL	TG	54	5	898.786	880.752	[M+NH4]+	C57H100O6	238.287	189.117	469.705	820.274	459.596	1058.65	541.858	553.669	682.477	1460.08	1436.2	1692.57	771.871	944.774	609.912	698.354	863.976	600.757	652.657	505.992	719.281	1206.27	605.563	1620.67	367.713	308.725	1082.49	772.513	353.328	352.424	795.359	980.3	723.01	1825.51	1187.95	1599.65	1679.15	1781.22	C00422	LMGL03010327
Lipid-B-P-0792	TG(18:0_18:2_18:3)	GL	TG	54	5	898.786	880.752	[M+NH4]+	C57H100O6	277.205	269.594	255.704	282.273	244.515	274.024	312.118	250.529	302.091	308.116	290.381	274.215	465.239	414.76	446.624	172.959	179.548	179.346	435.246	450.986	483.893	544.371	504.693	459.954	507.086	511.806	521.678	495.013	430.696	443.192	490.333	514.956	510.375	473.439	390.386	458.224	421.771	422.736	C00422	LMGL03010329
Lipid-B-P-0793	TG(16:0_18:3_20:2)	GL	TG	54	5	898.786	880.752	[M+NH4]+	C57H100O6	3.1306	2.99309	2.77446	4.68489	4.46963	5.09821	3.81875	3.46497	3.53618	3.70967	3.4072	3.48563	2.80835	2.47577	2.86833	3.20164	3.18615	3.38386	4.37408	4.92035	4.60514	4.96652	4.55857	4.68469	5.14209	5.03565	5.25497	3.93296	3.46702	3.52789	3.47646	3.72995	3.79295	5.21396	4.6575	4.90134	4.92503	4.9977	C00422	LMGL03010346
Lipid-B-P-0795	TG(18:1_18:1_18:3)	GL	TG	54	5	898.786	880.752	[M+NH4]+	C57H100O6	220.845	174.325	463.613	697.185	395.378	878.531	487.92	493.187	651.671	1298.4	1300.25	1542.39	854.889	1092.08	668.555	603.075	711.901	460.127	610.13	446.777	698.536	1121.5	642.888	1630.72	367.938	314.434	1188.53	811.579	346.382	377.513	830.351	1035.5	813.174	1648.4	1095.08	1469.78	1547.69	1691.19	C00422	LMGL03010330
Lipid-B-P-0796	TG(17:0_18:1_20:4)	GL	TG	55	5	912.802	894.768	[M+NH4]+	C58H102O6	0.888965	0.751747	0.774739	1.01964	1.00153	1.07141	0.912283	0.858785	0.986476	1.67771	1.60828	1.65284	4.08642	3.20138	3.98097	0.384981	0.473032	0.479792	2.10773	2.1686	2.21333	1.55512	1.73848	1.8239	1.6159	1.63785	1.90268	1.24132	1.31622	1.47183	1.21263	1.22933	1.53122	2.13028	1.86504	1.99063	2.01647	1.82869	C00422	LMGL03010448
Lipid-B-P-0797	TG(19:1_18:2_18:2)	GL	TG	55	5	912.802	894.768	[M+NH4]+	C58H102O6	1.23049	1.18101	1.1591	1.87328	1.54726	2.12123	1.43566	1.50449	1.38985	1.90573	1.81742	1.70296	1.26016	1.11691	1.21177	0.914296	1.13044	1.01156	1.73819	2.2064	1.85953	2.02267	2.03194	1.96589	1.93105	2.07706	2.17298	1.06718	1.23021	1.11784	1.00784	1.29024	1.22782	2.21957	1.99949	2.10577	2.08321	1.97327	C00422	LMGL03013039
Lipid-B-P-0798	TG(18:1_18:2_20:2)	GL	TG	56	5	926.818	908.783	[M+NH4]+	C59H104O6	5.58668	4.29861	3.74289	3.59514	2.72052	2.81785	6.60233	4.50636	5.54043	5.7442	8.7012	6.9723	9.10416	8.68441	8.67203	1.62813	1.87535	2.0233	11.4727	13.9637	10.9575	11.9639	11.7899	10.6475	7.03092	9.83951	9.93054	9.38318	8.35786	9.39509	8.49421	10.733	9.31025	7.89605	7.13386	9.26091	8.69942	7.66899	C00422	LMGL03010602
Lipid-B-P-0800	TG(18:2_18:2_20:1)	GL	TG	56	5	926.818	908.783	[M+NH4]+	C59H104O6	7.72768	7.9759	6.92732	11.98	10.0971	10.8213	14.4771	15.3366	15.055	16.2275	16.0638	15.7414	8.86385	7.98042	9.24122	7.51306	7.03858	8.12985	16.8922	17.1283	16.9852	12.5331	12.5818	12.3599	11.2118	12.5393	11.8707	8.4345	8.59872	8.3624	10.2574	10.3172	11.7289	15.9454	15.0544	14.5739	16.661	13.7522	C00422	LMGL03010596
Lipid-B-P-0801	TG(18:2_18:3_20:0)	GL	TG	56	5	926.818	908.783	[M+NH4]+	C59H104O6	0.123844	0.122628	0.111833	0.249252	0.260723	0.283071	0.234712	0.227664	0.231847	0.161229	0.162881	0.123949	0.120459	0.0879978	0.131437	0.0679993	0.0733282	0.0855939	0.317138	0.302973	0.348857	0.213001	0.201262	0.241884	0.245974	0.313295	0.268351	0.22431	0.207478	0.188326	0.240532	0.273786	0.290914	0.26149	0.283602	0.24166	0.244408	0.268749	C00422	LMGL03010591
Lipid-B-P-0802	TG(18:1_18:3_20:1)	GL	TG	56	5	926.818	908.783	[M+NH4]+	C59H104O6	15.8336	16.2932	13.8596	20.0601	18.0892	18.5317	30.3692	27.1692	28.4811	27.1433	29.4924	27.6149	20.9945	18.7871	20.2562	11.4222	12.5552	12.3924	33.7353	34.9039	33.7257	32.3287	30.7254	31.5443	26.6274	25.6605	26.0398	23.1658	22.1781	20.9244	24.2765	27.1141	26.1099	34.1208	30.678	30.2363	30.5006	29.1149	C00422	LMGL03010595
Lipid-B-P-0805	TG(20:1_18:2_20:2)	GL	TG	58	5	954.849	936.815	[M+NH4]+	C61H108O6	0.0532819	0.0636625	0.0419723	0.0510552	0.0333439	0.0414179	0.106742	0.0729754	0.0617324	0.156295	0.0949968	0.0989693	0.0770778	0.0906784	0.0746642	N/A	N/A	N/A	0.124863	0.0813996	0.152374	0.156108	0.0692208	0.137149	0.11186	0.110029	0.0766811	0.0857058	0.0733375	0.102397	0.105881	0.119243	0.126436	0.0813221	0.121029	0.123357	0.123363	0.0931339	C00422	-
Lipid-B-P-0806	TG(18:2_18:3_22:0)	GL	TG	58	5	954.849	936.815	[M+NH4]+	C61H108O6	0.0751334	0.0934959	0.0616377	0.121082	0.15073	0.132008	0.132799	0.157821	0.147657	0.11733	0.124014	0.0966642	0.0727936	0.0684417	0.0913089	0.0712657	0.0610106	0.0596862	0.248858	0.241639	0.220569	0.119296	0.123037	0.111671	0.135616	0.164428	0.155157	0.120104	0.119158	0.0831454	0.135581	0.14109	0.131317	0.152532	0.148427	0.173909	0.163951	0.158865	C00422	LMGL03011116
Lipid-B-P-0807	TG(18:1_18:3_22:1)	GL	TG	58	5	954.849	936.815	[M+NH4]+	C61H108O6	0.329442	0.315092	0.269121	0.127623	0.249654	0.228223	0.3279	0.341035	0.26592	0.515097	0.408897	0.482085	0.592419	0.481417	0.649188	0.120726	0.0910881	0.0936111	0.73228	0.591625	1.01375	0.532153	0.87959	0.97638	0.775902	0.745662	0.867348	0.729809	0.685432	0.647505	0.883361	0.968839	0.900526	0.912523	0.634074	0.736608	0.689364	0.713459	C00422	LMGL03011123
Lipid-B-P-0784	TG(16:0_18:1_18:4)	GL	TG	52	5	870.755	852.721	[M+NH4]+	C55H96O6	1.17676	1.04653	1.06159	5.81226	5.43199	5.71684	3.6662	3.66531	3.74659	3.30579	3.2213	3.20511	1.97179	1.66017	2.15914	0.956343	1.04684	1.02757	3.95993	4.46325	4.60711	3.75361	3.69392	4.16639	5.85967	6.54765	6.81237	3.0431	3.21429	2.97482	3.82069	4.22608	4.46607	4.47691	3.94704	3.94286	4.20275	3.9151	C00422	LMGL03015728
Lipid-B-P-0813	TG(24:0_18:2_18:3)	GL	TG	60	5	982.88	964.846	[M+NH4]+	C63H112O6	0.156658	0.131693	0.138497	0.469825	0.396628	0.454248	0.323524	0.271499	0.279428	0.238076	0.19747	0.218368	0.214219	0.185773	0.265692	0.110232	0.134755	0.127702	0.338209	0.367571	0.39242	0.224908	0.252636	0.304065	0.369577	0.299636	0.388477	0.241132	0.242088	0.216884	0.305076	0.310371	0.334787	0.395145	0.337293	0.335954	0.314426	0.28561	C00422	-
Lipid-B-P-0820	TG(14:0_14:0_22:6)	GL	TG	50	6	840.708	822.674	[M+NH4]+	C53H90O6	0.00979769	0.0115956	0.014093	0.045398	0.0407649	0.054754	0.0204299	0.0162983	0.0249192	0.0336279	0.0141548	0.0334077	0.0275941	0.0266895	0.0191428	N/A	N/A	N/A	0.0139982	0.0212671	0.0297023	0.0255325	0.0222474	0.0313617	0.0322823	0.0410339	0.0511802	0.0242529	0.0278982	0.0311795	0.0349274	0.026916	0.024963	0.0338155	0.0244862	0.0266307	0.051768	0.0253231	C00422	LMGL03012782
Lipid-B-P-0821	TG(14:0_18:3_18:3)	GL	TG	50	6	840.708	822.674	[M+NH4]+	C53H90O6	0.0229552	0.0207712	0.032407	0.0860735	0.0882971	0.0781236	0.0331664	0.0452177	0.030137	0.0607716	0.0569763	0.0724176	0.0402966	0.0359719	0.0497797	0.0155048	0.0226356	0.0215399	0.0359782	0.0364617	0.0257839	0.0568119	0.0495688	0.0767604	0.0511553	0.089776	0.0908171	0.0614275	0.0229306	0.0644928	0.0721794	0.0551573	0.076037	0.0747325	0.0601687	0.047031	0.0774247	0.0423105	C00422	LMGL03012794
Lipid-B-P-0823	TG(15:0_18:3_18:3)	GL	TG	51	6	854.724	836.689	[M+NH4]+	C54H92O6	0.0487551	0.0455335	0.0458265	0.0678125	0.0738806	0.0627624	0.0462479	0.0332142	0.0468579	0.0387958	0.0429864	0.048987	0.0333721	0.0241187	0.0313523	0.0385831	0.0296569	0.0273781	0.0461208	0.0234194	0.0428369	0.0447033	0.0273942	0.0357956	0.0263941	0.0526589	0.0414336	0.0309565	0.0565449	0.044656	0.0393106	0.0464763	0.0582485	0.045613	0.0399808	0.0470956	0.0659755	0.061613	C00422	LMGL03012908
Lipid-B-P-0824	TG(16:0_16:1_20:5)	GL	TG	52	6	868.739	850.705	[M+NH4]+	C55H94O6	1.57393	1.62799	1.52968	7.39431	7.1605	6.89821	5.43042	4.70498	4.52912	4.86372	5.87312	5.24617	2.82937	2.57385	2.65787	0.535979	0.567258	0.539535	7.70788	9.30085	8.40616	8.9793	10.0883	10.7063	10.7043	11.7023	13.9927	8.91833	9.14879	9.04865	11.4737	13.5765	16.2358	8.3632	7.51475	6.66481	7.10866	7.28552	C00422	LMGL03010215
Lipid-B-P-0825	TG(16:0_18:2_18:4)	GL	TG	52	6	868.739	850.705	[M+NH4]+	C55H94O6	0.157311	0.167917	0.146381	0.727679	0.594592	0.750406	0.677917	0.534515	0.426943	0.455496	0.606439	0.563121	0.264812	0.265321	0.275362	0.0838116	0.0595679	0.0659579	0.743009	1.08792	0.932682	1.03311	1.0502	0.78982	0.989134	1.10147	1.10196	0.897719	0.829504	0.896949	1.04034	1.43165	1.60259	0.883934	0.728676	0.514813	0.623124	0.553179	C00422	LMGL03015732
Lipid-B-P-0827	TG(14:0_18:1_20:5)	GL	TG	52	6	868.739	850.705	[M+NH4]+	C55H94O6	0.104017	0.0690106	0.100113	0.318823	0.297662	0.420441	0.167825	0.135139	0.186683	0.119372	0.111479	0.105638	0.14419	0.0965041	0.147586	0.0554407	0.0248473	0.0692727	0.104317	0.0766626	0.148787	0.150813	0.162064	0.146148	0.208564	0.226966	0.250589	0.127477	0.146646	0.125426	0.209423	0.166745	0.129654	0.260411	0.171164	0.171893	0.169591	0.256579	C00422	LMGL03014373
Lipid-B-P-0828	TG(16:1_16:1_20:4)	GL	TG	52	6	868.739	850.705	[M+NH4]+	C55H94O6	0.877297	0.874359	0.861742	3.29385	3.19997	3.54733	1.2787	1.23525	1.23278	1.07829	1.31437	1.24443	1.46682	1.28115	1.42441	0.546382	0.634352	0.578661	0.884414	0.964421	1.14939	1.25586	1.4059	1.41133	2.23165	2.24872	2.3259	1.10553	1.18903	1.16477	1.10461	1.4115	1.6498	1.9773	1.84458	1.77549	1.7716	1.8011	C00422	LMGL03010214
Lipid-B-P-0829	TG(16:0_18:3_18:3)	GL	TG	52	6	868.739	850.705	[M+NH4]+	C55H94O6	0.366862	0.263106	0.726554	3.66071	2.55536	5.1536	2.5177	2.33368	3.29235	5.78104	6.14625	6.55069	1.87086	3.02666	1.83735	0.385148	0.430081	0.203416	4.86814	3.58921	5.35114	8.89662	4.89739	13.3664	2.83467	2.06439	10.8508	5.65498	3.07338	3.26576	9.42834	12.0763	10.1868	8.2421	5.62605	8.33678	6.68663	8.12462	C00422	LMGL03010192
Lipid-B-P-0783	TG(14:0_18:1_20:4)	GL	TG	52	5	870.755	852.721	[M+NH4]+	C55H96O6	0.0227433	0.0407538	0.0301703	0.132985	0.135807	0.111164	0.0814859	0.0886159	0.105271	0.121482	0.0803057	0.102133	0.0474443	0.0487008	0.0722572	0.0232884	0.021678	0.041153	0.10792	0.139876	0.147378	0.102812	0.0885056	0.0750933	0.163312	0.201816	0.159696	0.0691676	0.0516678	0.0569385	0.103505	0.119824	0.125218	0.0970852	0.119042	0.0734568	0.078698	0.0584566	C00422	LMGL03014372
Lipid-B-P-0776	TG(15:1_18:2_18:2)	GL	TG	51	5	856.739	838.705	[M+NH4]+	C54H94O6	1.9888	2.09298	1.75982	3.51279	3.35602	3.20104	2.54589	2.42407	2.49177	2.41761	2.32115	2.62937	1.40875	1.16815	1.35503	2.81355	3.18047	3.0566	2.34014	2.67428	2.50493	1.73819	1.69796	1.89044	2.17488	2.16368	2.25763	1.2468	1.48699	1.48324	1.1414	1.61328	1.78617	2.9855	2.92295	2.65734	2.80616	2.80226	C00422	LMGL03012961
Lipid-B-P-0781	TG(14:0_16:0_22:5)	GL	TG	52	5	870.755	852.721	[M+NH4]+	C55H96O6	0.46736	0.429337	0.47203	2.05149	2.12581	2.23836	1.64784	1.61713	1.55298	1.27734	1.40705	1.30344	0.84378	0.664297	0.756646	0.37256	0.458721	0.428915	1.71247	1.80976	1.8107	1.48369	1.45771	1.84565	2.63217	2.46479	2.62917	1.16592	1.10696	1.28386	1.64725	1.73505	1.70535	1.8474	1.82201	1.66505	1.60022	1.59675	C00422	LMGL03014245
Lipid-B-P-0830	TG(16:2_18:1_18:3)	GL	TG	52	6	868.739	850.705	[M+NH4]+	C55H94O6	0.149262	0.126445	0.142349	1.01426	0.850494	0.958166	0.686753	0.555805	0.653104	0.546968	0.578188	0.569293	0.308726	0.302802	0.255802	0.382483	0.486671	0.418314	0.49306	0.497775	0.404135	0.355745	0.288405	0.386837	0.624024	0.417412	0.613508	0.163791	0.290246	0.203562	0.34287	0.316545	0.386084	0.594617	0.651142	0.621257	0.664983	0.647782	C00422	-
Lipid-B-P-0731	TG(18:0_18:3_20:1)	GL	TG	56	4	928.833	910.799	[M+NH4]+	C59H106O6	25.9467	29.0296	25.6606	26.3095	24.9491	25.3532	45.5052	47.4332	46.0494	48.8669	52.496	56.7383	18.4351	16.1419	18.3404	21.8636	26.9455	26.9011	58.8563	45.6862	44.9968	30.4613	25.6189	28.2687	31.0033	29.2474	29.4519	31.533	21.9506	14.3709	20.6951	24.0889	23.7968	44.5588	37.2724	37.1754	40.0411	39.7702	C00422	LMGL03010537
Lipid-B-P-0733	TG(18:1_18:1_20:2)	GL	TG	56	4	928.833	910.799	[M+NH4]+	C59H106O6	12.245	15.2354	11.8816	13.823	11.118	11.8704	25.6732	22.8584	21.8486	27.0907	27.823	29.7563	10.8296	9.1858	11.3216	12.6075	12.206	13.962	27.8432	29.6831	26.8794	16.2279	16.0359	15.1394	16.5277	16.0122	15.5957	14.6321	8.65394	11.689	11.6232	12.6724	13.2287	24.8105	18.412	22.1484	24.4365	20.2301	C00422	LMGL03010545
Lipid-B-P-0736	TG(18:1_22:1_18:2)	GL	TG	58	4	956.865	938.83	[M+NH4]+	C61H110O6	7.25178	7.44836	6.60762	5.78705	5.37756	5.25162	9.84407	8.62573	9.07545	10.6211	11.3158	10.1119	6.20637	5.30786	5.81009	4.15649	4.24213	4.14998	10.8512	11.1836	11.6762	8.5747	7.82695	8.64183	8.39561	8.60844	9.03736	6.62485	5.57864	5.98083	4.82315	4.9342	4.29028	12.1428	10.8932	10.6615	11.1725	10.3507	C00422	-
Lipid-B-P-0737	TG(18:1_18:1_22:2)	GL	TG	58	4	956.865	938.83	[M+NH4]+	C61H110O6	0.221156	0.249777	0.253085	0.190635	0.240941	0.237386	0.105639	0.153809	0.143645	0.0905233	0.0869522	0.111926	0.268293	0.178893	0.209134	0.137579	0.0929111	0.128522	0.0721429	0.100182	0.0986725	0.13664	0.334874	0.329155	0.249664	0.243089	0.381326	0.356214	0.195543	0.404842	0.259946	0.248169	0.194133	0.213668	0.244511	0.241501	0.149072	0.301085	C00422	LMGL03011138
Lipid-B-P-0738	TG(18:1_18:3_22:0)	GL	TG	58	4	956.865	938.83	[M+NH4]+	C61H110O6	1.59248	1.30576	1.53673	1.67398	1.65825	1.7611	1.64926	1.67451	1.3479	1.08708	0.945646	1.03108	0.617634	1.03851	1.00316	1.16528	1.1572	1.06178	2.29405	2.5518	2.31948	1.2605	1.73344	1.89164	1.44047	1.3788	1.45637	1.07001	0.89964	1.02051	1.39357	1.50856	1.28691	2.00977	1.80921	1.74246	1.67852	1.88173	C00422	LMGL03011041
Lipid-B-P-0739	TG(18:2_18:2_22:0)	GL	TG	58	4	956.865	938.83	[M+NH4]+	C61H110O6	0.618947	0.478076	0.39909	0.62088	0.53776	0.727237	N/A	N/A	N/A	N/A	N/A	N/A	0.248248	0.158965	0.306828	0.385876	0.409282	0.323214	1.0285	0.637375	0.628178	0.607848	0.571776	0.496048	0.551452	0.569502	0.578319	N/A	N/A	N/A	0.356768	0.383252	0.366321	0.745488	0.536349	0.800996	0.579141	0.555342	C00422	LMGL03011042
Lipid-B-P-0740	TG(20:1_20:1_18:2)	GL	TG	58	4	956.865	938.83	[M+NH4]+	C61H110O6	0.720035	0.76413	0.611761	0.464994	0.426527	0.443735	1.32672	1.18602	1.21385	1.4934	1.49619	1.64399	0.57577	0.445315	0.485496	0.337373	0.319026	0.346818	1.37887	1.35075	1.3576	0.6915	0.83483	0.775677	0.687176	0.745029	0.655816	0.521962	0.449798	0.440527	0.462914	0.431071	0.436158	1.19752	0.880013	1.04297	0.996869	0.827551	C00422	-
Lipid-B-P-0742	TG(18:0_18:3_22:1)	GL	TG	58	4	956.865	938.83	[M+NH4]+	C61H110O6	0.0280083	0.024225	0.020876	0.0422923	0.0354429	0.0515524	0.0223483	0.0165966	0.0399129	0.0317047	0.053642	0.0432662	0.0489196	0.055718	0.0600574	N/A	N/A	N/A	0.0266533	0.0368628	0.0512577	0.0792835	0.0607937	0.104594	0.0702229	0.0786458	0.068133	0.0728713	0.0741649	0.0669416	0.081407	0.125504	0.0914064	0.0897785	0.060494	0.032609	0.0562111	0.0606738	C00422	LMGL03011048
Lipid-B-P-0746	TG(23:0_18:2_18:2)	GL	TG	59	4	970.88	952.846	[M+NH4]+	C62H112O6	0.292099	0.338757	0.25756	0.719965	0.691184	0.729359	0.664865	0.640576	0.667318	0.420298	0.630347	0.592248	0.287323	0.195828	0.373261	0.347468	0.28191	0.285032	0.78309	0.970064	1.0506	0.311742	0.248151	0.3626	0.320566	0.372796	0.313546	0.250642	0.232841	0.221515	0.242964	0.293415	0.269231	0.676544	0.553994	0.564771	0.596987	0.543932	C00422	-
Lipid-B-P-0747	TG(20:1_22:1_18:2)	GL	TG	60	4	984.896	966.862	[M+NH4]+	C63H114O6	0.449652	0.408832	0.389573	0.234856	0.178212	0.240805	0.42225	0.307882	0.317837	0.374689	0.382612	0.321388	0.434151	0.40233	0.349427	0.0994073	0.127834	0.116503	0.378073	0.350396	0.44731	0.529054	0.492195	0.536566	0.410717	0.377736	0.424321	0.296991	0.291267	0.26187	0.243856	0.243986	0.318721	0.543797	0.440759	0.459729	0.568186	0.5806	C00422	-
Lipid-B-P-0750	TG(18:2_20:1_22:1)	GL	TG	60	4	984.896	966.862	[M+NH4]+	C63H114O6	0.372905	0.427414	0.370948	0.211296	0.191537	0.178776	0.354626	0.294156	0.345237	0.381882	0.378817	0.409151	0.345014	0.263116	0.303386	0.12511	0.111038	0.129832	0.345468	0.307771	0.436965	0.403312	0.486158	0.484717	0.300964	0.319016	0.359664	0.256033	0.268993	0.21491	0.239679	0.240263	0.254232	0.483083	0.445597	0.507554	0.505596	0.356387	C00422	LMGL03011424
Lipid-B-P-0782	TG(16:3_18:1_18:1)	GL	TG	52	5	870.755	852.721	[M+NH4]+	C55H96O6	3.15481	2.97292	2.82375	7.47979	7.28208	7.27564	4.29565	4.16105	4.30697	4.11708	4.20736	3.85924	4.75149	3.94088	4.66839	2.14179	2.21505	2.33847	4.46966	5.08688	5.1415	6.29555	6.31684	7.18838	8.85698	9.14601	9.55414	4.29443	4.59242	4.68486	5.23622	5.65737	5.82875	6.93309	6.24213	5.99616	6.30804	6.07662	C00422	-
Lipid-B-P-0751	TG(18:3_20:0_22:1)	GL	TG	60	4	984.896	966.862	[M+NH4]+	C63H114O6	0.310994	0.180232	0.279685	0.18638	0.22028	0.42709	0.413533	0.365826	0.307586	0.257429	0.216289	0.232584	0.466096	0.503222	0.534974	0.21143	0.218494	0.228425	0.597663	0.589179	0.554881	0.649145	0.745037	0.850952	0.347082	0.648295	0.425841	0.500686	0.568993	0.491043	0.424241	0.563895	0.622662	0.647754	0.445601	0.501941	0.590438	0.523333	C00422	LMGL03011425
Lipid-B-P-0754	TG(18:2_24:0_18:2)	GL	TG	60	4	984.896	966.862	[M+NH4]+	C63H114O6	0.610929	0.966036	1.16771	1.68896	1.96091	1.53607	2.10649	1.31705	1.44672	1.03212	0.898343	0.747104	0.719385	0.718903	0.797533	1.21033	1.48282	1.02381	2.13324	1.68671	2.16457	1.63345	1.51707	1.21794	1.0443	1.4354	1.10901	0.66182	0.645701	0.656304	0.675625	1.00049	0.6567	1.50628	1.44396	1.39861	0.888802	1.39411	C00422	-
Lipid-B-P-0755	TG(25:0_18:2_18:2)	GL	TG	61	4	998.912	980.877	[M+NH4]+	C64H116O6	0.214979	0.19959	0.190321	0.589077	0.5584	0.716871	0.447366	0.438485	0.507064	0.356935	0.412806	0.345551	0.227687	0.236555	0.265112	0.284874	0.286285	0.343862	0.482088	0.458607	0.660606	0.307111	0.280378	0.304516	0.271869	0.282361	0.323721	0.162277	0.182194	0.185538	0.219917	0.242295	0.261907	0.444707	0.38581	0.250695	0.471998	0.482164	C00422	-
Lipid-B-P-0730	TG(18:0_18:2_20:2)	GL	TG	56	4	928.833	910.799	[M+NH4]+	C59H106O6	0.177893	0.209207	0.202383	0.348036	0.219546	0.153768	0.246042	0.283158	0.325635	0.372969	0.310285	0.320314	0.308633	0.243771	0.401037	0.141948	0.10896	0.127446	0.376065	0.419369	0.463232	0.335161	0.29549	0.466258	0.383828	0.361316	0.430392	0.43193	0.390393	0.340429	0.665414	0.485296	0.654992	0.382355	0.346493	0.4034	0.317574	0.368043	C00422	LMGL03010544
Lipid-B-P-0756	TG(20:1_24:1_18:2)	GL	TG	62	4	1012.93	994.893	[M+NH4]+	C65H118O6	0.552922	0.517483	0.550278	1.4774	1.289	1.24294	1.08009	1.04987	1.06658	0.767998	0.70684	0.606253	0.543933	0.529617	0.593663	0.896824	1.06176	1.01305	0.764637	1.07226	1.13472	0.831287	0.916435	0.955239	0.797874	0.769257	0.777662	0.409629	0.543053	0.534531	0.495574	0.626056	0.565641	1.1077	1.05362	0.807664	0.958818	0.990744	C00422	-
Lipid-B-P-0766	TG(14:0_18:2_18:3)	GL	TG	50	5	842.724	824.689	[M+NH4]+	C53H92O6	0.618015	0.624262	0.588659	1.84555	2.26436	2.08049	0.962432	1.26471	1.06474	1.29806	1.40335	1.48076	0.806743	0.70064	0.923623	1.52254	1.42506	1.73492	0.574243	0.874833	1.01573	0.841124	0.902021	0.833163	2.30351	2.20524	2.69831	0.901058	1.10275	1.05566	1.01697	0.979051	1.08682	2.13167	1.92527	1.7937	2.07406	1.81371	C00422	LMGL03014382
Lipid-B-P-0767	TG(14:1_18:2_18:2)	GL	TG	50	5	842.724	824.689	[M+NH4]+	C53H92O6	0.543116	0.686245	0.484709	1.53709	2.3258	2.31979	0.943237	0.99528	1.09191	1.53649	1.49389	1.41695	0.857548	0.797582	0.95213	2.63571	2.62589	2.89658	0.722569	0.73815	0.696792	1.31104	1.31194	1.35725	3.43814	3.26054	3.82824	1.69843	2.12038	1.95163	1.45167	1.70562	1.84718	2.82077	2.53485	2.35172	2.63927	2.55617	C00422	LMGL03012851
Lipid-B-P-0770	TG(14:0_14:0_22:5)	GL	TG	50	5	842.724	824.689	[M+NH4]+	C53H92O6	0.253635	0.196728	0.188472	0.843366	0.579501	0.620625	0.461264	0.386005	0.412397	0.475264	0.451697	0.428834	0.312906	0.291716	0.296647	0.218828	0.280832	0.277865	0.347215	0.30619	0.332968	0.200181	0.297156	0.33449	0.474235	0.500034	0.481212	0.194106	0.192833	0.210428	0.306553	0.354048	0.309833	0.509361	0.48662	0.467083	0.464226	0.453097	C00422	LMGL03012781
Lipid-B-P-0773	TG(14:0_18:1_18:4)	GL	TG	50	5	842.724	824.689	[M+NH4]+	C53H92O6	0.100708	0.101712	0.0262885	0.126286	0.134806	0.178476	0.114876	0.101658	0.13766	0.123868	0.167923	0.122524	0.138742	0.0708603	0.142546	0.149663	0.0961256	0.0809317	0.158225	0.211421	0.0417207	0.190563	0.0531174	0.165185	0.325636	0.245746	0.316378	0.216959	0.180236	0.210047	0.170773	0.195431	0.162898	0.246204	0.174448	0.155155	0.167983	0.246587	C00422	LMGL03014365
Lipid-B-P-0775	TG(15:0_18:2_18:3)	GL	TG	51	5	856.739	838.705	[M+NH4]+	C54H94O6	0.695209	0.957107	0.883479	1.36115	1.54172	1.80319	1.21502	1.28292	0.87642	1.07229	1.23116	0.939758	0.587123	0.447113	0.534444	1.38383	1.02183	1.51047	0.927573	1.13189	1.06135	0.531711	0.707867	0.766981	0.853902	1.15429	0.883577	0.552419	0.552171	0.595713	0.453525	0.703009	0.757058	1.44101	1.3732	1.22262	1.48029	1.26484	C00422	LMGL03015166
Lipid-B-P-0777	TG(13:0_16:0_22:5)	GL	TG	51	5	856.739	838.705	[M+NH4]+	C54H94O6	0.0591334	0.0434682	0.0338013	0.171706	0.285662	0.248615	0.114826	0.182621	0.162329	0.174566	0.131892	0.0969263	0.0700975	0.0514623	0.0625839	0.0306751	0.0515602	0.0473526	0.102478	0.0738381	0.131427	0.0926874	0.0950987	0.0573566	0.152168	0.184929	0.213689	0.0840581	0.100172	0.0877469	0.094176	0.133866	0.088107	0.132833	0.0688657	0.159493	0.148702	0.177237	C00422	LMGL03013810
Lipid-B-P-0779	TG(16:1_18:2_18:2)	GL	TG	52	5	870.755	852.721	[M+NH4]+	C55H96O6	7.88569	5.32828	16.4736	56.8724	32.485	75.6506	21.2736	20.9718	27.1602	46.5779	45.976	57.39	32.1311	42.3784	27.8561	22.306	27.5492	17.4068	18.2699	15.3953	24.5822	34.7954	19.9889	54.2406	19.7401	16.2095	58.8986	20.1581	10.7032	10.641	22.3107	30.7438	24.2858	71.7053	45.3886	63.6228	69.6259	64.6823	C00422	LMGL03010163
Lipid-B-P-0780	TG(16:0_18:2_18:3)	GL	TG	52	5	870.755	852.721	[M+NH4]+	C55H96O6	5.29795	3.97005	13.6456	76.9124	47.6235	82.9974	53.9163	53.2969	63.1284	92.1146	93.9849	112.743	37.5492	55.809	35.263	N/A	N/A	N/A	57.7449	48.6364	66.9097	91.9933	55.1664	150.955	45.8411	39.6653	144.372	56.9929	25.8627	32.0367	78.4197	122.903	85.8205	129.251	73.5928	106.673	114.396	109.393	C00422	LMGL03010167
Lipid-B-P-0753	TG(18:1_24:0_18:3)	GL	TG	60	4	984.896	966.862	[M+NH4]+	C63H114O6	2.56297	2.30801	2.21992	3.83286	3.81475	4.16762	3.1515	3.40161	3.17818	2.08047	2.23934	2.12824	2.14696	1.91497	1.91216	2.41693	2.69422	2.40502	4.10207	4.40226	4.75352	3.7424	3.96275	3.55789	2.84286	2.92925	3.13584	2.02007	2.19932	1.98924	2.30629	3.08893	2.99696	3.26998	3.28615	3.29087	3.28679	3.24347	C00422	-
Lipid-B-P-0832	TG(17:0_18:3_18:3)	GL	TG	53	6	882.755	864.721	[M+NH4]+	C56H96O6	0.0695234	0.0955246	0.0688137	0.167516	0.187581	0.222968	0.122271	0.153052	0.130705	0.170028	0.176786	0.0971251	0.169214	0.147069	0.173072	0.0501084	0.0635314	0.0568268	0.185025	0.128251	0.15333	0.107957	0.13119	0.114631	0.245317	0.257746	0.321849	0.12461	0.150396	0.137621	0.127546	0.149557	0.132306	0.240346	0.183762	0.212077	0.216455	0.191	C00422	LMGL03010253
Lipid-B-P-0938	TG(16:0_22:5_22:5)	GL	TG	60	10	972.802	954.768	[M+NH4]+	C63H102O6	0.0228992	0.0163169	0.01612	0.0520485	0.0350133	0.0387724	0.0311736	0.048959	0.0199982	0.0235135	0.0381472	0.0203074	N/A	N/A	N/A	0.0115034	0.0234074	0.0188501	N/A	N/A	N/A	0.127895	0.100382	0.150042	0.0699724	0.0788413	0.0857983	0.0110856	0.0794017	0.0566969	0.0545674	0.045909	0.0470201	0.0650054	0.051462	0.0471569	0.0494741	0.0325045	C00422	LMGL03012015
Lipid-B-P-0834	TG(16:0_18:1_20:5)	GL	TG	54	6	896.771	878.736	[M+NH4]+	C57H98O6	0.0658282	0.0705406	0.075956	N/A	N/A	N/A	0.0321777	0.0437102	0.0337949	N/A	N/A	N/A	N/A	N/A	N/A	N/A	N/A	N/A	0.116338	0.123515	0.111702	N/A	N/A	N/A	N/A	N/A	N/A	0.0207573	0.0533961	0.0438804	N/A	N/A	N/A	0.0620238	0.0530093	0.0459619	0.09236	0.0550493	C00422	LMGL03010403
Lipid-B-P-0901	TG(18:1_18:2_20:5)	GL	TG	56	8	920.771	902.736	[M+NH4]+	C59H98O6	41.7384	37.7095	36.4722	10.2101	8.44611	9.64923	21.4058	26.4209	21.7964	13.9085	17.2142	14.3382	22.2405	19.7667	22.844	14.2143	15.8094	12.2128	54.1084	43.2953	49.391	11.6659	10.6598	12.3828	9.31177	8.74446	9.36822	8.68588	12.6297	9.78856	8.2836	9.21427	9.00623	19.7974	24.7014	26.3079	25.3851	22.8883	C00422	LMGL03010815
Lipid-B-P-0904	TG(16:0_20:3_20:5)	GL	TG	56	8	920.771	902.736	[M+NH4]+	C59H98O6	11.6871	6.82951	8.85355	5.50488	6.74624	3.76029	7.76205	4.68541	5.91074	5.00918	6.71763	4.48122	14.2416	13.0789	12.3368	4.1295	6.03736	6.27674	8.08399	7.97591	9.58152	6.37252	7.3127	14.7615	6.4041	6.91989	7.42518	5.22976	8.15619	3.40281	4.76091	3.55276	5.71178	7.75112	8.66203	9.56774	8.22849	9.23599	C00422	LMGL03010809
Lipid-B-P-0906	TG(18:1_18:1_22:6)	GL	TG	58	8	948.768	930.768	[M+NH4]+	C61H102O6	0.23535	0.164895	0.232871	0.0835419	0.0611785	0.0382313	0.0886149	0.0759119	0.063627	0.0521196	0.0487371	0.0374235	0.109254	0.156679	0.121678	0.0345457	0.0433883	0.0615369	0.111278	0.127135	0.122271	0.0933818	0.13971	0.10576	0.0731348	0.0527678	0.0810061	0.0839364	0.0495147	0.0723897	0.108487	0.112183	0.121117	0.0817526	0.0640261	0.106001	0.0688061	0.10889	C00422	LMGL03011389
Lipid-B-P-0911	TG(18:2_18:3_18:4)	GL	TG	54	9	890.724	872.689	[M+NH4]+	C57H92O6	0.120138	0.170329	0.0730972	N/A	N/A	N/A	N/A	N/A	N/A	0.366328	0.132462	0.277776	0.310362	0.222003	0.234993	0.405464	0.262954	0.206943	0.325682	0.158547	0.27192	N/A	N/A	N/A	0.435342	0.299278	0.251703	N/A	N/A	N/A	N/A	N/A	N/A	0.288178	0.0865494	0.258978	0.296128	0.298626	C00422	LMGL03016289
Lipid-B-P-0912	TG(16:3_18:1_20:5)	GL	TG	54	9	890.724	872.689	[M+NH4]+	C57H92O6	10.0476	8.29142	10.574	N/A	N/A	N/A	4.75409	5.70748	6.30381	6.67034	11.7306	6.99569	13.9333	9.10227	12.4926	8.84887	8.78233	6.92316	2.61907	5.41845	3.85435	N/A	N/A	N/A	8.57306	8.61829	11.5351	N/A	N/A	N/A	N/A	N/A	N/A	14.1006	20.2541	17.3247	16.4395	4.24092	C00422	-
Lipid-B-P-0914	TG(18:3_18:3_18:3)	GL	TG	54	9	890.724	872.689	[M+NH4]+	C57H92O6	0.0455916	0.0358498	0.101051	0.673791	0.356655	0.862432	0.214261	0.279187	0.381344	0.601703	0.640475	0.652662	0.329829	0.511743	0.359768	0.0311137	0.0396094	0.0228199	0.42257	0.330557	0.523545	0.440434	0.32096	0.765537	0.208639	0.187516	0.534952	0.484371	0.286161	0.2879	0.758731	1.03121	0.775157	0.863203	0.534112	0.760287	0.804065	0.852583	C00422	LMGL03010527
Lipid-B-P-0915	TG(18:1_18:4_18:4)	GL	TG	54	9	890.724	872.689	[M+NH4]+	C57H92O6	0.0141837	0.0113742	0.00897076	0.0557432	0.0556516	0.0503593	0.0372296	0.0459051	0.0463565	0.027387	0.0280328	0.0387383	0.0300199	0.0196346	0.0331896	N/A	N/A	N/A	0.0438272	0.0366818	0.0632957	0.0199089	0.0389818	0.0384052	0.0401505	0.0300055	0.0255664	0.0527458	0.0392021	0.0430743	0.0537456	0.0512342	0.0826556	0.0460653	0.032484	0.0467487	0.0346292	0.0345507	C00422	LMGL03013034
Lipid-B-P-0920	TG(18:1_20:2_22:6)	GL	TG	60	9	974.818	956.783	[M+NH4]+	C63H104O6	2.15096	1.69759	1.4936	0.852146	0.923838	0.937054	1.16453	1.32474	1.18625	1.03068	1.35975	0.968616	2.37879	1.39899	2.0419	1.32777	1.55952	1.13709	1.23087	1.04139	0.794901	2.00324	2.22722	2.21991	0.885934	1.04692	1.30192	1.42529	1.20557	1.91213	1.04762	0.859997	0.912997	2.23549	1.90195	1.82422	2.36494	1.83381	C00422	LMGL03011836
Lipid-B-P-0924	TG(16:4_18:3_18:3)	GL	TG	52	10	860.677	842.642	[M+NH4]+	C55H86O6	N/A	N/A	N/A	0.0150816	0.00877241	0.00388405	0.00572667	0.0137556	0.0108228	0.0138741	0.0151388	0.0103972	0.00906296	0.00266894	0.00647282	N/A	N/A	N/A	N/A	N/A	N/A	0.0222479	0.0305898	0.0362982	0.0100311	0.0266867	0.0237408	0.0211676	0.00653315	0.01771	0.0110077	0.00365595	0.0135769	0.00982968	0.0163918	0.013658	0.0141504	0.0190938	C00422	-
Lipid-B-P-0929	TG(18:2_18:4_18:4)	GL	TG	54	10	888.708	870.674	[M+NH4]+	C57H90O6	1.35869	1.70769	1.74383	2.9536	2.61473	2.70166	5.60032	6.64128	7.0553	3.59052	3.84863	4.06262	2.17104	1.69933	2.10448	3.05893	2.78076	2.44167	18.1924	19.3068	19.8046	N/A	N/A	N/A	N/A	N/A	N/A	1.08603	1.14626	1.14359	N/A	N/A	N/A	4.3572	3.52224	4.52089	3.9275	4.22202	C00422	LMGL03013042
Lipid-B-P-0930	TG(17:1_17:3_21:5)	GL	TG	55	9	902.724	884.689	[M+NH4]+	C58H92O6	0.200239	0.163853	0.187906	0.242933	0.190648	0.275925	0.367434	0.264572	0.283734	0.301219	0.275344	0.220242	0.258329	0.152512	0.22259	0.396317	0.275828	0.346771	0.181972	0.216694	0.269084	0.199254	0.140183	0.201294	0.187931	0.270918	0.180609	0.233198	0.201721	0.164048	0.311538	0.266492	0.260384	0.416959	0.261696	0.360681	0.386446	0.404583	C00422	-
Lipid-B-P-0931	TG(16:3_18:2_22:5)	GL	TG	56	10	916.739	898.705	[M+NH4]+	C59H94O6	19.6339	17.2559	16.0121	8.07416	5.37193	6.95837	17.222	19.0041	14.7931	12.8564	13.3584	13.8315	9.52559	8.11189	10.7295	13.1523	14.3814	12.6826	58.7053	65.8563	69.6779	7.02453	5.38816	6.47278	5.91136	5.12081	6.02533	5.18821	5.61051	4.35563	3.53295	4.27823	4.24204	15.0087	14.825	18.0251	17.8566	15.3591	C00422	LMGL03010954
Lipid-B-P-0933	TG(14:0_20:4_22:6)	GL	TG	56	10	916.739	898.705	[M+NH4]+	C59H94O6	0.0965714	0.13281	0.0906453	0.152297	0.0876894	0.0861739	0.28307	0.265075	0.286996	0.20702	0.160025	0.277413	0.180759	0.190258	0.137598	0.179128	0.174948	0.143255	0.371163	0.508772	0.509529	0.104544	0.136829	0.158231	0.17582	0.169865	0.163839	0.0921175	0.137154	0.133244	0.0471631	0.121232	0.0972742	0.248492	0.227786	0.243492	0.315676	0.18129	C00422	-
Lipid-B-P-0934	TG(16:0_20:5_20:5)	GL	TG	56	10	916.739	898.705	[M+NH4]+	C59H94O6	0.0829908	0.0979526	0.0782526	0.13693	0.0681863	0.0675074	0.174377	0.147743	0.181284	0.136762	0.20758	0.139515	0.199924	0.161319	0.152665	0.045195	0.122646	0.143963	0.329208	0.766844	0.322752	0.0981685	0.145147	0.136461	0.0752297	0.0868224	0.113674	0.0864883	0.0910205	0.100492	0.0684054	0.0586389	0.10869	0.145046	0.181083	0.207137	0.0622039	0.191715	C00422	LMGL03010947
Lipid-B-P-0935	TG(18:2_18:2_22:6)	GL	TG	58	10	944.771	926.736	[M+NH4]+	C61H98O6	0.0428686	0.0498569	0.0417902	0.0514689	0.0418025	0.0730802	0.0536983	0.041919	0.0474725	0.0329732	0.0748924	0.06081	0.0485933	0.0366627	0.0250318	0.0444066	0.0493005	0.0650117	0.0943092	0.0398763	0.0998994	0.0210079	0.107166	0.0729702	0.0530646	0.0677772	0.0800472	0.0481354	0.0772291	0.0273743	N/A	N/A	N/A	0.0666235	0.0662065	0.0760994	0.0366502	0.0914008	C00422	LMGL03011544
Lipid-B-P-0937	TG(18:1_18:3_22:6)	GL	TG	58	10	944.771	926.736	[M+NH4]+	C61H98O6	0.322956	0.419879	0.253662	0.221337	0.238521	0.341218	0.63498	0.514282	0.83191	0.440688	0.577681	0.625884	N/A	N/A	N/A	0.292473	0.224442	0.216175	1.11168	1.05737	1.09899	N/A	N/A	N/A	0.368777	0.243449	0.250482	N/A	N/A	N/A	N/A	N/A	N/A	0.480953	0.386998	0.632868	0.431805	0.550407	C00422	LMGL03011537
Lipid-B-P-0939	TG(18:1_20:4_22:5)	GL	TG	60	10	972.802	954.768	[M+NH4]+	C63H102O6	1.65517	1.74181	1.53099	2.30184	2.38977	2.67722	1.92217	2.32146	1.95997	1.74601	1.76293	1.46639	2.49118	2.68177	3.11153	0.746442	0.894226	0.750677	0.849092	1.2039	1.09286	4.39509	4.64724	5.28896	3.67888	2.92537	2.86126	3.52148	3.90397	4.67399	3.94144	4.85893	4.69639	3.0679	3.02763	2.89885	3.31639	3.00555	C00422	LMGL03011894
Lipid-B-P-0945	TG(16:0_20:5_22:6)	GL	TG	58	11	942.755	924.721	[M+NH4]+	C61H96O6	0.0412167	0.0390258	0.0522394	0.024591	0.0387172	0.020953	0.0963925	0.116461	0.0625227	0.0330784	0.0422545	0.0861089	0.0627541	0.0418609	0.093046	0.0160734	0.0481493	0.0388268	0.219002	0.192246	0.215459	0.0552628	0.0908195	0.0834229	0.0707329	0.0452316	0.0701094	0.0735813	0.0480811	0.0598373	0.0507354	0.061134	0.0433114	0.0552789	0.0714476	0.0742153	0.103551	0.0598424	C00422	LMGL03011613
Lipid-B-P-0947	TG(18:1_18:4_22:6)	GL	TG	58	11	942.755	924.721	[M+NH4]+	C61H96O6	0.22094	0.186566	0.144315	0.104408	0.0636651	0.12788	0.388569	0.465315	0.227275	0.253163	0.318639	0.384339	0.419935	0.444182	0.389511	0.125927	0.0743127	0.143326	1.40442	0.297709	1.38493	0.263623	0.278487	0.378554	0.249725	0.198095	0.254303	0.220031	0.373443	0.274889	0.220656	0.275099	0.249752	0.362881	0.446598	0.442335	0.435225	0.364174	C00422	LMGL03016257
Lipid-B-P-0951	TG(16:3_18:3_22:6)	GL	TG	56	12	912.708	894.674	[M+NH4]+	C61H94O6	0.667951	0.566439	0.528459	0.601476	0.541227	0.572336	1.64702	1.38997	1.52164	1.0705	1.3611	1.53536	1.16172	0.787942	0.999064	0.727423	0.716396	0.562805	2.82556	2.83521	2.3082	0.693151	0.557484	0.743437	0.921378	0.846639	0.687325	0.603779	0.461893	0.698873	0.379181	0.568474	0.393658	1.19118	0.997946	1.2578	1.34337	1.15309	C00422	-
Lipid-B-P-0953	TG(18:2_20:5_20:5)	GL	TG	58	12	940.739	922.705	[M+NH4]+	C61H94O6	0.119819	0.138177	0.0816699	0.0823714	0.0663913	0.0541314	0.328378	0.215602	0.220201	0.300475	0.191047	0.278506	0.253464	0.208272	0.174395	0.0810244	0.0926414	0.0769852	0.488623	0.596514	0.438741	0.182215	0.0948743	0.157077	0.176898	0.182754	0.2042	0.125569	0.139409	0.0973519	0.0927984	0.0737676	0.139054	0.252209	0.130899	0.174008	0.273554	0.17883	C00422	LMGL03011473
Lipid-B-P-0954	TG(14:0_22:6_22:6)	GL	TG	58	12	940.739	922.705	[M+NH4]+	C61H94O6	0.0264324	0.015104	0.0135275	0.0152832	0.0155974	0.0126981	0.0417787	0.0275609	0.0313296	0.0395276	0.0502737	0.0599063	0.0210961	0.0270587	0.0377668	0.0129327	0.0195776	0.0143537	0.0773262	0.0738846	0.0776103	0.0106236	0.0110123	0.020677	0.0192901	0.0407974	0.0235551	0.018107	0.0212093	0.0210674	0.0080454	0.0192584	0.0179939	0.0413275	0.0373295	0.0549831	0.0129591	0.0494874	C00422	LMGL03012812
Lipid-B-P-0959	TG(18:3_20:5_20:5)	GL	TG	58	13	938.724	920.689	[M+NH4]+	C63H96O6	0.0537277	0.0312058	0.0238489	0.0258111	0.064472	0.0851089	0.0346289	0.0455937	0.0193924	0.039807	0.0173618	0.0272963	0.259398	0.154604	0.296962	0.0412071	0.0665263	0.0438174	0.0245741	0.0356709	0.0322011	0.212718	0.322079	0.28414	0.0860604	0.0348486	0.102827	0.0732932	0.122203	0.141952	0.117201	0.168534	0.0590815	0.0754063	0.0844479	0.087964	0.119939	0.0765084	C00422	LMGL03011549
Lipid-B-P-0962	TG(20:4_20:5_20:5)	GL	TG	60	14	964.708	946.705	[M+NH4]+	C65H100O6	0.0104628	0.0154227	0.00983642	0.00852647	0.00827872	0.00841472	0.0129948	0.0107818	0.00633285	0.00622782	0.00438784	0.00481594	0.0553717	0.0757057	0.0926812	0.011795	0.00543094	0.00536063	0.00620578	0.00891474	0.00643089	0.0396216	0.0288505	0.0378134	0.0140817	0.0205697	0.0246384	0.0202203	0.0218034	0.0246002	0.0152691	0.0199556	0.0142447	0.0159607	0.0146238	0.0164236	0.0257417	0.0163218	C00422	LMGL03011975
Lipid-B-P-0729	TG(18:1_18:3_20:0)	GL	TG	56	4	928.833	910.799	[M+NH4]+	C59H106O6	2.56379	2.2567	2.34243	3.5816	3.00119	3.48334	3.1665	3.57416	3.41987	2.16107	2.02253	1.86746	1.99495	1.89461	1.86356	2.39476	2.62708	2.53185	4.5049	5.24918	2.2625	3.19325	3.03453	2.89397	2.845	2.99273	3.34426	2.16424	2.5129	2.25692	3.65918	3.77779	3.30282	3.6356	3.3665	3.45712	3.73929	3.08449	C00422	LMGL03010532
Lipid-B-P-0900	TG(18:1_18:3_18:4)	GL	TG	54	8	892.739	874.705	[M+NH4]+	C57H94O6	3.55676	4.02265	3.27759	3.38689	3.96237	4.23929	1.76347	1.97199	1.90314	1.76839	3.24652	2.12776	6.27828	6.06929	4.5816	3.16173	3.21287	2.6962	1.51403	1.8353	1.49255	N/A	N/A	N/A	3.95028	4.47665	3.9576	N/A	N/A	N/A	N/A	N/A	N/A	5.31829	4.59448	3.89734	3.66379	3.0657	C00422	LMGL03016222
Lipid-B-P-0899	TG(16:0_18:3_20:5)	GL	TG	54	8	892.739	874.705	[M+NH4]+	C57H94O6	0.12862	0.113731	0.196001	0.257162	0.245858	0.137915	0.484172	0.398893	0.54744	0.273364	0.199473	0.22279	0.255333	0.253401	0.261011	0.152735	0.164707	0.265463	0.537179	0.493416	0.616908	N/A	N/A	N/A	N/A	N/A	N/A	N/A	N/A	N/A	N/A	N/A	N/A	0.265644	0.200496	0.263347	0.274395	0.200556	C00422	LMGL03010502
Lipid-B-P-0897	TG(18:2_18:3_18:3)	GL	TG	54	8	892.739	874.705	[M+NH4]+	C57H94O6	0.603591	0.413105	1.25455	6.95722	4.04935	9.34551	3.59358	3.34821	4.23142	7.52165	7.52013	9.63726	5.06636	6.90314	4.4061	0.808672	0.822765	0.593583	3.53178	2.79045	4.21103	4.76739	2.97299	6.60757	2.35097	2.28795	8.16258	3.92451	2.13096	2.32461	6.15745	8.6539	6.55449	7.86893	5.81946	8.48997	9.00106	9.51963	C00422	LMGL03010471
Lipid-B-P-0896	TG(17:2_17:3_19:3)	GL	TG	53	8	878.724	860.689	[M+NH4]+	C56H92O6	N/A	N/A	N/A	0.0280574	0.0288863	0.0233873	0.0586084	0.0523032	0.0813988	0.181655	0.23416	0.201608	0.137604	0.0916875	0.130458	N/A	N/A	N/A	0.101698	0.0993856	0.135233	N/A	N/A	N/A	N/A	N/A	N/A	N/A	N/A	N/A	N/A	N/A	N/A	0.0596402	0.0877111	0.0581693	0.0707134	0.0890431	C00422	-
Lipid-B-P-0835	TG(18:2_18:2_18:2)	GL	TG	54	6	896.771	878.736	[M+NH4]+	C57H98O6	98.6384	104.515	94.066	296.526	272.916	303.512	290.054	270.618	272.801	234.35	243.622	221.418	155.954	134.325	156.208	182.089	191.034	183.195	301.991	328.776	332.847	169.236	180.218	179.877	250.861	241.308	247.312	138.203	150.438	148.701	176.847	185.043	193.961	302.004	281.536	280.073	276.408	284.911	C00422	LMGL03010371
Lipid-B-P-0837	TG(18:1_18:1_18:4)	GL	TG	54	6	896.771	878.736	[M+NH4]+	C57H98O6	44.6536	41.7682	40.0006	100.642	92.9232	113.15	81.0343	82.6008	81.0131	75.9927	75.9388	73.9534	66.8123	62.3561	72.8197	36.4848	37.6181	37.5779	106.63	112.995	122.618	93.5713	104.565	111.764	139.598	129.333	149.449	90.1631	90.3135	85.8878	97.1395	104.952	112.767	117.93	102.81	106.845	104.382	103.868	C00422	LMGL03013030
Lipid-B-P-0838	TG(18:0_18:3_18:3)	GL	TG	54	6	896.771	878.736	[M+NH4]+	C57H98O6	N/A	N/A	N/A	0.37957	0.423931	0.445281	0.193093	0.229661	0.249745	0.36085	0.342837	0.253316	0.267703	0.176512	0.280614	N/A	N/A	N/A	0.478234	0.324239	0.390614	0.618592	0.609795	0.670725	0.536649	0.712401	0.555477	0.676024	0.806801	0.758287	0.769656	1.22243	1.0533	0.516218	0.374321	0.460686	0.401423	0.383553	C00422	LMGL03010372
Lipid-B-P-0839	TG(17:2_19:2_19:2)	GL	TG	55	6	910.786	892.752	[M+NH4]+	C58H100O6	0.0125037	0.0154871	0.0110445	0.0469646	0.0626434	0.0684226	0.0287717	0.0396671	0.0287176	0.0234727	0.0455286	0.0233797	0.0198693	0.0332197	0.0254863	N/A	N/A	N/A	N/A	N/A	N/A	0.0290481	0.0242624	0.0440475	0.046011	0.0568719	0.05675	0.0114533	0.0201859	0.0180495	0.0229148	0.0324429	0.0255171	0.0768932	0.0447978	0.0349065	0.0422612	0.0316167	C00422	-
Lipid-B-P-0840	TG(16:0_18:1_22:5)	GL	TG	56	6	924.802	906.768	[M+NH4]+	C59H102O6	0.393709	0.310792	0.176476	0.356006	0.271195	0.183901	0.0917763	0.103265	0.147143	0.121677	0.117641	0.14067	0.183388	0.240654	0.122861	0.108951	0.126646	0.151327	0.105302	0.120967	0.226061	0.167836	0.270247	0.26374	0.165312	0.0721541	0.243804	0.355645	0.185452	0.125905	0.287651	0.144037	0.102303	0.211739	0.232466	0.263628	0.242698	0.193252	C00422	LMGL03010849
Lipid-B-P-0841	TG(18:2_18:2_20:2)	GL	TG	56	6	924.802	906.768	[M+NH4]+	C59H102O6	1.06591	0.839674	0.859243	1.81771	1.5696	1.77936	2.13193	2.32147	2.18526	2.05644	2.38969	2.13967	1.67709	1.41372	1.38525	0.614974	0.804557	0.732099	2.50305	2.90343	1.85409	2.07697	1.962	2.0822	2.55296	2.4933	2.37291	1.7126	1.71657	1.70144	1.91624	2.04528	2.2227	2.61904	2.55831	2.49985	2.53513	2.56581	C00422	LMGL03010663
Lipid-B-P-0843	TG(18:1_18:3_20:2)	GL	TG	56	6	924.802	906.768	[M+NH4]+	C59H102O6	0.252454	0.304285	0.275405	0.360871	0.35092	0.353	0.367533	0.464892	0.504958	0.649875	0.468979	0.489882	0.558472	0.497917	0.461114	0.149767	0.125205	0.118644	0.564463	0.592108	0.730017	0.841243	0.741014	0.739018	0.601963	0.699896	0.836097	0.749738	0.587256	0.662267	0.529621	0.65311	0.723944	0.570547	0.718382	0.687049	0.818031	0.372591	C00422	LMGL03010662
Lipid-B-P-0844	TG(18:2_18:3_20:1)	GL	TG	56	6	924.802	906.768	[M+NH4]+	C59H102O6	1.70673	1.85852	1.5184	2.32898	2.17123	2.56418	2.69498	2.83425	3.19441	3.3184	3.35786	3.36186	2.51408	2.37839	2.37019	0.818112	0.812693	0.758915	3.48382	3.94677	3.78568	4.28028	3.34643	4.15384	4.55366	5.05186	5.29657	3.355	3.29184	2.95004	4.08445	3.89054	4.16792	4.07407	3.66437	3.70133	3.78973	4.16364	C00422	LMGL03010657
Lipid-B-P-0845	TG(16:0_20:3_20:3)	GL	TG	56	6	924.802	906.768	[M+NH4]+	C59H102O6	0.0315358	0.0425232	0.0245213	0.0402332	0.0351551	0.0198594	0.0898541	0.0689994	0.0566143	0.0760268	0.107641	0.0589724	0.0739112	0.0667719	0.0458433	0.0287815	0.0299659	0.0210782	0.0983538	0.130023	0.125091	0.0334492	0.0455779	0.0524894	0.0482567	0.0525207	0.073937	0.0516772	0.0461022	0.0413232	0.040452	0.0552695	0.0363089	0.0766912	0.0753601	0.0472054	0.0657107	0.0558995	C00422	LMGL03010664
Lipid-B-P-0847	TG(18:2_18:3_22:1)	GL	TG	58	6	952.833	934.799	[M+NH4]+	C61H106O6	0.208832	0.172521	0.166756	0.284168	0.223122	0.284695	0.299156	0.240715	0.29029	0.376826	0.381289	0.292153	0.262859	0.294281	0.284942	0.0848279	0.094816	0.103711	0.393332	0.390123	0.456541	0.528803	0.265626	0.478201	0.44525	0.551531	0.516102	0.460023	0.494606	0.348901	0.474368	0.602602	0.655342	0.42063	0.448116	0.433246	0.515163	0.45432	C00422	LMGL03011199
Lipid-B-P-0849	TG(18:1_18:1_24:4)	GL	TG	60	6	980.865	962.83	[M+NH4]+	C63H110O6	0.0049499	0.0124009	0.00842743	0.0136805	0.00711455	0.0124525	0.0132043	0.01267	0.0155149	0.013687	0.00898017	0.00922127	0.00762778	0.0094859	0.00961551	N/A	N/A	N/A	0.0175676	0.0221275	0.0102268	0.0115675	0.0169701	0.0169817	0.0140994	0.0137012	0.0126458	0.00945114	0.0197071	0.00498905	0.0219289	0.0138684	0.00623127	0.0193196	0.0112111	0.0158622	0.0162765	0.0172669	C00422	-
Lipid-B-P-0850	TG(24:1_18:2_18:3)	GL	TG	60	6	980.865	962.83	[M+NH4]+	C63H110O6	0.277762	0.260498	0.243566	0.430769	0.458498	0.295736	0.413695	0.31	0.275823	0.42797	0.465016	0.416091	0.508794	0.353568	0.40384	0.122954	0.124149	0.11588	0.507569	0.527058	0.578967	0.431906	0.496006	0.458429	0.754428	0.83573	0.842494	0.647445	0.523277	0.550617	0.651697	0.71709	0.63834	0.780287	0.564339	0.644788	0.663766	0.51769	C00422	-
Lipid-B-P-0833	TG(18:1_18:2_18:3)	GL	TG	54	6	896.771	878.736	[M+NH4]+	C57H98O6	27.5265	20.8588	57.1947	162.626	95.3509	239.548	106.828	116.729	139.59	251.856	240.186	287.236	167.34	233.971	143.413	63.5191	73.0062	48.2387	143.664	118.866	184.238	244.78	142.444	353.279	107.906	102.924	340.119	146.374	80.5452	80.1489	200.467	264.499	210.67	343.371	229.348	323.948	331.477	330.778	C00422	LMGL03010373
Lipid-B-P-0859	TG(16:1_16:1_20:5)	GL	TG	52	7	866.724	848.689	[M+NH4]+	C55H92O6	0.0672247	0.0813326	0.0662904	0.306028	0.260332	0.270431	0.111847	0.0954139	0.0493221	0.088461	0.0744474	0.0928628	0.0996418	0.0867679	0.081049	0.0398405	0.0222897	0.0225796	0.113784	0.110664	0.111862	0.160639	0.151	0.106802	0.174969	0.189401	0.216913	0.129699	0.109083	0.169575	0.144117	0.203471	0.148755	0.145986	0.128624	0.0968439	0.190619	0.184312	C00422	LMGL03010247
Lipid-B-P-0863	TG(12:0_18:1_22:6)	GL	TG	52	7	866.724	848.689	[M+NH4]+	C55H92O6	0.218247	0.12853	0.172452	0.283431	0.121569	0.304302	0.136186	0.117506	0.112993	0.112589	0.0634747	0.130423	0.14031	0.182036	0.185491	0.136137	0.154544	0.162326	0.110422	0.139449	0.100059	0.253146	0.302787	0.464533	0.231732	0.3247	0.309281	0.246168	0.212707	0.185483	0.144556	0.0821259	0.179906	0.221408	0.156483	0.30406	0.192389	0.219413	C00422	LMGL03013481
Lipid-B-P-0865	TG(16:1_18:3_18:3)	GL	TG	52	7	866.724	848.689	[M+NH4]+	C55H92O6	0.0821451	0.0919855	0.0752189	0.41144	0.445366	0.485041	0.0823696	0.137555	0.128176	0.120389	0.138583	0.123127	0.145231	0.152873	0.146744	0.0396856	0.0424231	0.0165532	0.114976	0.153845	0.131637	0.166025	0.208355	0.23032	0.219143	0.252404	0.185905	0.193686	0.23191	0.183267	0.203587	0.227556	0.230332	0.177207	0.157764	0.177692	0.235463	0.1955	C00422	LMGL03010221
Lipid-B-P-0869	TG(18:2_18:2_18:3)	GL	TG	54	7	894.755	876.721	[M+NH4]+	C57H96O6	6.45842	4.27954	12.5439	54.8212	32.8912	77.9841	37.1181	40.9588	53.4303	78.1382	73.9038	93.7503	50.7874	63.9849	43.2407	12.0525	15.5396	10.5484	51.8396	42.8472	69.109	62.6414	37.3983	98.2285	26.1225	25.0622	95.4871	38.6955	22.3788	23.0057	64.2913	84.6119	65.3722	104.157	67.1011	90.6029	95.2623	98.216	C00422	LMGL03010420
Lipid-B-P-0870	TG(18:1_18:2_18:4)	GL	TG	54	7	894.755	876.721	[M+NH4]+	C57H96O6	3.72249	3.42769	3.04614	9.88559	8.71414	11.1953	8.19543	8.65812	8.18876	7.74417	8.35005	7.29668	8.40944	7.34555	8.46357	1.54604	1.8336	1.68753	14.8599	14.5174	16.6807	15.9139	16.4608	17.6528	16.4939	17.3705	19.3057	13.0458	14.7387	13.0689	17.0008	19.0096	21.4822	13.9092	13.114	12.6632	11.761	11.1802	C00422	LMGL03016218
Lipid-B-P-0871	TG(16:1_18:1_20:5)	GL	TG	54	7	894.755	876.721	[M+NH4]+	C57H96O6	0.91548	0.711228	0.720847	0.631863	0.614938	0.478646	0.580609	0.661995	0.556887	0.411583	0.550218	0.472014	0.745911	0.841643	1.01445	0.551498	0.395192	0.548931	0.680065	1.06569	0.895047	0.871852	5.29871	4.56945	0.461231	0.735408	0.981375	0.568998	0.632429	0.58876	0.628423	1.42764	1.2062	1.16164	0.751937	0.937342	0.717903	0.708995	C00422	LMGL03010452
Lipid-B-P-0873	TG(18:1_18:1_20:5)	GL	TG	56	7	922.786	904.752	[M+NH4]+	C59H100O6	1.82534	1.47842	1.12786	1.15196	1.19265	1.49002	0.585759	0.359746	0.814776	N/A	N/A	N/A	2.58545	2.50569	1.3952	0.582949	0.641669	0.737449	N/A	N/A	N/A	3.87892	5.72978	3.92309	1.40624	0.960178	1.39632	1.76853	2.2646	2.08224	4.17915	5.13098	3.54147	1.67906	1.33769	1.68677	1.74608	2.05386	C00422	LMGL03010748
Lipid-B-P-0874	TG(20:1_18:3_18:3)	GL	TG	56	7	922.786	904.752	[M+NH4]+	C59H100O6	0.104912	0.0980681	0.108075	0.17296	0.151823	0.209196	0.125485	0.215296	0.156624	0.254042	0.240373	0.202232	0.16972	0.149093	0.187068	N/A	N/A	N/A	0.409964	0.436574	0.427274	0.418109	0.419202	0.492229	0.37089	0.459489	0.561915	0.374917	0.456617	0.383705	0.469846	0.568395	0.552428	0.402046	0.428643	0.348071	0.316803	0.277214	C00422	-
Lipid-B-P-0875	TG(18:3_18:3_20:1)	GL	TG	56	7	922.786	904.752	[M+NH4]+	C59H100O6	0.0877322	0.114744	0.0816816	0.251565	0.249074	0.248209	0.183543	0.186144	0.218522	0.184698	0.208699	0.192186	0.185635	0.168144	0.148154	0.0346079	0.0395845	0.0331216	0.329303	0.36237	0.321515	0.378874	0.367074	0.447887	0.34965	0.467537	0.491468	0.360299	0.321763	0.314704	0.302198	0.445215	0.468831	0.340256	0.215704	0.307684	0.356921	0.290244	C00422	LMGL03010722
Lipid-B-P-0876	TG(18:2_18:3_20:2)	GL	TG	56	7	922.786	904.752	[M+NH4]+	C59H100O6	0.0755349	0.104792	0.117693	0.320423	0.267606	0.267036	0.299736	0.352451	0.308889	0.29316	0.28705	0.286886	0.253093	0.175825	0.192482	0.0673733	0.0705545	0.0675704	0.315201	0.342165	0.35739	0.260835	0.204171	0.232096	0.261107	0.41272	0.453113	0.240892	0.316586	0.223251	0.260237	0.321153	0.271748	0.315359	0.360811	0.24767	0.30226	0.273756	C00422	LMGL03010727
Lipid-B-P-0877	TG(18:3_18:3_22:1)	GL	TG	58	7	950.818	932.783	[M+NH4]+	C61H104O6	0.019798	0.0229648	0.0196692	0.038614	0.034299	0.030273	0.018839	0.0196761	0.0268185	0.0328123	0.0339413	0.0256613	0.0242213	0.0232577	0.0367584	0.00759498	0.00659911	0.000760401	0.0457085	0.0577727	0.0618113	0.0792061	0.078319	0.0845546	0.062631	0.0801622	0.0847721	0.0354248	0.0824698	0.0583051	0.100801	0.0986101	0.113853	0.0457007	0.0593591	0.0593362	0.0543416	0.0605344	C00422	LMGL03011275
Lipid-B-P-0881	TG(24:1_18:3_18:3)	GL	TG	60	7	978.849	960.815	[M+NH4]+	C63H108O6	0.0111422	0.0126018	0.00717302	0.0102802	0.013446	0.0154686	0.00881475	0.010913	0.0106247	0.0210495	0.0160107	0.0154109	0.0185047	0.0153334	0.0162729	N/A	N/A	N/A	0.0416982	0.0249701	0.034784	0.0235772	0.0295447	0.023662	0.0298607	0.0322872	0.0417195	0.0310165	0.0277936	0.0385922	0.0450512	0.0436148	0.0497267	0.036363	0.0301828	0.0294679	0.020836	0.0179118	C00422	-
Lipid-B-P-0895	TG(16:4_18:1_18:3)	GL	TG	52	8	864.708	846.674	[M+NH4]+	C55H90O6	1.64628	1.81757	1.67439	1.5378	2.82785	1.91131	1.52424	1.14101	1.53488	1.10329	1.20634	1.26043	1.21222	1.6156	1.57165	1.50872	1.39266	1.58898	1.05374	1.07134	1.21833	3.04384	3.00845	3.312	3.37406	2.37037	3.04564	2.48336	1.75637	1.68428	1.30753	1.01228	1.2197	1.80133	2.06974	2.17216	1.87484	1.51861	C00422	-
Lipid-B-P-0861	TG(16:0_18:2_18:5)	GL	TG	52	7	866.724	848.689	[M+NH4]+	C55H92O6	2.18374	1.60735	1.83807	4.49674	4.15783	6.82129	2.73508	2.85121	2.31097	2.76112	2.76792	2.90805	3.32097	2.86396	3.33004	2.36809	2.94992	2.36415	2.16157	2.22997	2.58567	6.32618	10.4839	6.789	5.59887	5.50102	7.04871	5.18233	3.8254	1.68833	3.80504	5.07709	3.35629	4.89295	5.25148	5.25619	4.31121	4.64764	C00422	-
Lipid-B-P-0727	TG(16:0_18:3_22:1)	GL	TG	56	4	928.833	910.799	[M+NH4]+	C59H106O6	0.633817	0.639038	0.499994	0.819322	0.582523	0.797326	0.576153	0.613448	0.615503	0.709119	0.661277	0.770848	1.05204	0.792541	0.378462	0.331178	0.413296	0.33351	1.384	1.02675	1.16618	1.15662	1.33474	1.91079	1.33274	1.37946	1.32298	1.26543	1.54884	1.50359	1.96095	1.84088	1.99515	1.39559	1.36611	1.00278	1.17099	1.31571	C00422	LMGL03010695
Lipid-B-P-0575	TG(16:0_16:1_17:1)	GL	TG	49	2	834.755	816.721	[M+NH4]+	C52H96O6	5.46993	4.86314	4.60818	9.79578	10.3793	11.3794	4.72944	4.40231	3.91463	4.2767	4.77998	4.65489	2.61356	2.37651	2.1259	3.3437	3.85653	3.60008	4.0989	4.36034	4.4987	5.46465	5.05489	5.54725	7.30918	7.95754	8.56159	3.4638	3.32366	3.57747	3.50218	4.18329	3.83525	6.11993	5.31236	5.8202	5.95246	5.39979	C00422	LMGL03010025
Lipid-B-P-0725	TG(18:0_18:1_18:3)	GL	TG	54	4	900.802	882.768	[M+NH4]+	C57H102O6	18.9449	18.4136	16.374	25.3598	25.6563	28.3971	21.9469	18.0252	20.4373	18.9668	21.5963	19.4377	32.3097	29.4101	30.3108	12.3406	12.4084	10.0276	29.1992	28.0103	32.6799	57.5935	56.7721	57.853	42.3653	40.417	43.7473	41.1812	43.0302	39.6356	64.1553	70.6921	69.8552	37.9218	35.1645	33.9956	35.7429	32.9135	C00422	LMGL03010291
Lipid-B-P-0570	TG(16:0_16:1_16:1)	GL	TG	48	2	820.739	802.705	[M+NH4]+	C51H94O6	6.9111	5.1792	12.0977	33.1301	18.6416	39.4245	14.8924	15.0172	18.3258	35.7818	40.9533	42.2152	9.08183	15.2588	8.9043	16.9873	19.834	12.5309	11.2328	9.38685	12.531	14.7187	10.028	19.1296	8.7039	6.61007	25.0299	8.54724	3.83191	4.17821	9.67466	12.7525	9.20488	34.1119	21.0565	27.4482	33.264	31.2111	C00422	LMGL03010018
Lipid-B-P-0569	TG(15:0_16:1_16:1)	GL	TG	47	2	806.724	788.689	[M+NH4]+	C50H92O6	0.0604364	0.0453359	0.0439051	0.129883	0.0557044	0.109204	0.0362989	0.051333	0.0671883	0.0442153	0.0909321	0.0836439	0.0346156	0.00848597	0.0771281	0.038305	0.0646083	0.0690245	0.0356929	0.0703722	0.0440384	0.0238032	0.0362943	0.050094	0.0479794	0.0506754	0.0389953	0.0369823	0.0485331	0.0258583	N/A	N/A	N/A	0.0563799	0.108002	0.0596119	0.062422	0.0902509	C00422	LMGL03012901
Lipid-B-P-0568	TG(12:0_16:1_18:1)	GL	TG	46	2	792.708	774.674	[M+NH4]+	C49H90O6	1.98916	2.00327	2.08894	1.765	1.5821	1.99474	0.873667	0.924431	0.618389	0.893162	0.884291	0.803621	4.0779	3.53933	4.05978	2.14459	2.75056	2.6994	0.398616	0.451526	0.443942	3.2968	3.01414	3.47055	2.36118	2.00426	2.34478	2.00572	2.61355	2.59803	1.1271	1.66041	1.67917	3.29927	2.61742	2.85889	2.92628	2.55435	C00422	LMGL03013351
Lipid-B-P-0566	TG(14:1_16:0_16:1)	GL	TG	46	2	792.708	774.674	[M+NH4]+	C49H90O6	0.146274	0.142974	0.108768	0.122883	0.0829803	0.0936279	0.107069	0.124612	0.127188	0.0840427	0.0853663	0.129809	0.139408	0.0631498	0.118454	0.11296	0.12385	0.135357	0.0614484	0.0548713	0.0849842	0.102454	0.0477338	0.0784257	0.140076	0.113953	0.162447	0.154421	0.0570092	0.0872874	0.0794244	0.0710605	0.0615936	0.1653	0.225531	0.189208	0.0792569	0.0757325	C00422	LMGL03014627
Lipid-B-P-0565	TG(12:0_16:0_18:2)	GL	TG	46	2	792.708	774.674	[M+NH4]+	C49H90O6	0.272663	0.322504	0.32826	0.579079	0.47224	0.568775	0.336699	0.337826	0.286191	0.270059	0.225054	0.295808	0.145457	0.106548	0.205259	0.310784	0.371825	0.259572	0.333454	0.396597	0.417046	0.231198	0.248559	0.281118	0.317163	0.365016	0.359462	0.127496	0.192538	0.15647	0.201041	0.186281	0.225364	0.356359	0.308467	0.349057	0.363463	0.390629	C00422	LMGL03013327
Lipid-B-P-0552	TG(18:0_18:0_20:1)	GL	TG	56	1	934.88	916.846	[M+NH4]+	C59H112O6	0.214023	0.185219	0.15193	0.0827151	0.0808813	0.12015	0.057271	0.0663233	0.0747393	0.0415821	0.0622416	0.0574912	0.211607	0.217177	0.262214	0.0940391	0.0877865	0.0814169	0.0580449	0.0397992	0.0519103	0.396823	0.482699	0.369908	0.142794	0.110679	0.139582	0.13345	0.268074	0.245768	0.684628	0.625394	0.649873	0.161687	0.182774	0.128119	0.143121	0.115939	C00422	LMGL03010388
Lipid-B-P-0551	TG(16:0_20:0_20:1)	GL	TG	56	1	934.88	916.846	[M+NH4]+	C59H112O6	27.2668	22.6801	23.1489	9.51617	9.05584	9.96259	5.34233	5.54945	5.40863	2.33422	2.65635	2.46194	17.0705	17.9435	17.9155	13.5293	15.3338	13.9001	4.96207	5.62832	5.40505	48.2919	51.6052	48.8102	13.0414	12.4663	12.5448	19.8779	21.5219	22.7649	53.3914	45.0442	46.3065	15.1541	14.144	13.6267	14.4737	13.3281	C00422	LMGL03010383
Lipid-B-P-0571	TG(14:0_16:0_18:2)	GL	TG	48	2	820.739	802.705	[M+NH4]+	C51H94O6	9.14728	9.45012	9.51309	21.8371	18.0467	17.2244	12.1899	11.2627	10.4374	12.3263	13.7831	12.14	3.5654	3.36373	3.37175	10.5865	10.9719	10.1496	8.38732	9.54547	8.55741	5.8618	6.00328	6.41313	10.2128	8.76898	9.68905	3.85484	3.52179	3.38185	4.01232	4.41565	4.1739	11.1495	9.35103	10.3612	10.5357	10.5371	C00422	LMGL03014227
Lipid-B-P-0549	TG(14:0_20:1_22:0)	GL	TG	56	1	934.88	916.846	[M+NH4]+	C59H112O6	0.300408	0.299859	0.334022	0.0918657	0.111398	0.10182	0.0591955	0.0650239	0.0764065	0.069892	0.0604134	0.0586002	0.1232	0.136099	0.138474	0.115237	0.15729	0.157595	0.075696	0.0768642	0.0955887	0.0580641	0.0605971	0.0891178	0.0630842	0.0729003	0.083176	0.0338801	0.0526573	0.0543371	0.0476802	0.0591998	0.0446331	0.100556	0.0840858	0.0723153	0.101835	0.0968671	C00422	LMGL03014499
Lipid-B-P-0547	TG(18:0_18:1_20:0)	GL	TG	56	1	934.88	916.846	[M+NH4]+	C59H112O6	25.6549	22.75	22.3946	10.9842	10.6616	11.4355	6.8193	5.91198	5.95829	3.31028	3.73717	3.40665	14.8962	14.0982	14.9911	11.5214	12.5554	12.3663	6.18934	7.52788	7.6671	34.945	37.386	37.7482	13.5019	13.8522	12.7747	17.0497	17.3585	18.1306	36.5849	36.392	35.8515	13.5837	11.2895	11.787	12.0844	11.7191	C00422	LMGL03010382
Lipid-B-P-0546	TG(16:0_18:1_21:0)	GL	TG	55	1	920.865	902.83	[M+NH4]+	C58H110O6	2.27648	1.96871	1.77638	0.554813	0.570929	0.703532	0.290551	0.339858	0.306679	0.27342	0.362851	0.31671	1.32923	1.39076	1.53245	0.542043	0.491216	0.506593	0.359569	0.384922	0.389901	2.51841	3.29266	2.67855	0.926486	0.972687	1.21118	1.21172	1.39988	1.50333	2.97986	2.96714	2.8481	1.10966	0.920426	0.831606	0.873651	0.923586	C00422	LMGL03010455
Lipid-B-P-0545	TG(15:0_16:0_24:1)	GL	TG	55	1	920.865	902.83	[M+NH4]+	C58H110O6	0.564887	0.456915	0.444664	0.206749	0.237467	0.268291	0.137394	0.103058	0.104278	0.128035	0.138736	0.122096	0.254006	0.211819	0.239267	0.183811	0.163139	0.174912	0.155246	0.18975	0.222016	0.339247	0.43677	0.312023	0.213408	0.265496	0.29861	0.230354	0.231021	0.248461	0.323201	0.346521	0.32186	0.230785	0.241664	0.164235	0.198742	0.203328	C00422	-
Lipid-B-P-0544	TG(16:0_18:1_20:0)	GL	TG	54	1	906.849	888.815	[M+NH4]+	C57H108O6	383.107	390.171	311.5	259.856	268.229	279.575	105.025	88.5484	92.8098	63.3466	77.4737	70.7286	286.448	274.617	296.182	233.425	252	226.287	82.6966	87.6174	93.9888	785.827	760.135	808.318	341.758	355.266	349.89	443.657	446.495	439.978	896.046	827.278	766.572	345.194	303.175	299.394	305.48	298.626	C00422	LMGL03010201
Lipid-B-P-0543	TG(16:0_16:0_22:1)	GL	TG	54	1	906.849	888.815	[M+NH4]+	C57H108O6	0.111965	0.125055	0.124104	0.142184	0.154415	0.117745	0.127122	0.111177	0.0870748	0.143035	0.108254	0.0981698	0.0739801	0.087067	0.0739119	0.0554732	0.0433877	0.0659247	0.136535	0.172416	0.152793	0.177057	0.209682	0.199669	0.204923	0.222986	0.254687	0.120522	0.12301	0.115347	0.127245	0.109324	0.124368	0.125573	0.13643	0.157093	0.136768	0.137859	C00422	LMGL03010286
Lipid-B-P-0542	TG(16:0_20:0_18:1)	GL	TG	54	1	906.849	888.815	[M+NH4]+	C57H108O6	67.1726	63.2012	53.1339	40.6629	41.5081	47.3195	23.0169	23.0913	23.653	11.9246	12.5182	11.5968	31.633	33.4753	31.4012	32.3693	33.31	33.7728	23.9182	26.0199	29.3389	65.8775	63.7629	68.9781	42.9677	44.6543	49.4885	37.2205	37.0753	38.9163	54.2954	56.7758	55.7302	34.8392	31.9925	30.9432	32.5921	31.6324	C00422	-
Lipid-B-P-0541	TG(18:0_18:0_18:1)	GL	TG	54	1	906.849	888.815	[M+NH4]+	C57H108O6	559	537.755	476.082	390.715	394.383	402.705	160.985	153.909	143.203	112.888	120.815	112.174	417.936	407.358	419.551	349.308	383.164	360.83	114.113	126.053	142.72	966.172	884.012	934.484	504.205	507.946	512.41	659.957	577.298	609.848	1139.16	1014.52	996.172	522.987	481.969	482.657	479.707	485.884	C00422	LMGL03010188
Lipid-B-P-0548	TG(16:0_18:1_22:0)	GL	TG	56	1	934.88	916.846	[M+NH4]+	C59H112O6	19.2314	17.6326	17.1499	11.8353	10.9167	11.0532	6.62676	6.51408	6.76426	3.73771	3.94697	3.49703	9.76186	8.56972	10.5508	8.4037	8.29325	8.2371	6.23269	7.86413	7.69851	16.0741	20.7377	20.0683	13.1785	12.4565	12.6019	10.7404	11.8156	10.4544	15.2815	16.2468	16.1525	8.9342	8.10304	9.02085	8.3565	7.9309	C00422	LMGL03010511
Lipid-B-P-0539	TG(17:0_18:0_18:1)	GL	TG	53	1	892.833	874.799	[M+NH4]+	C56H106O6	47.7986	44.3902	40.2769	22.5727	23.7975	24.4889	9.5717	8.56504	8.02147	8.46653	8.88664	8.20926	24.8176	26.1137	26.1889	10.3684	10.6943	10.1111	8.11687	9.39646	9.63355	68.7318	67.4292	69.4352	35.947	33.2514	35.072	30.7561	33.3956	34.0021	61.2009	62.864	56.5883	23.8911	21.9034	21.5902	24.1717	22.8655	C00422	LMGL03010119
Lipid-B-P-0572	TG(14:0_16:1_18:1)	GL	TG	48	2	820.739	802.705	[M+NH4]+	C51H94O6	12.9301	10.88	10.7093	6.42719	5.60593	5.87343	3.98142	4.07058	3.15801	3.14234	3.55207	3.38156	11.1573	10.9675	12.0984	6.54665	5.5779	7.06368	3.13158	3.58035	3.69888	8.0525	7.42155	7.84817	6.30417	6.09296	6.12095	4.54232	4.71753	5.62433	4.11565	5.02329	4.10794	8.45096	7.96697	8.09147	8.20686	7.85816	C00422	LMGL03014251
Lipid-B-P-0576	TG(15:0_16:0_18:2)	GL	TG	49	2	834.755	816.721	[M+NH4]+	C52H96O6	2.46854	2.30802	2.14478	5.78386	5.02346	5.30317	2.36697	2.27383	2.34839	2.54686	2.57299	2.49895	1.12621	0.926799	1.40416	2.04701	1.93288	1.97674	2.1865	2.35571	2.33529	2.79233	2.55339	3.08288	3.3766	3.66515	3.85509	1.7218	1.66315	1.67868	1.45686	1.72309	1.71412	2.7353	2.84407	2.70877	3.12962	2.55818	C00422	LMGL03015011
Lipid-B-P-0593	TG(16:1_18:0_20:1)	GL	TG	54	2	904.833	886.799	[M+NH4]+	C57H106O6	160.656	162.349	139.267	198.421	180.587	204.06	203.181	183.842	162.958	147.095	148.529	126.317	126.768	127.515	123.236	107.924	121.745	101.321	183.46	200.585	184.795	172.41	173.4	181.263	194.316	198.024	213.977	160.659	165.452	160.862	137.632	128.871	139.869	175.985	158.123	158.083	163.602	161.146	C00422	LMGL03010235
Lipid-B-P-0591	TG(18:0_18:1_18:1)	GL	TG	54	2	904.833	886.799	[M+NH4]+	C57H106O6	289.218	229.098	501.418	866.383	528.904	1243.42	655.319	703.69	775.947	2125	1793.76	2508.01	1015.68	1387.16	892.317	936.602	1288.58	627.9	714.32	555.279	726.578	1229.94	681.622	1680.58	481.809	404.583	977.769	1686.65	504.161	461.748	1627.3	1585.36	1104.41	2190.03	1755.25	1658.94	2122.37	2018.82	C00422	LMGL03010217
Lipid-B-P-0590	TG(17:0_18:0_18:2)	GL	TG	53	2	890.818	872.783	[M+NH4]+	C56H104O6	1.60063	1.83685	1.32282	1.96445	2.06956	2.29785	0.943213	0.896664	0.886891	0.809265	0.983563	0.957406	0.544679	0.394545	0.451012	0.813446	0.88372	0.743633	1.0657	1.14787	1.29741	2.77375	2.86212	2.70081	2.35723	2.42058	2.5981	1.0814	0.982482	1.25569	2.05383	2.16065	2.09913	1.35091	1.42591	1.21845	1.37389	1.31748	C00422	LMGL03010143
Lipid-B-P-0589	TG(17:0_18:1_18:1)	GL	TG	53	2	890.818	872.783	[M+NH4]+	C56H104O6	370.906	357.352	345.294	210.173	204.798	201.583	128.139	117.592	118.691	145.83	154.904	147.73	262.844	240.021	267.566	110.885	122.999	116.405	130.493	141.702	148.401	371.081	378.322	392.251	294.702	304.379	326.913	287.875	271.646	266.706	283.471	301.661	288.681	242.257	219.79	220.236	239.389	227.65	C00422	LMGL03010138
Lipid-B-P-0588	TG(16:0_16:0_20:2)	GL	TG	52	2	876.802	858.768	[M+NH4]+	C55H102O6	851.776	862.435	524.561	868.212	640.771	795.067	888.903	714.61	761.252	909.447	956.524	1065.94	807.211	628.76	761.82	956.88	1017.44	816.731	724.95	972.763	838.265	846.463	715.644	833.513	1168.88	844.196	1043.92	904.077	721.823	1044.91	1062.82	889.14	842.966	1239.59	1161.62	895.343	1025.47	1294.23	C00422	LMGL03010115
Lipid-B-P-0587	TG(16:0_18:0_18:2)	GL	TG	52	2	876.802	858.768	[M+NH4]+	C55H102O6	54.5919	33.5359	80.0529	252.211	140.057	280.215	122.385	87.9098	122.37	208.365	230.161	256.155	57.3949	83.3382	47.7657	99.2466	138.218	69.6508	111.373	98.8239	154.567	241.641	157.731	393.188	95.666	53.4138	261.637	139.85	56.5342	51.2089	242.992	324.757	193.811	248.705	162.294	245.711	263.28	205.426	C00422	LMGL03010104
Lipid-B-P-0586	TG(16:0_18:1_18:1)	GL	TG	52	2	876.802	858.768	[M+NH4]+	C55H102O6	753.419	909.313	695.05	1073.62	181.304	228.035	882.821	815.703	911.115	1069.54	1253.07	1063.18	849.474	1042.78	859.236	915.505	976.898	1001.73	812.388	857.38	756.893	197.229	75.9219	70.6948	219.961	64.9393	876.984	1172.89	668.93	984.996	1047.42	888.102	968.998	1457.42	1524.91	1208.88	1368.85	1104.54	C00422	LMGL03010100
Lipid-B-P-0573	TG(14:1_16:0_18:1)	GL	TG	48	2	820.739	802.705	[M+NH4]+	C51H94O6	7.00706	7.5819	7.3417	8.10535	6.4125	7.89597	3.1203	3.77365	2.27343	3.48481	3.70865	3.92222	4.31071	3.97095	5.08332	5.84084	6.87211	6.04081	1.95603	2.21762	2.22617	6.22902	6.07432	7.47539	10.8807	11.1909	11.0477	8.2149	7.71905	6.7962	5.26284	5.98965	5.80142	8.84609	6.87866	6.8734	6.84744	7.52745	C00422	LMGL03014632
Lipid-B-P-0585	TG(16:0_17:0_18:2)	GL	TG	51	2	862.786	844.752	[M+NH4]+	C54H100O6	3.786	3.46464	3.17173	9.56725	9.37892	9.4107	4.476	4.14374	4.47401	4.46745	4.71133	4.83638	1.55529	1.69726	1.71132	2.31666	2.4464	2.21636	4.37234	5.05709	5.20803	7.43123	7.61134	8.33186	9.86802	10.8495	11.0901	4.51698	4.0955	3.95813	5.44177	5.83883	5.51945	5.66533	4.52475	5.47606	5.49634	4.62586	C00422	LMGL03010063
Lipid-B-P-0583	TG(16:0_16:0_18:2)	GL	TG	50	2	848.771	830.736	[M+NH4]+	C53H98O6	87.5816	69.0798	174.762	554.611	299.393	684.961	286.155	274.54	375.135	806.043	770.777	882.772	190.699	260.796	178.802	263.645	305.613	202.317	290.614	226.055	328.536	608.541	291.669	913.59	211.394	196.093	645.851	412.632	176.809	177.244	432.822	534.486	354.912	715.879	487.829	671.102	720.14	741.025	C00422	LMGL03010044
Lipid-B-P-0582	TG(14:0_16:1_20:1)	GL	TG	50	2	848.771	830.736	[M+NH4]+	C53H98O6	56.9489	57.6285	51.3255	73.6332	71.6017	74.9038	43.5458	37.2439	33.4053	32.1279	37.3594	39.0405	46.0635	39.7568	42.1444	39.3948	42.4364	39.5645	36.6809	39.1737	34.9882	81.7459	63.0359	78.4976	82.2516	88.7131	94.1706	53.2332	48.0541	47.6386	45.4929	50.6791	49.0298	65.0421	58.0411	54.8635	57.511	56.3879	C00422	LMGL03014259
Lipid-B-P-0581	TG(16:0_16:1_18:1)	GL	TG	50	2	848.771	830.736	[M+NH4]+	C53H98O6	122.536	98.083	237.369	171.68	107.892	211.423	103.863	107.151	137.093	274.469	291.371	344.474	254.469	345.644	195.823	175.732	204.312	127.699	75.6019	60.5734	95.9162	197.294	98.1418	258.148	71.3821	59.4868	205.314	112.361	46.8022	53.0576	113.618	135.887	97.7025	316.276	202.319	302.452	306.517	303.18	C00422	LMGL03010043
Lipid-B-P-0580	TG(16:1_16:1_17:0)	GL	TG	49	2	834.755	816.721	[M+NH4]+	C52H96O6	0.434922	0.364339	0.263957	0.471868	0.386321	0.328612	0.14539	0.206098	0.184166	0.151957	0.166193	0.168704	0.221869	0.284796	0.36532	0.17866	0.223864	0.221587	0.198549	0.220649	0.235415	0.308193	0.22461	0.2017	0.359233	0.343567	0.320015	0.294198	0.181199	0.164285	0.236716	0.1948	0.212594	0.356842	0.273499	0.266004	0.316495	0.270837	C00422	LMGL03010024
Lipid-B-P-0579	TG(16:0_16:0_17:2)	GL	TG	49	2	834.755	816.721	[M+NH4]+	C52H96O6	0.128995	0.116361	0.101421	1.10453	0.919448	1.09033	0.294453	0.300523	0.309678	0.25996	0.311833	0.199332	0.0907347	0.104201	0.105583	0.104566	0.10911	0.0944309	0.15174	0.2298	0.229964	0.313267	0.302653	0.306765	0.659649	0.672859	0.697171	0.181802	0.200786	0.187979	0.205877	0.275979	0.251384	0.350719	0.320878	0.338109	0.333155	0.291649	C00422	LMGL03010026
Lipid-B-P-0578	TG(14:0_17:1_18:1)	GL	TG	49	2	834.755	816.721	[M+NH4]+	C52H96O6	1.09037	0.770897	0.893333	0.470063	0.332407	0.347197	0.259359	0.274391	0.26802	0.251913	0.250956	0.266102	0.572912	0.424956	0.548725	0.281393	0.321108	0.243297	0.157286	0.187763	0.196941	0.379652	0.333461	0.313507	0.355599	0.414908	0.427435	0.250324	0.185339	0.208325	0.175226	0.206565	0.185986	0.48931	0.425021	0.385051	0.391606	0.518152	C00422	LMGL03014298
Lipid-B-P-0577	TG(13:0_18:1_18:1)	GL	TG	49	2	834.755	816.721	[M+NH4]+	C52H96O6	0.384414	0.418008	0.422435	0.554817	0.479475	0.536344	0.263223	0.303913	0.211207	0.310311	0.273926	0.369463	0.99096	0.298172	1.05433	0.263715	0.30407	0.280052	0.374177	0.382116	0.403992	0.423715	0.520857	0.496275	0.518468	0.559683	0.605947	0.373117	0.320486	0.285676	0.323979	0.339975	0.343438	0.496256	0.350871	0.417798	0.293335	0.30573	C00422	LMGL03012732
Lipid-B-P-0584	TG(16:0_17:1_18:1)	GL	TG	51	2	862.786	844.752	[M+NH4]+	C54H100O6	141.544	133.475	135.935	87.1394	79.6573	83.3425	57.2554	51.5406	51.2607	51.3032	53.5322	49.5461	108.91	100.321	113.579	52.9036	54.2947	53.6415	57.805	62.1939	65.5175	129.784	123.462	133.081	112.006	118.437	121.009	86.221	82.6698	83.9108	72.0849	77.2387	77.6971	95.1216	85.0589	93.8431	91.1762	91.7671	C00422	LMGL03010061
Lipid-B-P-0594	TG(16:0_16:1_22:1)	GL	TG	54	2	904.833	886.799	[M+NH4]+	C57H106O6	0.380866	0.381678	0.309593	0.290669	0.305148	0.337151	0.23453	0.234765	0.217913	0.200333	0.243305	0.271302	0.310584	0.290891	0.369634	0.265419	0.221588	0.291369	0.232417	0.244689	0.205495	0.446387	0.358674	0.489435	0.301523	0.315326	0.378165	0.399271	0.36747	0.327352	0.405041	0.420437	0.289287	0.467565	0.350208	0.371159	0.456781	0.368779	C00422	LMGL03010325
Lipid-B-P-0538	TG(16:0_16:0_20:1)	GL	TG	52	1	878.818	860.783	[M+NH4]+	C55H104O6	0.570202	0.497891	0.547172	1.10885	1.25745	0.907435	1.1337	0.998382	1.0479	1.06902	0.996835	0.981293	0.358423	0.365293	0.321363	0.446378	0.468215	0.508928	1.24661	1.02939	1.48307	0.765495	0.681582	0.739764	1.31952	1.11082	1.49868	0.795334	0.557311	0.605765	0.476142	0.48128	0.680411	0.88779	0.649138	0.890906	0.686492	0.906551	C00422	LMGL03010096
Lipid-B-P-0536	TG(16:0_18:0_18:1)	GL	TG	52	1	878.818	860.783	[M+NH4]+	C55H104O6	369.937	310.295	744.458	1265.1	851.745	1744.11	574.009	567.377	743.655	1271.54	1281.15	1527.11	1192.9	1620.56	947.405	890.698	1066.31	673.896	547.737	481.71	722.705	1773.67	1250.63	2692.31	623.753	535.307	1835.91	1484.33	573.805	693.523	1740.42	1859.72	1645.06	2132.32	1331.95	2004.14	2120.99	2112.94	C00422	LMGL03010085
Lipid-B-P-0500	TG(18:0_18:0_18:0)	GL	TG	54	0	908.865	890.83	[M+NH4]+	C57H110O6	21.8187	28.3711	5.9749	7.13821	10.6309	2.30346	8.64536	5.59456	5.09273	2.19626	1.88813	1.70082	3.66866	1.95184	4.80073	8.95696	6.97788	14.6085	6.66208	8.51428	5.26655	14.2342	33.7184	6.88865	29.1339	36.8157	6.10394	11.0386	25.3534	18.2002	13.631	11.0781	14.3812	4.29358	9.4187	6.14308	3.91677	3.13553	C00422	LMGL03010002
Lipid-B-P-0499	TG(17:0_17:0_19:0)	GL	TG	53	0	894.849	876.815	[M+NH4]+	C56H108O6	5.51475	7.77274	1.94494	1.56873	2.95983	1.05739	2.18629	2.07289	1.59081	0.787531	0.782759	0.612014	1.086	0.54205	1.06681	1.56313	1.2045	2.44858	1.84802	2.38159	1.73001	0.926756	2.21923	0.687215	4.25225	5.53151	1.27595	1.60071	3.19172	3.31797	1.48434	1.16712	1.70278	0.830532	1.4073	1.11525	0.764464	0.7509	C00422	LMGL03010130
Lipid-B-P-0497	TG(15:0_18:0_20:0)	GL	TG	53	0	894.849	876.815	[M+NH4]+	C56H108O6	0.999758	1.29632	0.21661	0.293975	0.411305	0.155714	0.209614	0.118379	0.155302	0.0751567	0.0844569	0.064272	0.182515	0.130852	0.201967	0.195555	0.142805	0.253211	0.153156	0.153052	0.158059	0.521389	1.11729	0.236852	0.930537	1.18899	0.197049	0.325209	0.773631	0.7147	0.535044	0.507572	0.719492	0.212028	0.286832	0.220249	0.1452	0.111691	C00422	LMGL03015132
Lipid-B-P-0496	TG(16:0_16:0_20:0)	GL	TG	52	0	880.833	862.799	[M+NH4]+	C55H106O6	35.5268	50.3521	13.8437	17.2389	24.1206	8.26396	17.6464	10.0441	10.0391	5.60904	5.27976	4.02093	8.8285	6.5537	8.3015	9.61504	7.09593	17.0669	13.087	13.6722	10.8521	13.8445	23.6911	9.39514	28.4047	39.0518	8.92302	13.7861	25.2976	16.9594	16.2297	12.2797	17.5872	7.96489	11.9707	10.4852	7.68788	6.91732	C00422	LMGL03010080
Lipid-B-P-0494	TG(16:0_17:0_18:0)	GL	TG	51	0	866.818	848.783	[M+NH4]+	C54H104O6	0.809985	1.33634	0.325522	0.593914	0.891651	0.365035	0.325718	0.232491	0.240435	0.130597	0.206501	0.140911	0.219793	0.233819	0.191519	0.202565	0.180577	0.322598	0.294981	0.345053	0.294255	0.531644	0.750704	0.399767	1.2469	1.36599	0.423796	0.342863	0.753626	0.468578	0.50338	0.54376	0.515437	0.25526	0.322551	0.24291	0.283748	0.19852	C00422	LMGL03010041
Lipid-B-P-0493	TG(15:0_17:0_18:0)	GL	TG	50	0	852.802	834.768	[M+NH4]+	C53H102O6	0.30588	0.564301	0.221819	0.202085	0.332551	0.165297	0.283221	0.262945	0.204288	0.161409	0.132777	0.137138	0.136171	0.114922	0.16197	0.202822	0.193751	0.286245	0.261144	0.272679	0.209302	0.110301	0.189055	0.123764	0.371003	0.494777	0.129169	0.20478	0.337719	0.215022	0.191019	0.123937	0.158535	0.115077	0.197229	0.168334	0.127114	0.126291	C00422	LMGL03015058
Lipid-B-P-0492	TG(16:0_16:0_18:0)	GL	TG	50	0	852.802	834.768	[M+NH4]+	C53H102O6	56.4754	84.348	29.6507	44.6189	60.1578	32.7908	38.0714	26.3615	24.3865	19.2939	19.5462	17.5795	20.1951	18.077	16.2628	23.4769	17.053	31.2328	30.6691	38.6488	27.6772	29.0588	39.0925	19.2969	60.112	64.6711	20.8001	35.223	41.9078	28.8276	37.6943	20.1467	26.1987	24.4596	24.1794	27.4388	25.6468	20.299	C00422	LMGL03010004
Lipid-B-P-0501	TG(16:0_18:0_20:0)	GL	TG	54	0	908.865	890.83	[M+NH4]+	C57H110O6	1.13263	1.02146	0.435176	0.416103	0.589916	0.221354	0.379022	0.225088	0.219841	0.137298	0.13417	0.10732	0.218957	0.198198	0.180622	0.289757	0.230525	0.465107	0.283798	0.24519	0.286497	0.424492	0.852245	0.31026	0.825521	1.21585	0.204731	0.399613	0.611931	0.619081	0.44701	0.343128	0.447065	0.200485	0.350479	0.278921	0.267333	0.194939	C00422	LMGL03010175
Lipid-B-P-0491	TG(15:0_16:0_18:0)	GL	TG	49	0	838.786	820.752	[M+NH4]+	C52H100O6	0.14376	0.139338	0.0863943	0.117406	0.090323	0.0905443	0.0612527	0.0798595	0.0789336	0.0671564	0.0686178	0.077466	0.0963539	0.0640039	0.0871497	0.0769251	0.0648447	0.0997591	0.0814199	0.0813449	0.108703	0.071193	0.0957956	0.0708199	0.123051	0.122927	0.0781278	0.113139	0.10393	0.0768919	0.102334	0.086424	0.077041	0.12664	0.107155	0.0955454	0.107353	0.0872997	C00422	LMGL03015009
Lipid-B-P-0488	TG(14:0_16:0_18:0)	GL	TG	48	0	824.771	806.736	[M+NH4]+	C51H98O6	0.337728	0.462572	0.271784	0.413623	0.358963	0.256583	0.328873	0.367818	0.380376	0.439979	0.311936	0.358857	0.300288	0.318363	0.229192	0.247826	0.206926	0.321763	0.362166	0.435855	0.424062	0.261516	0.171946	0.257318	0.315608	0.414311	0.21154	0.397048	0.309296	0.246534	0.422002	0.219466	0.232335	0.413081	0.345895	0.338073	0.313367	0.266673	C00422	LMGL03014225
Lipid-B-P-0487	TG(16:0_16:0_16:0)	GL	TG	48	0	824.771	806.736	[M+NH4]+	C51H98O6	11.8969	13.1353	6.77479	23.3063	25.3237	19.7549	14.1888	10.6853	10.4897	9.98013	8.4904	8.80004	6.11463	5.9405	4.25007	8.38167	6.93365	9.16258	12.8813	15.4353	13.2302	9.87764	9.87345	9.39965	23.3367	23.3253	12.8538	11.3037	10.8278	9.72276	12.9686	7.42076	8.1838	10.9329	10.4783	10.2221	10.3388	9.37141	C00422	LMGL03010001
Lipid-B-P-0485	TG(15:0_16:0_16:0)	GL	TG	47	0	810.755	792.721	[M+NH4]+	C50H96O6	0.353449	0.333059	0.22299	0.363888	0.419153	0.294249	0.21355	0.263745	0.30666	0.327161	0.303469	0.27795	0.317817	0.257669	0.366275	0.141847	0.308027	0.260537	0.312283	0.383708	0.317118	0.278478	0.339493	0.247713	0.38404	0.281796	0.340177	0.478314	0.224788	0.268476	0.298912	0.315034	0.281312	0.390703	0.355477	0.271388	0.326158	0.396012	C00422	LMGL03012900
Lipid-B-P-0483	TG(14:0_15:0_16:0)	GL	TG	45	0	782.724	764.689	[M+NH4]+	C48H92O6	0.204402	0.15788	0.133488	0.297267	0.159336	0.206498	0.184977	0.159641	0.137974	0.196397	0.212392	0.123123	0.216479	0.117098	0.235465	0.16025	0.179049	0.186488	0.14954	0.277511	0.211256	0.114545	0.233895	0.187957	0.20027	0.1478	0.175256	0.277513	0.181933	0.122721	0.141379	0.132621	0.177772	0.242342	0.305737	0.202471	0.286086	0.217855	C00422	LMGL03014167
Lipid-B-P-0480	TG(14:0_14:0_16:0)	GL	TG	44	0	768.708	750.674	[M+NH4]+	C47H90O6	0.0965096	0.109546	0.086622	0.150679	0.0885743	0.096087	0.106533	0.0577245	0.0687095	0.0980551	0.0596583	0.0821457	0.128729	0.0965185	0.109986	0.0791465	0.0897284	0.0706883	0.0717513	0.101062	0.0854794	0.0828109	0.0818496	0.0859137	0.0774343	0.0820054	0.0712521	0.157151	0.0973487	0.0807119	0.116183	0.0588542	0.0663897	0.118977	0.149647	0.125721	0.101502	0.109587	C00422	LMGL03012756
Lipid-B-P-0478	TG(12:0_14:0_16:0)	GL	TG	42	0	740.677	722.642	[M+NH4]+	C45H86O6	0.0961391	0.100852	0.101966	0.246695	0.204857	0.071453	0.148109	0.148889	0.147154	0.126006	0.14511	0.0968826	0.0841725	0.0619147	0.101098	0.0997729	0.0776093	0.10516	0.103061	0.15341	0.0892821	0.158788	0.165148	0.111027	0.0713657	0.092939	0.153602	0.165382	0.169245	0.110032	0.0966287	0.141024	0.0988568	0.185062	0.185154	0.159853	0.133332	0.181174	C00422	LMGL03013211
Lipid-B-P-0477	TG(12:0_14:0_14:0)	GL	TG	40	0	712.646	694.611	[M+NH4]+	C43H82O6	0.122174	0.0802079	0.104578	0.221787	0.165651	0.0226703	0.124144	0.0675449	0.106216	0.0699203	0.0733089	0.0797258	0.0973416	0.0418406	0.0746703	0.0532056	0.0424268	0.0556926	0.0578473	0.0307648	0.056332	0.103729	0.175117	0.116925	0.0370281	0.0485445	0.135338	0.0953181	0.155562	0.0448269	0.102841	0.126024	0.0332717	0.0541818	0.0877551	0.0715067	0.106218	0.107007	C00422	LMGL03012660
Lipid-B-P-0490	TG(16:0_16:0_17:0)	GL	TG	49	0	838.786	820.752	[M+NH4]+	C52H100O6	0.602707	0.811212	0.371906	0.813404	0.994805	0.629468	0.343728	0.340776	0.233731	0.273606	0.267843	0.211132	0.218909	0.201887	0.214083	0.235492	0.157497	0.252685	0.367372	0.408101	0.438519	0.586475	0.617344	0.53654	1.13965	1.53528	0.751128	0.375921	0.509648	0.522985	0.562427	0.456228	0.448222	0.4189	0.355862	0.415005	0.378388	0.309987	C00422	LMGL03010019
Lipid-B-P-0537	TG(16:0_16:1_20:0)	GL	TG	52	1	878.818	860.783	[M+NH4]+	C55H104O6	0.365709	0.316879	0.263383	0.207318	0.186139	0.157943	0.144464	0.126518	0.143584	0.102612	0.0983873	0.0785372	0.193754	0.157583	0.150081	0.173154	0.186766	0.201276	0.220378	0.222163	0.204761	0.136672	0.0903334	0.129447	0.10201	0.180267	0.12957	0.102961	0.115117	0.112932	0.168011	0.135373	0.120969	0.135555	0.166559	0.12384	0.178552	0.141098	C00422	LMGL03010095
Lipid-B-P-0502	TG(14:0_18:0_22:0)	GL	TG	54	0	908.865	890.83	[M+NH4]+	C57H110O6	0.240467	0.251386	0.126116	0.115707	0.192372	0.108978	0.0802875	0.0709374	0.0734655	0.044761	0.043481	0.0313061	0.0425939	0.0423544	0.0556851	0.0603316	0.0710016	0.0788961	0.0843938	0.116949	0.0994087	0.131886	0.162479	0.0901592	0.217413	0.298044	0.0919912	0.0683199	0.107097	0.138341	0.0823988	0.0986471	0.0890623	0.0807694	0.0947402	0.0717644	0.0627479	0.0686006	C00422	LMGL03014355
Lipid-B-P-0504	TG(15:0_16:0_24:0)	GL	TG	55	0	922.88	904.846	[M+NH4]+	C58H112O6	0.209491	0.252875	0.116955	0.292439	0.395495	0.313758	0.159944	0.185708	0.147032	0.158684	0.195821	0.124804	0.0862311	0.0784489	0.104834	0.0889278	0.119368	0.10493	0.145062	0.207533	0.192059	0.16446	0.202179	0.125259	0.239674	0.354906	0.172877	0.0963998	0.160366	0.1813	0.133449	0.0923326	0.112914	0.157851	0.150309	0.100911	0.119517	0.12124	C00422	-
Lipid-B-P-0535	TG(16:0_17:0_18:1)	GL	TG	51	1	864.802	846.768	[M+NH4]+	C54H102O6	86.9864	82.1276	78.4699	98.478	104.828	97.7428	38.7088	36.9593	37.209	36.4997	39.9925	39.1871	48.2341	44.1612	49.7748	32.1369	32.7248	32.3688	39.3232	41.3022	43.4947	136.911	137.875	143.105	137.748	132.888	143.334	82.1879	81.9299	83.1971	104.344	106.998	101.429	68.7165	60.0934	66.293	66.3925	64.1456	C00422	LMGL03010051
Lipid-B-P-0534	TG(16:0_16:0_18:1)	GL	TG	50	1	850.786	832.752	[M+NH4]+	C53H100O6	152.276	119.265	286.771	692.457	329.847	1109.84	417.527	424.061	526.04	854.861	891.322	983.718	427.292	472.242	304.276	446.285	431.076	343.804	378.686	272.819	411.495	988.14	352.331	1336.01	378.484	365.077	1204.82	833.258	317.78	270.317	742.315	996.04	759.62	1334.82	791.776	992.765	1076.79	1147.32	C00422	LMGL03010005
Lipid-B-P-0533	TG(16:0_16:1_17:0)	GL	TG	49	1	836.771	818.736	[M+NH4]+	C52H98O6	1.1807	1.1022	1.031	0.650311	0.563334	0.596742	0.295272	0.285037	0.270716	0.351695	0.396684	0.338616	0.444005	0.445174	0.43591	0.291285	0.334124	0.322852	0.238832	0.340774	0.304693	0.506413	0.476863	0.437275	0.704853	0.609758	0.706318	0.237688	0.282647	0.300081	0.346718	0.319231	0.337323	0.44317	0.416508	0.401685	0.387588	0.450154	C00422	LMGL03010021
Lipid-B-P-0532	TG(16:0_16:0_17:1)	GL	TG	49	1	836.771	818.736	[M+NH4]+	C52H98O6	9.13819	8.78739	8.79559	12.6811	12.5569	13.4848	6.0895	5.47685	5.64381	4.68214	5.17375	4.7618	6.03622	5.66231	6.11309	4.33425	4.38891	4.29415	5.21038	6.11655	6.05449	12.858	12.5728	13.9075	14.9854	13.9639	15.9798	7.93754	7.59654	7.93529	7.03482	7.60036	7.54124	8.24959	7.12673	7.87972	7.97355	7.26653	C00422	LMGL03010022
Lipid-B-P-0531	TG(15:0_16:0_18:1)	GL	TG	49	1	836.771	818.736	[M+NH4]+	C52H98O6	8.77936	8.19175	8.65644	9.38284	9.41235	9.64262	4.94635	4.35554	4.48894	4.5528	4.75659	4.59457	5.45232	5.19808	5.35855	4.19785	4.21558	3.84838	4.45568	5.21646	4.76881	9.61695	9.83294	10.7063	9.82458	9.88606	10.9268	6.47348	6.33555	6.31531	5.88881	6.22652	6.56889	7.06578	5.67339	6.18907	6.60078	6.43044	C00422	LMGL03015010
Lipid-B-P-0530	TG(14:0_16:0_18:1)	GL	TG	48	1	822.755	804.721	[M+NH4]+	C51H96O6	19.5879	18.7868	17.735	18.0395	15.8342	15.8851	11.1025	10.2776	10.934	10.9762	11.6834	10.9863	10.4442	9.16165	9.02779	11.8895	12.3235	12.1411	6.94123	7.79283	8.28481	7.59325	7.40547	7.46564	12.7859	11.8524	11.9936	6.50524	5.72755	5.61519	7.34059	6.78133	7.06308	11.0711	10.151	10.905	10.6543	10.6274	C00422	LMGL03014226
Lipid-B-P-0529	TG(16:0_16:0_16:1)	GL	TG	48	1	822.755	804.721	[M+NH4]+	C51H96O6	21.2963	22.6788	20.4239	24.3253	21.6967	22.4775	13.7656	12.0685	13.2719	12.4097	12.5956	12.0577	11.6633	10.3868	11.5128	13.9671	14.8716	14.2759	8.30985	9.76415	9.27137	12.4279	12.0877	12.8086	17.7176	17.2066	18.0284	9.03306	7.93564	7.84538	9.26271	9.38525	9.52621	14.2094	13.2296	13.5415	13.2453	13.14	C00422	LMGL03010017
Lipid-B-P-0503	TG(16:0_16:0_22:0)	GL	TG	54	0	908.865	890.83	[M+NH4]+	C57H110O6	0.880904	0.937318	0.304614	0.42675	0.59514	0.344556	0.253053	0.243577	0.192456	0.109034	0.114298	0.121004	0.186939	0.122096	0.134867	0.228409	0.168122	0.311127	0.270997	0.305468	0.273042	0.375447	0.742199	0.267283	0.70922	0.811962	0.273754	0.280714	0.58875	0.528954	0.377097	0.295418	0.45053	0.162	0.257303	0.241118	0.197477	0.181722	C00422	LMGL03010249
Lipid-B-P-0528	TG(16:0_16:0_15:1)	GL	TG	47	1	808.739	790.705	[M+NH4]+	C50H94O6	0.0772008	0.0577953	0.0559838	0.144847	0.107406	0.114757	0.0603159	0.0832114	0.0735965	0.0680532	0.0883725	0.0513274	0.0486846	0.0563827	0.0763803	0.0526119	0.043189	0.0684491	0.072796	0.0778124	0.0596629	0.082373	0.0967634	0.0791249	0.119537	0.101537	0.124103	0.0789803	0.067549	0.05121	0.0823869	0.0559689	0.0511387	0.108698	0.0993359	0.111298	0.072884	0.0620087	C00422	-
Lipid-B-P-0526	TG(15:0_16:0_16:1)	GL	TG	47	1	808.739	790.705	[M+NH4]+	C50H94O6	0.380871	0.315362	0.293897	0.377996	0.342457	0.389709	0.158465	0.260119	0.29194	0.287575	0.23854	0.295183	0.291749	0.261318	0.599692	0.212714	0.200931	0.241828	0.261487	0.27668	0.286008	0.237717	0.337142	0.329654	0.236838	0.250921	0.352635	0.385794	0.266518	0.157341	0.227876	0.240115	0.225871	0.332836	0.431994	0.319407	0.480456	0.382576	C00422	LMGL03015005
Lipid-B-P-0525	TG(14:0_14:0_18:1)	GL	TG	46	1	794.724	776.689	[M+NH4]+	C49H92O6	0.639771	0.601348	0.535743	0.537749	0.411207	0.410245	0.209614	0.203328	0.14578	0.186325	0.210923	0.250832	0.26633	0.224475	0.201902	0.340859	0.306129	0.296055	0.152759	0.204706	0.187507	0.124766	0.146991	0.128557	0.193719	0.174536	0.199257	0.114492	0.0997226	0.0805671	0.139489	0.13301	0.121224	0.208815	0.260092	0.216611	0.292518	0.267149	C00422	LMGL03012762
Lipid-B-P-0522	TG(12:0_16:0_18:1)	GL	TG	46	1	794.724	776.689	[M+NH4]+	C49H92O6	1.57271	1.5026	1.54917	1.33471	1.39115	1.41815	0.638589	0.631938	0.681724	0.529366	0.543526	0.510665	1.05164	1.00317	1.31045	0.889981	0.935095	0.899549	0.61705	0.76189	0.824777	1.41694	1.38147	1.38934	1.40074	1.48145	1.5078	0.942514	0.874688	0.912022	0.785309	0.914343	0.882614	1.15904	1.09563	1.27071	1.07687	1.13262	C00422	LMGL03013326
Lipid-B-P-0519	TG(14:0_14:0_16:1)	GL	TG	44	1	766.692	748	[M+NH4]+	C47H88O6	0.078534	0.0596498	0.0569433	0.132759	0.0869051	0.0419414	0.064337	0.0508074	0.0428196	0.0538149	0.0530647	0.0245682	0.0588022	0.047582	0.0991664	0.0343938	0.06961	0.0428049	0.0515765	0.0588678	0.0475712	0.0597965	0.0682172	0.0531843	0.0640146	0.0376848	0.0882656	0.0896159	0.0567774	0.0426244	0.0570419	0.0529622	0.0248878	0.0399447	0.0959452	0.0645176	0.0666266	0.0782722	C00422	LMGL03012757
Lipid-B-P-0518	TG(12:0_14:0_18:1)	GL	TG	44	1	766.692	748.658	[M+NH4]+	C47H88O6	0.0526948	0.0426821	0.0586572	0.0948818	0.056532	0.0416387	0.076208	0.0598956	0.0402131	0.0266353	0.0211745	0.0253398	0.0570525	0.0269288	0.0865245	0.030036	0.0532699	0.0466975	0.0591255	0.0434669	0.0483113	0.0580063	0.0641708	0.0265392	0.0529036	0.0444656	0.0976207	0.0359554	0.0590784	0.039982	0.0307482	0.0477973	0.0184492	0.0890488	0.0694627	0.0702279	0.0594483	0.0602587	C00422	LMGL03013217
Lipid-B-P-0517	TG(12:0_16:0_16:1)	GL	TG	44	1	766.692	748.658	[M+NH4]+	C47H88O6	0.075026	0.0895081	0.078308	0.141001	0.0789658	0.0472064	0.0476089	0.0940255	0.110362	0.084333	0.0218042	0.0541937	0.107024	0.112944	0.114329	0.0600286	0.0199694	0.111798	0.0670445	0.142101	0.0540576	0.1162	0.106942	0.102694	0.0770664	0.0639033	0.0896338	0.158112	0.0927095	0.0725656	0.0988876	0.0682824	0.0553394	0.127269	0.0756624	0.0569354	0.178281	0.11113	C00422	LMGL03013322
Lipid-B-P-0505	TG(16:0_16:0_23:0)	GL	TG	55	0	922.88	904.846	[M+NH4]+	C58H112O6	0.083952	0.0719977	0.0385756	0.0782644	0.0882675	0.0813283	0.0566088	0.0520647	0.0426633	0.0484668	0.0430074	0.0414963	0.0302989	0.025428	0.0264735	0.0242329	0.0276524	0.0387129	0.062074	0.0662093	0.0594182	0.0368351	0.0517612	0.0435118	0.110729	0.101771	0.0376135	0.0404143	0.0432856	0.0480224	0.0270425	0.0241784	0.0315771	0.0322554	0.0507546	0.0245318	0.0304092	0.0411001	C00422	-
Lipid-B-P-0527	TG(13:0_16:0_18:1)	GL	TG	47	1	808.739	790.705	[M+NH4]+	C50H94O6	0.154748	0.118893	0.119956	0.169819	0.159285	0.156958	0.115471	0.108404	0.0983878	0.0903784	0.074668	0.161349	0.145111	0.122114	0.163776	0.122912	0.121112	0.134874	0.071912	0.0775774	0.0835469	0.0842071	0.109453	0.102215	0.107078	0.0651943	0.143263	0.0541713	0.0801023	0.0504508	0.0693429	0.0586559	0.0669995	0.119337	0.119997	0.080234	0.0817791	0.144934	C00422	LMGL03013791
Lipid-B-P-0595	TG(16:0_18:2_20:0)	GL	TG	54	2	904.833	886.799	[M+NH4]+	C57H106O6	7.3219	7.67403	6.86261	9.9213	9.99289	10.1192	8.03984	7.1255	7.63205	3.73884	3.67393	3.92932	3.27287	2.74803	2.86189	5.8692	5.8189	5.60407	7.75292	9.18593	10.1084	7.19828	7.11129	6.85019	7.29371	7.82528	8.34182	4.18925	4.24176	3.64182	4.73581	5.73035	5.78362	6.197	5.64785	6.19101	6.2765	5.41892	C00422	LMGL03010230
Lipid-B-P-0596	TG(16:0_18:0_20:2)	GL	TG	54	2	904.833	886.799	[M+NH4]+	C57H106O6	0.183329	0.177818	0.195038	0.231307	0.169221	0.225109	0.218422	0.211262	0.136432	0.14084	0.157982	0.110353	0.149249	0.119416	0.17425	0.144491	0.140728	0.0981674	0.156492	0.23231	0.15914	0.137127	0.22446	0.160404	0.147945	0.141906	0.211132	0.171188	0.157243	0.167786	0.198154	0.123025	0.152359	0.229896	0.158389	0.172266	0.18126	0.169538	C00422	LMGL03010238
Lipid-B-P-0597	TG(18:0_18:0_18:2)	GL	TG	54	2	904.833	886.799	[M+NH4]+	C57H106O6	760.499	733.445	601.941	907.807	806.35	768.374	744.153	580.816	715.896	845.367	704.744	815.251	895.783	725.073	823.463	822.154	812.981	858.629	620.864	807.33	629.091	925.575	564.551	793.398	990.991	879.36	971.727	1070.07	951.515	653.905	996.372	850.72	938.978	943.527	883.536	856.985	1017.46	911.257	C00422	LMGL03010220
Lipid-B-P-0681	TG(23:0_18:1_18:2)	GL	TG	59	3	972.896	954.862	[M+NH4]+	C62H114O6	2.94505	2.72982	2.71534	2.07073	1.97898	2.19249	2.10221	2.01809	1.99245	2.13193	2.18805	1.73808	1.85686	1.74855	1.81628	1.44261	1.57951	1.49536	3.22728	3.66734	3.65013	1.66356	1.84544	1.9685	1.34652	1.33503	1.48849	0.963175	1.08835	1.04552	1.00271	1.10156	1.23215	2.2881	1.9893	1.94087	2.14703	2.02956	C00422	-
Lipid-B-P-0679	TG(18:0_18:2_22:1)	GL	TG	58	3	958.88	940.846	[M+NH4]+	C61H112O6	0.842256	0.942476	0.543687	0.77895	0.60257	0.657373	0.751877	0.526855	0.617882	0.636831	0.659483	0.687107	0.502963	0.493615	0.409423	0.332041	0.309488	0.316899	0.730657	0.71684	0.796454	0.811567	1.03299	1.05115	0.927436	0.665168	0.804515	0.525104	0.574696	0.537427	0.632492	0.722476	0.693419	0.912832	0.677884	0.789003	0.871012	1.03656	C00422	LMGL03010975
Lipid-B-P-0678	TG(18:3_20:0_20:0)	GL	TG	58	3	958.88	940.846	[M+NH4]+	C61H112O6	0.113761	0.131482	0.116318	0.277936	0.304031	0.312339	0.148934	0.21523	0.214272	0.16628	0.187084	0.178716	0.211325	0.208346	0.181521	0.0760219	0.104442	0.108512	0.201094	0.211352	0.281361	0.282886	0.340378	0.366213	0.330495	0.327935	0.408279	0.279605	0.339361	0.284356	0.280708	0.336197	0.359474	0.198074	0.204047	0.199053	0.19302	0.205846	C00422	LMGL03010785
Lipid-B-P-0677	TG(18:2_20:0_20:1)	GL	TG	58	3	958.88	940.846	[M+NH4]+	C61H112O6	0.305874	0.240509	0.201136	0.187191	0.173223	0.171895	0.228219	0.22449	0.25263	0.153081	0.152413	0.149398	0.139327	0.148415	0.136936	0.119213	0.111227	0.10937	0.160582	0.329018	0.288855	0.228806	0.266253	0.272059	0.19291	0.193831	0.156698	0.118463	0.114365	0.135454	0.113168	0.144543	0.149905	0.234485	0.238486	0.191989	0.185055	0.175371	C00422	LMGL03010788
Lipid-B-P-0674	TG(18:1_18:2_22:0)	GL	TG	58	3	958.88	940.846	[M+NH4]+	C61H112O6	11.3371	10.5027	10.9785	4.77917	4.83993	5.11649	4.96353	4.8235	4.76778	3.05434	3.15389	2.94992	4.22853	4.06241	3.99394	4.85392	5.63452	5.25003	5.78927	7.37647	7.28299	7.09539	8.0791	8.7373	4.7038	4.67239	5.44584	3.92479	4.26109	4.38633	5.08929	5.50163	5.17465	6.23221	5.8299	5.47732	5.86853	5.98105	C00422	LMGL03010969
Lipid-B-P-0673	TG(21:0_18:1_18:2)	GL	TG	57	3	944.865	926.83	[M+NH4]+	C60H110O6	0.534649	0.546029	0.554866	0.875671	0.756709	0.69825	0.894615	0.549904	0.813991	0.754282	0.639219	0.591965	0.468372	0.442631	0.294422	0.387151	0.377784	0.373821	0.872484	0.742603	1.01528	0.815932	0.830389	0.780485	0.938079	0.984606	0.996253	0.511217	0.497252	0.463041	0.483061	0.618741	0.50501	0.883084	0.572888	0.971972	0.840691	0.687393	C00422	-
Lipid-B-P-0672	TG(18:0_18:3_20:0)	GL	TG	56	3	930.849	912.815	[M+NH4]+	C59H108O6	20.6708	18.3295	17.8576	12.0616	11.2643	11.9627	12.696	11.1042	10.0894	7.04492	6.79957	7.35204	7.95351	7.81427	7.44046	12.4262	14.5505	13.1998	15.8863	19.6646	17.3738	18.1487	14.9306	15.0141	11.9544	12.4119	12.4025	9.46122	8.17076	8.24971	10.9533	12.0843	12.0549	14.6166	13.0476	12.6332	13.0128	13.4762	C00422	LMGL03010477
Lipid-B-P-0682	TG(24:0_18:1_18:2)	GL	TG	60	3	986.912	968.877	[M+NH4]+	C63H116O6	23.9431	19.6335	20.4194	14.6772	14.2365	15.8513	12.5164	12.017	12.0903	9.92066	9.96948	9.17778	8.61079	8.87499	10.2907	12.7183	13.1387	13.7371	15.8956	17.6218	17.1271	19.3852	20.4012	22.2864	13.325	12.4823	13.9849	10.5485	10.9181	11.2227	10.4376	13.0722	11.9428	13.8174	13.8501	12.8548	13.8587	13.8952	C00422	-
Lipid-B-P-0669	TG(16:0_18:3_22:0)	GL	TG	56	3	930.849	912.815	[M+NH4]+	C59H108O6	0.104708	0.10216	0.0709704	0.134029	0.133372	0.152564	0.149651	0.118924	0.133479	0.103471	0.115585	0.108525	0.136841	0.134341	0.116341	0.0703244	0.0691642	0.0702284	0.162092	0.191317	0.1614	0.233832	0.207324	0.303006	0.196918	0.190611	0.29193	0.170758	0.195575	0.279178	0.243808	0.24726	0.262921	0.146836	0.12085	0.173319	0.156383	0.155608	C00422	LMGL03010627
Lipid-B-P-0667	TG(18:1_18:1_20:1)	GL	TG	56	3	930.849	912.815	[M+NH4]+	C59H108O6	715.654	691.174	643.192	496.96	454.264	464.47	624.528	594.975	524.064	471.353	524.751	503.371	728.557	624.053	738.236	397.023	410.916	414.176	558.431	596.552	630.72	654.165	640.196	694.009	512.926	521.033	547.938	694.798	622.306	572.768	569.214	556.964	579.181	722.84	581.481	615.881	641.727	645.004	C00422	LMGL03010484
Lipid-B-P-0666	TG(18:1_18:2_20:0)	GL	TG	56	3	930.849	912.815	[M+NH4]+	C59H108O6	17.8527	13.9415	17.2612	11.4592	12.7603	10.2719	12.9316	4.23453	12.9567	12.1047	10.2028	8.16277	8.26203	6.66564	7.53983	12.2947	11.828	11.4564	18.1726	19.5319	20.232	13.8337	16.706	14.1031	13.0699	11.3237	14.7442	10.0482	6.63224	9.70733	8.83244	12.0959	12.2884	16.5036	12.6033	14.1215	12.4602	14.4777	C00422	LMGL03010478
Lipid-B-P-0665	TG(18:1_18:1_19:1)	GL	TG	55	3	916.833	898.799	[M+NH4]+	C58H106O6	82.0989	77.5493	75.2495	23.8255	23.9745	23.9996	27.195	24.9974	25.1994	33.8182	35.7685	34.8315	82.5408	77.0034	78.3268	20.8831	21.5903	20.6185	29.7306	31.2199	33.6114	53.9376	51.7811	57.7803	35.3496	36.3394	38.3342	44.3099	39.9489	41.0857	34.4528	37.9944	35.7531	47.4269	44.3206	44.9453	47.4436	45.295	C00422	LMGL03013031
Lipid-B-P-0663	TG(16:0_18:3_20:0)	GL	TG	54	3	902.818	884.783	[M+NH4]+	C57H104O6	0.255459	0.345956	0.281772	0.473388	0.535546	0.634594	0.369032	0.37732	0.311036	0.375938	0.421701	0.283966	0.874168	0.684162	0.75453	0.325568	0.436662	0.279891	0.40099	0.271118	0.613929	1.1651	0.572706	1.11423	0.941582	0.774648	0.494749	1.06927	1.05188	1.31675	2.71986	2.80919	2.4401	1.00169	0.610505	0.452381	0.524504	0.574056	C00422	LMGL03010262
Lipid-B-P-0662	TG(20:0_18:1_18:2)	GL	TG	56	3	902.818	884.783	[M+NH4]+	C57H104O6	0.132494	0.0880663	0.118408	0.307289	0.227418	0.22424	0.243426	0.192749	0.222259	0.186052	0.250617	0.160826	0.177357	0.185582	0.124407	0.120928	0.0787053	0.0708132	0.25956	0.272425	0.28168	0.208439	0.344301	0.266254	0.378378	0.466763	0.465707	0.369573	0.338293	0.372735	0.417811	0.447631	0.301466	0.276314	0.233468	0.213852	0.211507	0.239932	C00422	-
Lipid-B-P-0661	TG(16:0_18:2_20:1)	GL	TG	54	3	902.818	884.783	[M+NH4]+	C57H104O6	8.00479	10.205	9.99753	18.5986	17.838	16.0833	25.0217	23.6863	21.8032	24.3265	22.9395	24.3038	6.69556	5.26843	5.9562	10.39	8.33382	9.95119	21.969	28.038	22.4936	14.242	12.7954	16.6155	15.4283	16.9857	12.2891	13.6474	9.30907	9.27119	13.2637	12.9872	10.7102	20.6342	17.7716	16.2288	20.5818	21.0189	C00422	LMGL03010267
Lipid-B-P-0660	TG(18:0_18:0_18:3)	GL	TG	54	3	902.818	884.783	[M+NH4]+	C57H104O6	59.8334	46.8992	85.368	179.244	101.296	255.447	102.736	107.517	130.605	259.148	292.715	344.614	135.137	183.411	100.396	163.082	165.614	104.072	138.325	123.182	159.502	344.205	163.322	422.856	81.5817	70.5386	247.834	199.216	68.35	76.8539	235.919	315.365	231.752	248.59	218.847	343.835	352.102	375.31	C00422	LMGL03010256
Lipid-B-P-0668	TG(20:1_18:2_18:0)	GL	TG	56	3	930.849	912.815	[M+NH4]+	C59H108O6	4.80937	5.43048	4.3061	5.49963	5.77221	5.00038	6.47679	6.13699	6.64537	8.06408	7.1023	5.98478	2.4237	2.4189	2.85014	2.78242	3.4908	3.35167	6.18324	8.62798	7.78681	6.41011	4.6628	6.97002	4.68393	5.28347	4.79791	3.18945	3.45982	3.19552	4.40504	3.25179	4.05836	7.16482	6.23416	5.28812	6.10522	5.31911	C00422	LMGL03010483
Lipid-B-P-0659	TG(16:0_18:1_20:2)	GL	TG	54	3	902.818	884.783	[M+NH4]+	C57H104O6	11.4136	11.9634	10.5453	18.9971	19.4135	18.8805	23.329	29.3503	28.0683	28.8613	24.7846	30.9894	6.21714	5.89948	7.78334	9.60728	10.6686	11.3029	29.0106	25.9416	29.1285	19.2828	16.8092	17.0703	20.8837	21.2486	22.2246	14.3589	11.4423	11.6241	12.5968	14.7127	14.5753	25.0084	21.7701	22.4086	22.4378	21.0248	C00422	LMGL03010271
Lipid-B-P-0685	TG(18:2_20:1_22:0)	GL	TG	60	3	986.912	968.877	[M+NH4]+	C63H116O6	15.8206	14.4831	14.2175	8.63991	8.00012	8.47968	8.08835	7.27278	7.18071	5.58087	5.77329	5.72591	6.31818	5.7274	6.26835	9.13976	8.75687	8.6321	9.69169	10.8905	10.4202	11.4244	12.2942	13.2442	7.46218	7.43856	7.89475	6.34186	6.54211	6.72811	6.44513	7.11661	7.49041	9.13724	8.89715	7.795	8.77837	8.16822	C00422	LMGL03011339
Lipid-B-P-0692	TG(10:0_18:2_18:2)	GL	TG	46	4	788.677	770.642	[M+NH4]+	C49H86O6	0.0257412	0.0153218	0.0229668	0.0763187	0.0585787	0.0475733	0.0259484	0.0246887	0.0327196	0.00498534	0.0391059	0.0256247	0.0595074	0.0312575	0.0365523	0.0697705	0.069048	0.0555328	0.0331049	0.0393907	0.0697926	0.0508459	0.050415	0.0518394	0.0852965	0.0751811	0.0882137	0.0278177	0.0456093	0.0533596	0.0309526	0.0421191	0.0440092	0.0825162	0.0693574	0.0994267	0.0800104	0.059657	C00422	-
Lipid-B-P-0723	TG(16:0_18:2_20:2)	GL	TG	54	4	900.802	882.768	[M+NH4]+	C57H102O6	12.7916	13.8205	12.3045	14.1847	12.7668	13.51	12.7691	11.3783	12.1354	11.9766	12.3217	11.7496	12.784	10.918	12.424	11.565	11.7059	11.5524	14.038	15.478	14.9949	15.8818	13.5978	14.8853	15.1059	14.157	15.2015	13.966	12.1901	12.1423	12.2526	12.0489	12.6073	16.8531	15.3219	16.3783	16.3557	14.9339	C00422	LMGL03010307
Lipid-B-P-0721	TG(18:1_18:1_18:2)	GL	TG	54	4	900.802	882.768	[M+NH4]+	C57H102O6	864.152	902.895	782.841	954.318	846.447	934.89	1242.31	875.083	885.749	1181.75	1154.9	1158.31	1105.92	886.389	927.445	1133.05	1118.26	1129.45	1058.5	1010.72	1025.68	1231.12	1121.18	1171.83	1201.63	1152.74	1120.67	1395.16	991.181	1020.14	1084.32	1138.3	1097.34	1473.77	1590.97	1201.4	1320.87	1255.32	C00422	LMGL03010288
Lipid-B-P-0720	TG(17:0_18:2_18:2)	GL	TG	53	4	886.786	868.752	[M+NH4]+	C56H100O6	17.6118	16.9943	16.4322	16.8509	15.06	16.5448	10.8696	11.2749	11.1151	11.5206	11.8094	11.3395	13.9633	12.9544	14.1114	10.3823	10.9757	10.6979	14.9206	15.8461	16.8124	15.0514	16.3223	16.9095	19.2011	19.631	21.536	10.7096	10.6998	11.0506	9.76421	10.6611	10.7628	20.2596	18.2913	18.6425	18.9053	18.1719	C00422	LMGL03010189
Lipid-B-P-0719	TG(16:0_16:0_21:4)	GL	TG	53	4	886.786	868.752	[M+NH4]+	C56H100O6	0.118415	0.0975754	0.107251	0.334959	0.277949	0.30318	0.214676	0.187069	0.211563	0.242892	0.272009	0.223194	0.272258	0.253582	0.285685	0.0833568	0.0936933	0.0825949	0.283273	0.308762	0.36784	0.224483	0.322607	0.281972	0.336823	0.341291	0.375711	0.228541	0.205136	0.21674	0.264722	0.29148	0.291888	0.262169	0.326544	0.316827	0.23857	0.279403	C00422	-
Lipid-B-P-0718	TG(17:1_18:1_18:2)	GL	TG	53	4	886.786	868.752	[M+NH4]+	C56H100O6	38.8011	33.4469	31.1326	25.1566	24.5829	25.4542	18.7805	18.2659	18.3131	19.6494	18.7314	17.7206	25.4685	24.1437	27.256	19.2997	19.3645	19.6115	24.465	27.6571	27.3986	27.4588	27.2422	28.8582	31.5055	30.9093	36.4048	18.7678	19.3402	19.6131	14.4529	15.486	16.0105	37.4474	30.018	31.5472	34.2783	31.3656	C00422	LMGL03010190
Lipid-B-P-0717	TG(16:0_18:1_18:3)	GL	TG	52	4	872.771	854.736	[M+NH4]+	C55H98O6	55.3311	40.2642	107.346	262.321	162.355	340.512	189.477	186.907	237.522	416.568	407.7	464.391	277.017	375.119	235.387	101.159	131.71	80.3652	250.55	198.91	301.873	565.636	307.914	845.561	204.178	166.897	632.321	339.78	165.392	172.695	380.269	504.535	409.437	580.571	381.249	552.873	577.759	593.636	C00422	LMGL03010145
Lipid-B-P-0716	TG(16:0_18:2_18:2)	GL	TG	52	4	872.771	854.736	[M+NH4]+	C55H98O6	206.625	153.175	398.628	1137.01	636.903	1398.94	720.522	740.957	902.783	1771.3	1658.97	1939.17	837.482	1015.87	684.773	652.145	786.073	504.173	890.97	738.066	1029.83	1391.42	758.593	1937.02	534.398	446.574	1533.1	887.035	393.591	451.134	991.596	1179.02	914.267	2071.79	1383.2	1874.16	1995.08	2098.53	C00422	LMGL03010141
Lipid-B-P-0686	TG(18:3_20:0_22:0)	GL	TG	60	3	986.912	968.877	[M+NH4]+	C63H116O6	0.029346	0.024943	0.0277354	0.0202072	0.0219132	0.0251328	0.0187694	0.0203302	0.0162664	0.0143691	0.0147175	0.0160433	0.0194353	0.0152981	0.0224596	0.0114806	0.0145795	0.0134601	0.0278903	0.0237907	0.0189054	0.0255914	0.0267786	0.042895	0.0195104	0.0222952	0.0313277	0.0140418	0.0161356	0.0187137	0.0127557	0.0158938	0.0119001	0.0244393	0.0232967	0.0233404	0.0304526	0.0208909	C00422	LMGL03011340
Lipid-B-P-0714	TG(16:0_17:1_18:3)	GL	TG	51	4	858.755	840.721	[M+NH4]+	C54H96O6	0.220755	0.120458	0.17259	0.375787	0.380222	0.426643	0.31903	0.309824	0.311256	0.43441	0.29511	0.359797	0.263939	0.256361	0.323279	0.144023	0.10339	0.0621498	0.571511	0.443153	0.587282	0.755722	0.813387	0.933684	0.938181	0.885872	1.07697	0.471879	0.612232	0.600479	0.500218	0.503903	0.690262	0.592994	0.557927	0.474814	0.569681	0.588929	C00422	LMGL03010091
Lipid-B-P-0712	TG(16:0_16:2_18:2)	GL	TG	50	4	844.739	826.705	[M+NH4]+	C53H94O6	12.0565	10.9752	11.1118	35.9901	31.3607	32.3922	20.5504	19.7742	19.1884	18.014	20.1933	20.0883	8.86531	7.62425	8.26587	22.4218	23.378	23.1602	16.7099	17.4241	16.3241	8.72526	8.13729	10.0259	14.1424	15.5509	15.8279	6.22744	6.68741	6.57478	6.61855	8.2402	8.48655	22.1464	19.8932	19.826	20.5011	19.234	C00422	-
Lipid-B-P-0711	TG(16:1_16:2_18:1)	GL	TG	50	4	844.739	826.705	[M+NH4]+	C53H94O6	0.317821	0.214956	0.207854	2.05762	1.62599	2.10607	0.941074	0.962504	0.752116	0.769115	0.763438	0.844611	0.252438	0.300767	0.347022	0.547792	0.488146	0.534162	0.569414	0.642628	0.605427	0.571173	0.498141	0.522346	1.08214	0.952625	1.03783	0.462351	0.385749	0.337379	0.525829	0.603528	0.464077	0.973061	0.925017	0.905461	0.826345	0.763888	C00422	-
Lipid-B-P-0708	TG(14:0_18:1_18:3)	GL	TG	50	4	844.739	826.705	[M+NH4]+	C53H94O6	2.85041	3.34747	2.93408	5.54717	4.80734	3.87986	2.72035	3.44134	3.59825	4.72659	4.58673	3.91648	3.91264	3.56947	4.6117	4.05112	3.92248	4.11124	2.99596	1.35453	2.85234	3.95291	3.7414	4.1656	6.90083	6.67797	7.57101	3.45291	3.6986	3.79967	2.86087	3.43167	3.3147	5.86584	4.76509	4.57474	5.67645	5.45373	C00422	LMGL03014363
Lipid-B-P-0704	TG(14:0_18:2_18:2)	GL	TG	50	4	844.739	826.705	[M+NH4]+	C53H94O6	9.4229	8.26853	7.95969	23.0914	21.0305	22.8511	14.7458	13.3533	14.1762	15.4729	14.7433	14.2976	6.45572	6.04749	6.44426	14.2826	14.9812	15.2604	11.6047	12.8225	13.6663	7.04054	6.17832	7.43874	11.0682	9.24935	10.1317	3.57697	4.13305	4.34762	5.01445	5.56569	6.1871	15.5473	14.5375	13.683	13.8607	13.5447	C00422	LMGL03012793
Lipid-B-P-0703	TG(13:0_16:0_20:4)	GL	TG	49	4	830.724	812.689	[M+NH4]+	C52H92O6	0.0893586	0.0476089	0.0560531	0.118268	0.0949667	0.0928023	0.0451557	0.0682532	0.068868	0.055486	0.09977	0.0646146	0.0224816	0.0168198	0.0360773	0.0198827	0.0341455	0.0361599	0.0497033	0.0536152	0.0594683	0.0641307	0.0594468	0.0882458	0.0882337	0.0793633	0.116502	0.0788136	0.0773298	0.0817162	0.0750145	0.07659	0.107346	0.0965134	0.0866689	0.0961306	0.0914946	0.0813628	C00422	LMGL03013802
Lipid-B-P-0701	TG(15:1_17:1_17:2)	GL	TG	49	4	830.724	812.689	[M+NH4]+	C52H92O6	0.203406	0.213675	0.212685	0.22533	0.251221	0.232477	0.169625	0.142315	0.147684	0.1691	0.295267	0.256428	0.0705248	0.111603	0.109291	0.142039	0.150813	0.153712	0.170557	0.167557	0.138313	0.283505	0.281252	0.301115	0.213967	0.284999	0.334656	0.323501	0.256624	0.274508	0.286801	0.30534	0.236869	0.273974	0.156554	0.201306	0.273964	0.202114	C00422	LMGL03015431
Lipid-B-P-0695	TG(12:0_18:2_18:2)	GL	TG	48	4	816.708	798.674	[M+NH4]+	C51H90O6	0.184559	0.1715	0.152982	0.328749	0.30242	0.346223	0.208499	0.180726	0.202396	0.0966582	0.184103	0.169388	0.190705	0.164901	0.173223	0.233231	0.183937	0.214993	0.255138	0.249835	0.279597	0.194929	0.204643	0.216474	0.251763	0.284282	0.232042	0.118653	0.120454	0.133092	0.158488	0.164639	0.170533	0.323495	0.241156	0.327269	0.324712	0.227405	C00422	LMGL03012671
Lipid-B-P-0713	TG(15:0_18:2_18:2)	GL	TG	51	4	858.755	840.721	[M+NH4]+	C54H96O6	2.0805	1.81052	1.98419	3.77433	3.62652	3.43678	2.08025	2.02021	2.11309	2.44972	2.24782	1.95517	1.43173	1.31897	1.39135	2.23591	2.42206	2.50122	1.88895	2.34363	2.39578	1.63102	1.60091	1.65465	2.2554	2.2963	2.34974	1.00744	1.29341	1.02916	1.11857	1.36333	1.23991	2.98343	2.65825	2.85626	2.79197	2.35867	C00422	LMGL03012907
Lipid-B-P-0658	TG(18:0_18:1_18:2)	GL	TG	54	3	902.818	884.783	[M+NH4]+	C57H104O6	80.7951	67.9592	194.69	225.671	145.11	337.707	144.748	169.633	193.344	380.62	426.581	459.353	171.462	237.756	169.363	226.76	279.725	150.772	224.074	170.485	230.578	442.595	212.299	549.946	122.767	89.4041	328.83	292.954	101.722	97.1311	435.308	522.027	368.527	499.615	338.528	521.624	466.652	541.859	C00422	LMGL03010252
Lipid-B-P-0656	TG(17:1_18:1_18:1)	GL	TG	53	3	888.802	870.768	[M+NH4]+	C56H102O6	0.07889	0.0660495	0.0669738	0.0957146	0.0894868	0.111384	0.0867032	0.0672299	0.0759098	0.0776741	0.10102	0.130937	0.111219	0.0895452	0.117506	0.0345098	0.0283268	0.0456568	0.12035	0.137035	0.133539	0.222102	0.220815	0.185425	0.147226	0.185182	0.229537	0.160694	0.101765	0.158673	0.178319	0.197735	0.218017	0.131409	0.112069	0.163649	0.109125	0.153397	C00422	LMGL03010161
Lipid-B-P-0655	TG(17:0_18:1_18:2)	GL	TG	53	3	888.802	870.768	[M+NH4]+	C56H102O6	35.4435	31.5828	29.5335	36.0764	37.9758	35.4693	20.4848	21.0502	19.4017	23.1808	22.2146	25.225	18.6038	16.9695	19.6577	16.7613	18.155	17.808	27.1504	30.6623	31.3388	40.3295	41.7942	48.1364	46.9082	48.5788	45.9372	25.1576	27.3752	23.5615	27.8305	28.8085	29.2692	35.8512	31.9004	30.1784	32.1949	34.0404	C00422	LMGL03010164
Lipid-B-P-0614	TG(18:1_20:0_20:1)	GL	TG	58	2	960.896	942.862	[M+NH4]+	C61H114O6	1.55884	1.44241	1.40996	0.489451	0.50873	0.547064	0.672483	0.6625	0.723551	0.355716	0.450941	0.475254	1.34126	1.32938	1.62514	0.554615	0.610333	0.614085	0.667452	0.72291	0.849896	1.41559	1.45997	1.52209	0.533786	0.578382	0.520806	0.994097	1.10915	0.988761	1.38082	1.41762	1.60239	0.821407	0.759291	0.824825	0.77086	0.776489	C00422	LMGL03010720
Lipid-B-P-0613	TG(16:0_24:0_18:2)	GL	TG	58	2	960.896	942.862	[M+NH4]+	C61H114O6	7.99443	7.20362	6.90865	11.0587	10.4041	11.3296	7.24268	6.72486	7.10312	5.28438	5.2445	4.89819	3.86324	3.36722	3.70646	5.25223	6.20099	5.99533	7.52826	8.82531	8.94034	7.33593	8.23728	9.11085	7.69408	7.60898	8.16701	3.69551	4.28707	4.32566	4.62358	5.49775	5.16904	6.44078	6.16297	5.66113	5.99886	5.54525	C00422	-
Lipid-B-P-0612	TG(16:0_18:1_24:1)	GL	TG	58	2	960.896	942.862	[M+NH4]+	C61H114O6	43.3625	37.1113	37.6802	37.8973	35.519	39.4042	29.0536	26.7747	28.2374	18.9613	20.0303	18.2784	32.1351	33.4242	35.3765	17.3538	17.9722	17.8014	31.1688	34.8061	38.7539	69.8343	71.7888	68.5861	50.8997	53.3564	57.7774	48.8565	51.7208	52.5332	37.684	42.3289	41.4392	36.2246	33.6345	36.244	34.0686	32.1874	C00422	-
Lipid-B-P-0611	TG(18:0_22:0_18:2)	GL	TG	58	2	960.896	942.862	[M+NH4]+	C61H114O6	6.53114	5.4561	5.5743	8.61842	8.74526	9.26591	6.11931	5.27293	5.66683	3.99513	4.14403	4.09783	2.80214	2.94218	2.94726	4.75281	5.04639	4.68982	6.21818	6.95386	7.54248	6.30817	6.41929	7.2058	6.1321	5.89839	6.47055	3.03006	3.4884	3.69365	3.88877	4.85631	4.2941	5.11276	4.86342	4.61742	4.72515	4.58314	C00422	-
Lipid-B-P-0610	TG(22:0_18:1_18:1)	GL	TG	58	2	960.896	942.862	[M+NH4]+	C61H114O6	68.1386	61.3955	62.6579	20.7157	21.0082	23.1414	17.2347	15.6748	16.9347	10.1516	11.5966	10.3682	45.6733	43.6812	45.2405	24.9565	25.328	25.6298	16.1252	17.6748	17.2555	53.4919	58.2435	64.393	25.7503	25.8687	28.2773	34.9204	36.4109	37.1802	42.2219	51.6499	53.1943	28.733	26.3852	27.0024	26.6794	26.4356	C00422	-
Lipid-B-P-0609	TG(16:0_23:0_18:2)	GL	TG	57	2	946.88	928.846	[M+NH4]+	C60H112O6	0.854805	0.698761	0.733862	1.22886	1.49312	1.43628	1.0903	1.11699	1.07881	1.04835	0.951213	0.833563	0.615738	0.462932	0.59509	0.664113	0.630274	0.646573	1.4114	1.50737	1.76817	0.698768	0.713594	0.870955	0.750429	0.786885	0.811114	0.364232	0.383975	0.425443	0.413435	0.497686	0.564374	0.735869	0.795329	0.684838	0.81457	0.808542	C00422	-
Lipid-B-P-0608	TG(15:0_18:1_24:1)	GL	TG	57	2	946.88	928.846	[M+NH4]+	C60H112O6	4.55265	4.23185	4.89379	2.33615	2.02648	2.67877	1.80909	1.89396	2.03648	1.47075	1.60137	1.53017	2.13044	3.97029	3.58873	1.12079	1.21173	1.12708	2.59451	2.79733	3.16308	5.08272	5.3038	5.17208	3.39994	3.41517	3.77604	3.05217	3.32211	3.29868	3.46451	3.72066	3.26667	2.8828	2.72432	2.53489	2.66753	2.67303	C00422	-
Lipid-B-P-0617	TG(18:1_20:0_22:1)	GL	TG	60	2	960.896	942.862	[M+NH4]+	C61H114O6	6.38278	6.34498	6.09865	3.76621	3.95595	4.09598	2.60594	2.47906	2.36191	1.99785	2.06423	1.99402	6.17822	6.261	6.22394	1.92024	2.08244	2.04018	2.47184	2.7297	2.8175	8.97129	9.72386	9.93567	4.1094	4.16627	4.4121	5.92285	6.50202	6.70698	8.11764	9.56003	9.2293	4.49551	4.09873	4.18655	4.13756	3.92212	C00422	LMGL03011273
Lipid-B-P-0606	TG(18:1_18:1_20:0)	GL	TG	56	2	932.865	914.83	[M+NH4]+	C59H110O6	238.875	209.999	205.58	92.7065	94.2869	97.4506	77.662	72.5943	72.7475	46.1149	53.3998	49.4172	177.084	160.928	177.91	92.2668	98.7508	94.0154	74.9334	75.9538	82.516	203.874	209.874	219.059	105.495	108.68	117.793	141.971	137.552	140.038	184.65	198.01	198.162	127.553	116.964	108.699	119.492	122.587	C00422	LMGL03010428
Lipid-B-P-0604	TG(16:0_18:2_22:0)	GL	TG	56	2	932.865	914.83	[M+NH4]+	C59H110O6	4.04117	3.76374	3.06627	3.40515	4.00129	4.07803	2.0535	1.92832	2.25476	1.07758	1.5034	1.52218	1.45228	1.3927	1.58992	1.92362	2.44942	2.58479	2.93731	2.96412	3.77883	4.19152	3.75856	4.26338	3.14583	3.35157	3.14102	1.51153	1.87935	2.09408	2.90932	3.00492	3.18162	2.30457	2.12643	2.31864	2.43703	2.6308	C00422	LMGL03010568
Lipid-B-P-0603	TG(16:0_18:1_22:1)	GL	TG	56	2	932.865	914.83	[M+NH4]+	C59H110O6	26.9657	21.7077	24.8241	24.3012	22.7969	25.5848	17.4825	16.3839	15.5171	12.1556	12.8573	12.1335	19.9433	18.9974	21.5702	10.5748	10.7882	10.4528	17.9521	17.7617	19.4526	38.5839	40.2358	44.1522	30.5481	35.2525	36.9388	27.3143	29.992	29.521	23.3661	26.5406	26.6882	24.8569	20.9573	23.1681	22.7524	21.4822	C00422	LMGL03010572
Lipid-B-P-0602	TG(18:0_18:2_20:0)	GL	TG	56	2	932.865	914.83	[M+NH4]+	C59H110O6	237.17	212.691	212.55	85.2172	89.8727	93.5515	69.756	68.6297	72.8181	40.3104	40.3001	38.7048	164.247	159.726	163.374	95.7334	95.2663	97.6278	64.8187	68.2601	81.5172	188.353	195.302	205.653	105.585	104.584	106.528	113.731	132.514	130.903	175.05	182.879	175.163	118.512	103.843	116.363	108.802	107.553	C00422	LMGL03010427
Lipid-B-P-0601	TG(18:0_18:1_20:1)	GL	TG	56	2	932.865	914.83	[M+NH4]+	C59H110O6	124.906	113.187	105.568	73.8862	69.2824	76.492	56.1127	51.2385	51.0916	39.9916	45.1168	42.6037	105.43	102.889	110.349	41.1335	43.2076	41.7773	48.9864	50.2942	54.0402	134.542	144.501	151.551	67.1158	72.0776	71.0653	105.561	97.3137	97.6674	139.328	158.61	158.018	79.802	75.5801	77.9623	77.1646	74.1882	C00422	LMGL03010434
Lipid-B-P-0600	TG(16:0_21:0_18:2)	GL	TG	55	2	918.849	900.815	[M+NH4]+	C58H108O6	0.262673	0.250605	0.192228	0.151993	0.224198	0.195742	0.107085	0.114877	0.132512	0.10896	0.101329	0.107365	0.106107	0.0740066	0.0702351	0.109121	0.170606	0.105094	0.164315	0.162929	0.194082	0.282303	0.333773	0.274858	0.205002	0.181292	0.184051	0.114633	0.137626	0.148821	0.17177	0.228694	0.232598	0.170674	0.13561	0.185063	0.166507	0.177713	C00422	-
Lipid-B-P-0599	TG(18:0_18:1_19:1)	GL	TG	55	2	918.849	900.815	[M+NH4]+	C58H108O6	19.6131	18.394	16.5694	5.14616	5.21955	5.5223	3.87376	3.54811	3.67277	4.20721	4.50494	4.68322	14.8239	15.004	15.3169	3.50446	3.72194	3.4635	3.51497	3.90475	4.30015	15.8425	17.596	19.3837	7.77694	7.43912	9.12334	9.99651	10.7842	10.4246	11.9146	13.752	14.1465	8.75367	7.11977	8.55959	8.10603	7.80461	C00422	LMGL03016144
Lipid-B-P-0598	TG(15:0_18:1_22:1)	GL	TG	55	2	918.849	900.815	[M+NH4]+	C58H108O6	56.183	43.2378	42.3661	14.7373	12.9836	13.6498	10.4251	4.97125	8.43011	11.2477	10.5142	10.6585	37.623	37.0958	41.4443	7.69096	9.98697	10.0596	9.80873	9.61745	11.9536	44.7411	52.5238	40.9184	21.1284	21.2561	22.7786	25.1904	23.5968	25.3203	39.54	42.37	39.5086	25.1825	21.4311	23.0945	19.6035	22.7211	C00422	LMGL03015160
Lipid-B-P-0605	TG(16:0_20:0_20:2)	GL	TG	56	2	932.865	914.83	[M+NH4]+	C59H110O6	0.184685	0.150844	0.136112	0.093376	0.0843801	0.129113	0.0732156	0.064342	0.0633416	0.0666934	0.0884519	0.0699709	0.138446	0.150217	0.168298	0.0448637	0.0411408	0.0564484	0.0657846	0.083784	0.0564556	0.155572	0.115808	0.167866	0.112956	0.103765	0.0675639	0.130484	0.123423	0.129421	0.155794	0.248336	0.197243	0.113455	0.102251	0.0643478	0.117895	0.102714	C00422	LMGL03010435
Lipid-B-P-0630	TG(10:0_18:1_18:2)	GL	TG	46	3	790.692	772.658	[M+NH4]+	C49H88O6	0.112799	0.123793	0.121214	0.193023	0.146193	0.117625	0.0880927	0.0789953	0.0401778	0.0414894	0.0838021	0.0760502	0.247848	0.119388	0.11572	0.156212	0.236153	0.20872	0.112767	0.130937	0.126794	0.124488	0.196509	0.204847	0.157146	0.164465	0.218332	0.135894	0.171937	0.210319	0.140701	0.10741	0.144357	0.212394	0.225746	0.230436	0.287396	0.194793	C00422	-
Lipid-B-P-0632	TG(14:0_16:0_16:3)	GL	TG	46	3	790.692	772.658	[M+NH4]+	C49H88O6	0.0296332	0.0159573	0.0121522	0.0378329	0.0801153	0.117062	0.0337845	0.0247205	0.0350121	0.0775505	0.0407321	0.0543758	0.0346397	0.0417459	0.0248731	0.022305	0.0524457	0.0569035	0.0592389	0.0389753	0.0304205	0.0409521	0.0719106	0.0186067	0.056117	0.0570403	0.0421409	0.0273729	0.0441405	0.0362873	0.0348489	0.0345995	0.0254607	0.0400712	0.0693808	0.0541015	0.0682925	0.0687156	C00422	-
Lipid-B-P-0635	TG(14:0_16:1_18:2)	GL	TG	48	3	818.724	800.689	[M+NH4]+	C51H92O6	0.652526	0.5093	0.550593	1.32151	1.33696	1.27059	0.456401	0.615643	0.489198	0.656308	0.458946	0.474921	0.546238	0.229521	0.230731	0.691712	0.712204	0.669565	0.413392	0.407007	0.472692	0.478059	0.347392	0.49018	0.614464	0.498521	0.48476	0.506376	0.335943	0.285924	0.366443	0.238339	0.289111	0.922642	0.866078	0.733512	0.765171	0.692012	C00422	LMGL03014252
Lipid-B-P-0654	TG(16:0_18:0_18:3)	GL	TG	52	3	874.786	856.752	[M+NH4]+	C55H100O6	3.27609	3.11381	2.82207	9.63462	9.75331	10.7235	5.25744	3.90245	4.90418	6.10068	5.89834	4.34867	5.6926	5.6791	6.03652	2.40111	2.48823	2.70612	5.89593	6.57278	6.85782	17.4431	19.2884	19.6045	15.3255	16.4294	16.3471	12.1139	13.7325	12.3013	18.6343	21.6838	21.424	7.38152	6.89026	7.49919	8.69826	7.96685	C00422	LMGL03010125
Lipid-B-P-0653	TG(14:0_18:1_20:2)	GL	TG	52	3	874.786	856.752	[M+NH4]+	C55H100O6	5.26769	5.48092	4.30255	7.9172	6.7736	7.08479	5.85642	5.69759	5.88855	5.23152	5.17703	4.87848	3.39445	3.22999	3.51073	4.40932	4.23257	4.43738	5.23203	6.10841	5.81086	6.2727	6.5605	6.20374	7.57066	6.9299	7.37324	5.9759	5.18133	4.93606	5.20902	5.184	5.19211	6.40906	5.76123	6.29383	5.82326	6.26346	C00422	LMGL03014370
Lipid-B-P-0652	TG(16:1_18:1_18:1)	GL	TG	52	3	874.786	856.752	[M+NH4]+	C55H100O6	270.39	270.654	244.379	180.376	177.909	181.67	130.794	123.868	126.45	120.515	124.588	130.248	216.707	221.08	211.663	133.039	147.384	140.787	128.752	116.693	138.374	246.697	238.683	246.69	236.549	213.829	225.997	178.098	146.646	160.87	139.475	147.76	152.417	210.146	209.025	200.307	218.696	199.767	C00422	LMGL03010118
Lipid-B-P-0651	TG(16:0_18:1_18:2)	GL	TG	52	3	874.786	856.752	[M+NH4]+	C55H100O6	423.818	325.197	889.921	1322.55	791.31	1884.1	1027.85	953.966	1300.28	2503.43	2442.3	3010.1	1479.78	1804.51	1132.16	1099.73	1414.67	918.289	1112.29	809.194	1236.29	2267.54	1040.82	2825.08	739.045	645.496	2039.71	1652.96	659.124	688.357	1655.34	1915.61	1433.34	3047.22	2039.89	2756.27	2862.21	2768.55	C00422	LMGL03010121
Lipid-B-P-0650	TG(16:0_17:0_18:3)	GL	TG	51	3	860.771	842.736	[M+NH4]+	C54H98O6	0.0367817	0.0426653	0.0101089	N/A	N/A	N/A	0.0921746	0.0688096	0.115349	0.0929166	0.147055	0.119086	0.0773174	0.0550218	0.0685946	0.0324207	0.0285699	0.0355307	0.0998122	0.0587584	0.0891853	0.356594	0.252194	0.334313	0.138589	0.411901	0.363706	0.13501	0.180716	0.207549	0.375519	0.330726	0.411961	0.0962076	0.0927031	0.0907593	0.18883	0.0505258	C00422	LMGL03010077
Lipid-B-P-0649	TG(16:1_16:2_19:0)	GL	TG	51	3	860.771	842.736	[M+NH4]+	C54H98O6	0.0536398	0.0735072	0.0732081	0.104743	0.0971989	0.142899	0.0504355	0.0494098	0.0590499	0.0375681	0.0680702	0.0378261	0.0417206	0.0444367	0.0369479	0.0285887	0.0534692	0.0440476	0.0499142	0.0466258	0.0582253	0.079573	0.0538735	0.0772997	0.0765604	0.0782639	0.0819905	0.0497522	0.0472968	0.0457965	0.0361095	0.0396224	0.0321762	0.0824837	0.06035	0.0728512	0.0718517	0.0839896	C00422	-
Lipid-B-P-0648	TG(13:0_18:1_20:2)	GL	TG	51	3	860.771	842.736	[M+NH4]+	C54H98O6	0.0316081	0.0180275	0.0352414	0.0436744	0.0211652	0.0344298	0.0281728	0.0142723	0.0120597	0.0148678	0.0233006	0.0234122	0.0230236	0.0117502	0.0198779	0.0178703	0.020438	0.0222116	0.0247976	0.0294746	0.0248061	0.0201126	0.0187507	0.0234923	0.0176874	0.0416096	0.0414032	0.033082	0.0269534	0.0181431	N/A	N/A	N/A	0.0238046	0.0388233	0.0284966	0.0254346	0.0298177	C00422	LMGL03013935
Lipid-B-P-0647	TG(16:0_17:1_18:2)	GL	TG	51	3	860.771	842.736	[M+NH4]+	C54H98O6	9.22864	8.64893	8.24383	13.7632	13.3523	13.5986	7.97009	7.93667	7.55053	7.23524	8.02807	6.6887	6.75499	5.90231	6.47135	4.95895	5.25123	5.32416	8.14802	9.16404	9.55389	9.57024	9.74161	11.0139	13.3472	13.9512	15.8975	6.28307	6.31655	6.60426	5.28542	6.16691	5.94965	12.0001	10.7651	10.2983	11.1835	11.1063	C00422	LMGL03010075
Lipid-B-P-0646	TG(15:0_18:1_18:2)	GL	TG	51	3	860.771	842.736	[M+NH4]+	C54H98O6	10.9952	9.92914	10.3244	9.14029	8.50592	9.6913	5.69038	5.72209	5.19716	6.57291	6.80383	6.69155	6.62318	5.87409	6.84856	7.07701	7.17953	6.89603	6.47491	7.21031	7.19826	7.46645	7.42686	8.43166	8.98712	8.64223	9.27324	4.88604	5.17353	4.89492	4.16069	5.11642	4.88176	10.6744	9.49629	9.19122	9.92583	8.74309	C00422	LMGL03015146
Lipid-B-P-0645	TG(14:0_18:1_18:2)	GL	TG	50	3	846.755	828.721	[M+NH4]+	C53H96O6	74.8682	68.0604	52.989	53.2097	50.8988	53.2275	43.6139	40.9834	39.1067	48.4025	55.2279	48.5706	28.469	24.4334	27.2641	58.327	62.0048	56.2811	35.4994	39.551	37.5622	22.8236	23.642	26.3324	36.7173	35.4489	36.9099	14.7335	14.9382	15.1469	14.5117	16.5269	16.3686	51.9189	47.8251	46.5136	51.5427	44.0884	C00422	LMGL03014362
Lipid-B-P-0644	TG(16:0_16:0_18:3)	GL	TG	50	3	846.755	828.721	[M+NH4]+	C53H96O6	4.73911	3.05815	8.68392	43.7145	25.6672	56.1844	23.8743	23.8996	29.0314	60.4054	61.4368	73.3987	18.1641	24.431	15.9242	7.46254	9.196	5.49541	27.9158	22.5103	33.0486	101.851	57.0972	151.711	36.8994	31.0669	118.93	50.1325	26.341	27.8876	66.0345	87.6562	70.5833	70.2966	46.3255	66.5177	72.7364	73.2552	C00422	LMGL03010054
Lipid-B-P-0643	TG(16:0_16:2_18:1)	GL	TG	50	3	846.755	828.721	[M+NH4]+	C53H96O6	1.33196	1.43599	1.21218	3.1501	3.16549	3.52153	1.77209	1.64928	1.60239	1.56999	1.71008	1.63011	0.889236	1.00181	0.978637	1.50829	1.55074	1.34982	1.2184	1.20548	1.1469	1.7586	1.42053	1.43255	2.65073	2.76976	2.90453	1.46635	1.32977	1.0835	1.2508	1.63481	1.22129	2.04208	2.06506	2.11335	1.9545	2.04348	C00422	-
Lipid-B-P-0642	TG(16:0_16:1_18:2)	GL	TG	50	3	846.755	828.721	[M+NH4]+	C53H96O6	24.3838	17.0969	52.8956	85.5954	44.5679	97.8731	39.2465	43.1603	54.1152	108.177	111.201	139.666	48.6763	60.5706	38.7378	60.508	72.3142	50.4519	37.7228	27.134	42.7893	50.8599	29.0448	81.0422	27.0696	23.765	82.3	25.5835	13.6549	11.1088	28.0777	42.2088	28.384	114.557	79.3355	106.912	106.57	109.697	C00422	LMGL03010053
Lipid-B-P-0641	TG(16:1_16:1_18:1)	GL	TG	50	3	846.755	828.721	[M+NH4]+	C53H96O6	5.43584	3.85867	8.48628	31.8316	20.1148	39.9916	11.243	11.5321	14.8559	27.5688	20.0871	35.8835	15.4739	19.2041	11.1404	11.7175	13.3873	7.83009	10.0768	7.1449	9.77462	23.8479	12.3982	32.474	11.4452	9.69723	32.9242	10.3885	5.78884	5.63542	12.7227	17.1102	12.1664	40.7383	22.4661	35.0278	30.6465	37.4338	C00422	LMGL03010052
Lipid-B-P-0640	TG(16:0_15:1_18:2)	GL	TG	49	3	832.739	814.705	[M+NH4]+	C52H94O6	0.97011	0.960559	0.865648	1.77819	1.67218	1.89055	1.09066	1.10954	1.15458	1.25964	1.28954	1.18864	0.389809	0.346201	0.384398	0.894273	1.03359	0.959914	1.03698	1.04067	1.20378	1.00183	1.03527	1.34126	1.20366	1.43112	1.75944	0.572325	0.760606	0.645009	0.794768	0.772989	0.81446	1.04441	1.26074	1.07599	1.23794	1.10056	C00422	-
Lipid-B-P-0639	TG(13:0_18:1_18:2)	GL	TG	49	3	832.739	814.705	[M+NH4]+	C52H94O6	0.12917	0.128837	0.11559	0.122759	0.117647	0.160017	0.0805385	0.0955485	0.0895034	0.0748569	0.0932679	0.107742	0.116667	0.118701	0.159705	0.161153	0.222717	0.199878	0.0646942	0.0485954	0.0683688	0.0520916	0.057168	0.068618	0.0906868	0.0796742	0.0921399	0.0368041	0.0379136	0.0301405	0.0453902	0.0344281	0.0224261	0.15232	0.11968	0.124707	0.107869	0.101353	C00422	LMGL03013927
Lipid-B-P-0636	TG(14:0_16:0_18:3)	GL	TG	48	3	818.724	800.689	[M+NH4]+	C51H92O6	0.217958	0.277015	0.228945	0.776729	0.730115	0.774369	0.409551	0.375378	0.415772	0.534721	0.585443	0.606526	0.296169	0.237523	0.282275	0.242751	0.231255	0.264716	0.331607	0.32011	0.371631	0.493476	0.564394	0.660971	0.830086	0.639196	0.908675	0.390558	0.258851	0.386708	0.391452	0.485187	0.546658	0.610285	0.529972	0.413068	0.525548	0.5023	C00422	LMGL03014228
Lipid-B-P-0726	TG(18:1_19:1_18:2)	GL	TG	55	4	914.818	896.783	[M+NH4]+	C58H104O6	19.495	19.2441	17.4401	10.1591	9.64564	11.1841	8.95284	9.61639	9.38616	12.9011	13.3213	12.5009	13.8092	12.6727	14.6834	8.14047	8.55473	8.29845	13.3123	14.0095	14.4336	17.3239	18.1345	18.0582	13.5753	14.6884	14.9623	11.4755	10.5667	10.7593	8.80981	9.26021	8.76693	17.3701	14.7605	15.6744	16.047	14.0811	C00422	-
Lipid-B-P-0495	TG(16:0_18:0_18:0)	GL	TG	52	0	880.833	862.799	[M+NH4]+	C55H106O6	49.2934	74.7786	20.8581	25.3614	33.8898	11.5288	21.4421	14.7659	12.8885	8.46103	8.31447	6.13135	9.22524	9.10115	10.5382	14.6974	11.8775	23.5254	18.9924	20.8469	19.9131	18.0691	32.49	12.3717	50.352	60.4865	11.7196	22.5267	38.5993	30.4815	27.1072	17.0426	18.6376	11.6354	17.7289	14.7191	9.53841	10.5929	C00422	LMGL03010069
Lipid-B-N-0001	FFA(10:0)	FA	FFA	10	0	171.139	172.146	[M-H]-	C10H20O2	1.0534	0.932445	1.12647	0.866116	1.11481	0.989969	1.5107	1.10093	1.03032	0.857431	1.0299	1.05827	1.33614	1.15043	1.10104	0.508473	0.587655	0.617037	1.1468	1.49718	1.16569	1.74609	1.13182	1.13845	2.00282	1.16806	1.26567	1.65647	0.867539	0.853762	1.51792	1.22187	1.32152	1.10402	1.01252	1.02746	1.04421	1.00358	C01571	LMFA01010010
Lipid-B-N-0019	FFA(32:0)	FA	FFA	32	0	479.481	480.491	[M-H]-	C32H64O2	4.51006	4.24125	4.2565	4.586	4.09873	3.9374	4.42836	4.0591	3.11714	3.40555	3.97829	4.51676	8.60296	11.4969	9.40191	6.73878	6.87698	7.11336	3.97015	3.6686	3.45449	2.99474	2.90874	2.49448	4.14181	4.11241	4.3057	3.83612	2.99919	3.45306	3.85018	4.4967	4.32098	6.97725	5.85487	5.35778	5.19425	5.17597	C00162	LMFA01010032
Lipid-B-N-0009	FFA(18:0)	FA	FFA	18	0	283.264	284.272	[M-H]-	C18H36O2	96.336	84.0909	81.4584	104.64	67.1771	47.2654	64.8688	65.922	87.2737	83.9671	80.0264	68.6567	86.4497	80.9124	74.7183	60.6503	59.1001	68.0677	148.074	159.646	137.079	100.193	75.1424	75.5385	82.7803	49.7218	53.5314	103.75	73.2781	57.4213	160.445	157.821	158.496	91.2789	68.8614	77.6459	69.5509	78.724	C01530	LMFA01010018
Lipid-B-N-0012	FFA(22:0)	FA	FFA	22	0	339.326	340.334	[M-H]-	C22H44O2	0.428088	0.421294	0.312373	0.21497	0.180487	0.332751	0.539273	0.326794	0.39617	0.412666	0.631314	0.375109	0.286875	0.349634	0.331003	0.3854	0.372147	0.349969	1.25969	1.76095	0.957121	0.511851	0.436552	0.351485	0.226376	0.334701	0.39124	0.620003	0.281722	0.258306	0.644293	0.81869	1.23803	0.747163	0.574775	0.415579	0.652691	0.374111	C08281	LMFA01010022
Lipid-B-N-0013	FFA(24:0)	FA	FFA	24	0	367.358	368.365	[M-H]-	C24H48O2	0.697554	0.862449	0.752405	1.13061	0.894539	0.833486	1.34919	1.06196	1.28121	0.846601	1.36327	1.37399	0.912753	1.10792	1.20741	1.38026	1.76359	1.16829	2.72053	2.66325	2.95213	1.13211	0.976561	1.46248	0.721447	0.746112	0.697035	2.37238	1.7351	1.27418	2.10785	2.69897	1.73956	0.988682	0.892828	0.912541	1.21963	1.09195	C08320	LMFA01010024
Lipid-B-N-0015	FFA(28:0)	FA	FFA	28	0	423.42	424.428	[M-H]-	C28H56O2	3.96708	3.85795	4.2733	3.49701	2.40591	2.2156	2.39488	2.29935	2.71398	1.54499	1.83071	2.37162	3.61458	4.58664	3.48731	1.86138	1.38217	1.85323	4.24246	3.49866	3.45291	2.32512	2.62628	2.2222	1.90425	2.64897	2.61824	3.05001	2.54416	2.40515	3.34443	3.5861	4.43142	4.80011	4.06852	3.99446	3.03963	2.44521	C00162	LMFA01010028
Lipid-B-N-0006	FFA(15:0)	FA	FFA	15	0	241.217	242.225	[M-H]-	C15H30O2	0.466814	0.380303	0.312782	0.484283	0.307557	0.291672	0.309968	0.308125	0.442519	0.430654	0.218532	0.368511	0.351674	0.543926	0.34731	0.317038	0.326903	0.393087	0.450088	0.596736	0.509687	0.505002	0.318386	0.408589	0.347933	0.386976	0.364236	0.462937	0.275587	0.231958	0.333767	0.363592	0.360807	0.431661	0.474778	0.313225	0.467093	0.0755208	C16537	LMFA01010015
Lipid-B-N-0016	FFA(29:0)	FA	FFA	29	0	437.435	438.444	[M-H]-	C29H58O2	0.777207	1.0901	0.919746	1.27737	0.902495	0.80308	1.01282	0.744662	1.34277	0.802561	1.03296	1.08023	1.19772	1.18147	1.05595	0.830246	0.760359	0.972916	0.876968	1.15912	0.988523	1.10627	0.719157	0.904509	0.85078	1.22653	0.909528	N/A	N/A	N/A	1.14664	0.782108	1.28072	1.18252	1.07731	0.812066	1.02718	0.719589	C00162	LMFA01010029
Lipid-B-N-0017	FFA(30:0)	FA	FFA	30	0	451.45	452.459	[M-H]-	C30H60O2	2.722	2.85735	2.56125	2.67697	2.08345	2.09109	2.32136	1.92847	2.4318	2.06011	2.04279	2.38925	2.37041	2.81062	2.43195	1.70897	1.89763	1.89822	2.70322	3.01721	2.60132	1.92144	1.93552	1.8962	1.8574	2.02029	2.14073	2.88151	1.86607	1.75636	2.58493	2.63067	2.44792	4.80116	2.973	2.16674	2.36681	1.85063	C00162	LMFA01010030
Lipid-B-N-0005	FFA(14:0)	FA	FFA	14	0	227.201	228.209	[M-H]-	C14H28O2	1.1427	1.00628	0.831672	1.371	0.762211	0.832923	0.926528	0.742175	0.838387	0.823293	0.858054	0.997315	0.928443	1.22113	0.89597	0.70846	0.596894	0.757171	1.59646	1.58032	1.5386	1.23171	1.03248	1.00751	0.997287	1.03311	0.723572	1.09277	0.811495	0.825939	0.979267	0.910015	1.05845	1.14805	1.06133	1.05277	0.932268	0.982445	C06424	LMFA01010014
Lipid-B-N-0020	FFA(33:0)	FA	FFA	33	0	493.498	494.506	[M-H]-	C33H66O2	2.16462	1.73298	1.67964	3.31624	2.91382	3.19719	1.61711	1.26604	1.10452	1.47801	1.84394	2.17053	2.54865	3.47679	2.92179	2.85071	2.87442	2.91044	1.48606	0.953104	1.47193	1.59736	1.68335	1.73545	1.51079	2.05263	2.03494	2.4066	2.21237	1.75198	0.861772	1.60154	1.60853	3.7828	2.77381	2.50116	2.27278	1.80583	C00162	LMFA01010033
Lipid-B-N-0021	FFA(34:0)	FA	FFA	34	0	507.514	508.522	[M-H]-	C34H68O2	2.91166	2.92988	2.41078	6.96685	5.71756	6.2581	3.44473	3.44607	3.62818	3.73221	4.10022	5.33979	7.48276	9.31405	7.99925	6.82659	6.6711	6.82727	3.19512	3.39666	3.06813	3.98173	3.22423	3.7336	2.83813	3.17019	2.22069	3.74531	3.63875	3.05972	2.27854	2.71061	2.53	9.12995	6.14803	4.66152	4.27535	4.16604	C00162	LMFA01010034
Lipid-B-N-0027	FFA(17:1)	FA	FFA	17	1	267.232	268.24	[M-H]-	C17H32O2	N/A	N/A	N/A	N/A	N/A	N/A	N/A	N/A	N/A	N/A	N/A	N/A	N/A	N/A	N/A	N/A	N/A	N/A	2.59617	3.00521	2.98984	N/A	N/A	N/A	N/A	N/A	N/A	N/A	N/A	N/A	0.182338	0.307567	0.195408	0.263364	0.269273	0.310752	0.349163	0.345161	C16536	LMFA01030059
Lipid-B-N-0008	FFA(17:0)	FA	FFA	17	0	269.248	270.256	[M-H]-	C17H34O2	0.770141	1.14656	0.820595	0.797715	1.01128	0.87256	0.815925	0.837932	1.12035	0.926037	0.970879	0.981886	1.27898	0.93098	0.74502	0.749095	0.71092	1.02914	3.2379	2.76928	2.40029	0.789902	0.841269	0.771966	0.668023	0.671332	0.619157	1.27437	0.718818	0.550048	1.2045	1.22402	1.40621	1.01571	0.913526	0.92787	0.637824	1.12051	C00162	LMFA01010017
Lipid-B-N-0028	FFA(18:1)	FA	FFA	18	1	281.248	282.256	[M-H]-	C18H34O2	53.2973	44.5248	62.489	41.5679	35.2729	38.7208	74.3519	66.1465	82.1407	103.218	112.148	104.986	82.139	95.2614	91.5916	37.038	37.5309	40.3179	1635.91	1931.23	1671.47	72.2742	53.1729	71.255	52.8876	54.2913	63.9663	91.6565	91.6874	85.0819	744.856	849.738	762.646	416.948	406.448	381.724	392.259	384.217	C00712	LMFA01030061
Lipid-B-N-0030	FFA(20:1)	FA	FFA	20	1	309.279	310.287	[M-H]-	C20H38O2	2.01071	2.16782	1.84535	1.09639	0.454888	0.847015	2.81555	2.76101	2.77484	4.58251	7.02156	5.62221	2.34293	1.99742	2.3869	1.15804	1.18798	0.837335	34.8104	37.5112	39.6675	1.61596	1.19213	1.31506	1.02265	1.08965	1.31937	1.64812	1.24093	1.8424	13.5739	15.7256	14.1476	4.27017	4.74415	4.95358	4.48722	3.48224	C16526	LMFA01030082
Lipid-B-N-0031	FFA(22:1)	FA	FFA	22	1	337.311	338.318	[M-H]-	C22H42O2	0.731487	0.975614	1.10575	0.367405	0.671189	0.565187	1.08747	0.90123	1.4201	1.75462	2.23019	3.48907	0.680612	1.37067	1.02279	0.918756	0.965081	0.633982	6.66207	6.79326	5.40198	0.700713	0.601015	0.614361	0.704337	0.686094	0.352851	0.849622	0.766358	0.54466	1.87861	2.60442	1.57347	1.46	1.28956	0.732157	0.978036	0.909434	C08316	LMFA01030088
Lipid-B-N-0032	FFA(24:1)	FA	FFA	24	1	365.342	366.35	[M-H]-	C24H46O2	0.731102	0.388058	0.449904	0.306682	0.177082	0.352706	0.612953	0.468743	0.598098	0.342578	0.689671	0.810168	1.19982	0.825271	0.784431	0.831631	0.674082	0.69155	3.95122	5.32271	5.17785	0.674959	0.50635	0.45906	0.441733	0.408971	0.240114	0.913966	0.651113	0.300152	2.61764	4.05217	2.49074	0.968849	0.809871	1.12457	0.744097	0.545268	C08323	LMFA01030092
Lipid-B-N-0034	FFA(18:2)	FA	FFA	18	2	279.232	280.24	[M-H]-	C18H32O2	17.7045	14.0767	18.4376	31.2137	21.438	24.5524	74.1026	62.7501	72.3523	63.162	75.4397	73.9586	52.9063	55.3596	51.9754	18.0564	17.5615	19.789	790.709	915.893	823.221	25.3381	23.1842	25.994	28.2359	27.2171	28.9482	36.2151	36.8615	30.3307	57.5703	71.1198	67.1836	134.091	135.783	123.123	114.599	115.432	C01595	LMFA01030110
Lipid-B-N-0035	FFA(20:2)	FA	FFA	20	2	307.264	308.272	[M-H]-	C20H36O2	N/A	N/A	N/A	0.185926	0.0615256	0.0635861	0.404492	0.421909	0.381399	0.484967	0.461844	0.527269	0.0173105	0.0717359	0.0903688	N/A	N/A	N/A	2.119	2.67043	2.38836	N/A	N/A	N/A	N/A	N/A	N/A	N/A	N/A	N/A	0.300789	0.248697	0.119628	0.309215	0.284686	0.234219	0.331501	0.288337	C16525	LMFA01030130
Lipid-B-N-0039	FFA(18:3)	FA	FFA	18	3	277.217	278.225	[M-H]-	C18H30O2	0.386077	0.321757	0.313573	0.596226	0.406333	0.483061	1.37185	1.27343	1.30308	1.89845	2.17416	2.12156	1.72249	1.85895	1.4666	0.395358	0.344065	0.394363	17.7816	22.5118	20.4216	0.615345	0.626234	0.595683	0.718578	0.705828	0.853412	1.29993	1.09893	0.947642	3.47387	4.11362	3.63798	2.96059	2.75046	2.48425	2.83797	2.52282	C08364	LMFA01030140
Lipid-B-N-0051	FFA(24:6)	FA	FFA	24	6	355.264	356.272	[M-H]-	C24H36O2	0.52996	0.493516	0.451988	0.641637	0.628291	0.511857	0.544023	0.435878	0.666542	0.670628	0.742845	0.470737	0.626657	0.569087	0.50524	0.530132	0.418919	0.532323	1.08724	1.14879	1.18868	0.577776	0.706969	0.582796	0.490728	0.554122	0.411259	0.65201	0.424975	0.501549	0.579372	0.604278	0.745224	0.510984	0.646448	0.649914	0.610936	0.656591	C00162	LMFA01030822
Lipid-B-N-0029	FFA(19:1)	FA	FFA	19	1	295.264	296.272	[M-H]-	C19H36O2	N/A	N/A	N/A	N/A	N/A	N/A	N/A	N/A	N/A	0.156475	0.168582	0.0959862	0.211768	0.286152	0.147058	N/A	N/A	N/A	2.14448	2.51835	2.10753	N/A	N/A	N/A	N/A	N/A	N/A	N/A	N/A	N/A	0.588839	0.666137	0.416953	0.342069	0.236488	0.263665	0.358133	0.241812	C00162	LMFA01030857
Lipid-B-N-0007	FFA(16:0)	FA	FFA	16	0	255.232	256.24	[M-H]-	C16H32O2	115.986	109.285	115.659	160.296	95.2252	95.2936	115.499	104.716	132.598	99.9949	110.596	122.569	111.174	127.492	103.823	75.3498	69.7571	91.1297	319.08	399.799	343.897	113.333	97.9386	101.815	117.565	105.795	95.3328	126.77	89.8141	84.3573	151.926	149.93	143.22	149.603	142.315	118.318	126.052	130.237	C00249	LMFA01010001
[truncated: 5 more columns]
