# Supplementary material for: Comparison of lipid profiles and nutritional quality of 11 red-flowered oil-tea camellia through quantitative lipidomics and chemometrics
Source: Food Chem X. 2025 Jul 4;29:102738. doi: 10.1016/j.fochx.2025.102738 (PMC12275141; doi:10.1016/j.fochx.2025.102738)
Supplement: Supplementary material 4 — Differential lipids among XN, DBXN, and CC samples. [file mmc4.xlsx]

## Sheet: Sheet1
Table S3. Differential lipids among XN, DBXN, and CC samples.
Index	Formula	Compounds	Class I	Class II	lipidmaps ID	XN-1	XN-2	XN-3	DBXN-1	DBXN-2	DBXN-3	CC-1	CC-2	CC-3	VIP	P-value	FDR	Type
Lipid-B-P-0792	C57H100O6	TG(18:0_18:2_18:3)	GL	TG	LMGL03010329	312.118	250.529	302.091	308.116	290.381	274.215	435.246	450.986	483.893	1.56976	0.000296363	0.00113317	sig
Lipid-B-P-0589	C56H104O6	TG(17:0_18:1_18:1)	GL	TG	LMGL03010138	128.139	117.592	118.691	145.83	154.904	147.73	130.493	141.702	148.401	1.10681	0.00630189	0.0127785	sig
Lipid-B-P-0541	C57H108O6	TG(18:0_18:0_18:1)	GL	TG	LMGL03010188	160.985	153.909	143.203	112.888	120.815	112.174	114.113	126.053	142.72	1.07339	0.010825	0.020008	sig
Lipid-B-P-0837	C57H98O6	TG(18:1_18:1_18:4)	GL	TG	LMGL03013030	81.0343	82.6008	81.0131	75.9927	75.9388	73.9534	106.63	112.995	122.618	1.41275	0.000117357	0.000651238	sig
Lipid-B-P-0931	C59H94O6	TG(16:3_18:2_22:5)	GL	TG	LMGL03010954	17.222	19.0041	14.7931	12.8564	13.3584	13.8315	58.7053	65.8563	69.6779	1.52821	2.90913e-06	7.12771e-05	sig
Lipid-B-P-0584	C54H100O6	TG(16:0_17:1_18:1)	GL	TG	LMGL03010061	57.2554	51.5406	51.2607	51.3032	53.5322	49.5461	57.805	62.1939	65.5175	1.23309	0.015453	0.0263705	sig
Lipid-B-P-0901	C59H98O6	TG(18:1_18:2_20:5)	GL	TG	LMGL03010815	21.4058	26.4209	21.7964	13.9085	17.2142	14.3382	54.1084	43.2953	49.391	1.3104	7.13353e-05	0.00051096	sig
Lipid-B-P-0802	C59H104O6	TG(18:1_18:3_20:1)	GL	TG	LMGL03010595	30.3692	27.1692	28.4811	27.1433	29.4924	27.6149	33.7353	34.9039	33.7257	1.42186	0.00178622	0.00450394	sig
Lipid-B-P-0665	C58H106O6	TG(18:1_18:1_19:1)	GL	TG	LMGL03013031	27.195	24.9974	25.1994	33.8182	35.7685	34.8315	29.7306	31.2199	33.6114	1.11661	0.000759321	0.00228167	sig
Lipid-B-P-0725	C57H102O6	TG(18:0_18:1_18:3)	GL	TG	LMGL03010291	21.9469	18.0252	20.4373	18.9668	21.5963	19.4377	29.1992	28.0103	32.6799	1.51472	0.0012348	0.0034418	sig
Lipid-B-P-0733	C59H106O6	TG(18:1_18:1_20:2)	GL	TG	LMGL03010545	25.6732	22.8584	21.8486	27.0907	27.823	29.7563	27.8432	29.6831	26.8794	1.36088	0.017712	0.0293296	sig
Lipid-B-P-0655	C56H102O6	TG(17:0_18:1_18:2)	GL	TG	LMGL03010164	20.4848	21.0502	19.4017	23.1808	22.2146	25.225	27.1504	30.6623	31.3388	1.72781	0.00118952	0.0033488	sig
Lipid-B-P-0718	C56H100O6	TG(17:1_18:1_18:2)	GL	TG	LMGL03010190	18.7805	18.2659	18.3131	19.6494	18.7314	17.7206	24.465	27.6571	27.3986	1.5749	0.000237653	0.00100962	sig
Lipid-B-P-0929	C57H90O6	TG(18:2_18:4_18:4)	GL	TG	LMGL03013042	5.60032	6.64128	7.0553	3.59052	3.84863	4.06262	18.1924	19.3068	19.8046	1.4324	2.68235e-07	2.04512e-05	sig
Lipid-B-P-0666	C59H108O6	TG(18:1_18:2_20:0)	GL	TG	LMGL03010478	12.9316	4.23453	12.9567	12.1047	10.2028	8.16277	18.1726	19.5319	20.232	1.40724	0.0181563	0.0298248	sig
Lipid-B-P-0800	C59H104O6	TG(18:2_18:2_20:1)	GL	TG	LMGL03010596	14.4771	15.3366	15.055	16.2275	16.0638	15.7414	16.8922	17.1283	16.9852	1.76513	0.000482839	0.00162529	sig
Lipid-B-P-0712	C53H94O6	TG(16:0_16:2_18:2)	GL	TG	-	20.5504	19.7742	19.1884	18.014	20.1933	20.0883	16.7099	17.4241	16.3241	1.50291	0.0108485	0.020008	sig
Lipid-B-P-0682	C63H116O6	TG(24:0_18:1_18:2)	GL	TG	-	12.5164	12.017	12.0903	9.92066	9.96948	9.17778	15.8956	17.6218	17.1271	1.16784	1.72481e-05	0.000221351	sig
Lipid-B-P-0672	C59H108O6	TG(18:0_18:3_20:0)	GL	TG	LMGL03010477	12.696	11.1042	10.0894	7.04492	6.79957	7.35204	15.8863	19.6646	17.3738	1.06558	0.00021596	0.00095466	sig
Lipid-B-P-0720	C56H100O6	TG(17:0_18:2_18:2)	GL	TG	LMGL03010189	10.8696	11.2749	11.1151	11.5206	11.8094	11.3395	14.9206	15.8461	16.8124	1.64301	9.50554e-05	0.000585541	sig
Lipid-B-P-0870	C57H96O6	TG(18:1_18:2_18:4)	GL	TG	LMGL03016218	8.19543	8.65812	8.18876	7.74417	8.35005	7.29668	14.8599	14.5174	16.6807	1.51282	2.98444e-05	0.000304936	sig
Lipid-B-P-0723	C57H102O6	TG(16:0_18:2_20:2)	GL	TG	LMGL03010307	12.7691	11.3783	12.1354	11.9766	12.3217	11.7496	14.038	15.478	14.9949	1.48617	0.00194715	0.00481705	sig
Lipid-B-P-0726	C58H104O6	TG(18:1_19:1_18:2)	GL	TG	-	8.95284	9.61639	9.38616	12.9011	13.3213	12.5009	13.3123	14.0095	14.4336	1.72977	3.66492e-05	0.000331998	sig
Lipid-B-P-0798	C59H104O6	TG(18:1_18:2_20:2)	GL	TG	LMGL03010602	6.60233	4.50636	5.54043	5.7442	8.7012	6.9723	11.4727	13.9637	10.9575	1.64336	0.00290623	0.0066305	sig
Lipid-B-P-0736	C61H110O6	TG(18:1_22:1_18:2)	GL	TG	-	9.84407	8.62573	9.07545	10.6211	11.3158	10.1119	10.8512	11.1836	11.6762	1.5897	0.00963858	0.0182128	sig
Lipid-B-P-0685	C63H116O6	TG(18:2_20:1_22:0)	GL	TG	LMGL03011339	8.08835	7.27278	7.18071	5.58087	5.77329	5.72591	9.69169	10.8905	10.4202	1.09487	4.9328e-05	0.000396155	sig
Lipid-B-P-0571	C51H94O6	TG(14:0_16:0_18:2)	GL	TG	LMGL03014227	12.1899	11.2627	10.4374	12.3263	13.7831	12.14	8.38732	9.54547	8.55741	1.07829	0.00293802	0.00667831	sig
Lipid-B-P-0529	C51H96O6	TG(16:0_16:0_16:1)	GL	TG	LMGL03010017	13.7656	12.0685	13.2719	12.4097	12.5956	12.0577	8.30985	9.76415	9.27137	1.63268	0.000860942	0.00251346	sig
Lipid-B-P-0824	C55H94O6	TG(16:0_16:1_20:5)	GL	TG	LMGL03010215	5.43042	4.70498	4.52912	4.86372	5.87312	5.24617	7.70788	9.30085	8.40616	1.61709	0.000715408	0.00221453	sig
Lipid-B-P-0530	C51H96O6	TG(14:0_16:0_18:1)	GL	TG	LMGL03014226	11.1025	10.2776	10.934	10.9762	11.6834	10.9863	6.94123	7.79283	8.28481	1.41957	0.000315769	0.00117887	sig
Lipid-B-P-0646	C54H98O6	TG(15:0_18:1_18:2)	GL	TG	LMGL03015146	5.69038	5.72209	5.19716	6.57291	6.80383	6.69155	6.47491	7.21031	7.19826	1.61058	0.00269217	0.0062381	sig
Lipid-B-P-0786	C56H98O6	TG(17:1_18:2_18:2)	GL	TG	LMGL03010218	3.90261	4.22503	4.01619	3.69754	3.86385	3.86694	5.16929	5.62823	6.29181	1.41476	0.00102078	0.00293831	sig
Lipid-B-P-0782	C55H96O6	TG(16:3_18:1_18:1)	GL	TG	-	4.29565	4.16105	4.30697	4.11708	4.20736	3.85924	4.46966	5.08688	5.1415	1.19823	0.0131383	0.0233232	sig
Lipid-B-P-0793	C57H100O6	TG(16:0_18:3_20:2)	GL	TG	LMGL03010346	3.81875	3.46497	3.53618	3.70967	3.4072	3.48563	4.37408	4.92035	4.60514	1.46009	0.00120178	0.00336497	sig
Lipid-B-P-0784	C55H96O6	TG(16:0_18:1_18:4)	GL	TG	LMGL03015728	3.6662	3.66531	3.74659	3.30579	3.2213	3.20511	3.95993	4.46325	4.60711	1.03521	0.00157107	0.00408821	sig
Lipid-B-P-0787	C56H98O6	TG(17:1_18:1_18:3)	GL	TG	LMGL03010223	2.76632	2.84764	2.66214	3.18	3.19637	2.93394	3.67604	4.19809	4.35297	1.68948	0.00100998	0.00292088	sig
Lipid-B-P-0844	C59H102O6	TG(18:2_18:3_20:1)	GL	TG	LMGL03010657	2.69498	2.83425	3.19441	3.3184	3.35786	3.36186	3.48382	3.94677	3.78568	1.68838	0.00694986	0.01381	sig
Lipid-B-P-0681	C62H114O6	TG(23:0_18:1_18:2)	GL	TG	-	2.10221	2.01809	1.99245	2.13193	2.18805	1.73808	3.22728	3.66734	3.65013	1.54429	0.000155368	0.000778104	sig
Lipid-B-P-0604	C59H110O6	TG(16:0_18:2_22:0)	GL	TG	LMGL03010568	2.0535	1.92832	2.25476	1.07758	1.5034	1.52218	2.93731	2.96412	3.77883	1.08885	0.00125459	0.00345011	sig
Lipid-B-P-0951	C61H94O6	TG(16:3_18:3_22:6)	GL	TG	-	1.64702	1.38997	1.52164	1.0705	1.3611	1.53536	2.82556	2.83521	2.3082	1.39	0.000847733	0.00248668	sig
Lipid-B-P-0608	C60H112O6	TG(15:0_18:1_24:1)	GL	TG	-	1.80909	1.89396	2.03648	1.47075	1.60137	1.53017	2.59451	2.79733	3.16308	1.24821	0.0003128	0.00117491	sig
Lipid-B-P-0738	C61H110O6	TG(18:1_18:3_22:0)	GL	TG	LMGL03011041	1.64926	1.67451	1.3479	1.08708	0.945646	1.03108	2.29405	2.5518	2.31948	1.08131	6.07903e-05	0.000462195	sig
Lipid-B-P-0796	C58H102O6	TG(17:0_18:1_20:4)	GL	TG	LMGL03010448	0.912283	0.858785	0.986476	1.67771	1.60828	1.65284	2.10773	2.1686	2.21333	1.83962	3.30679e-07	2.04512e-05	sig
Lipid-B-P-0797	C58H102O6	TG(19:1_18:2_18:2)	GL	TG	LMGL03013039	1.43566	1.50449	1.38985	1.90573	1.81742	1.70296	1.73819	2.2064	1.85953	1.50578	0.0199429	0.0321592	sig
Lipid-B-P-0609	C60H112O6	TG(16:0_23:0_18:2)	GL	TG	-	1.0903	1.11699	1.07881	1.04835	0.951213	0.833563	1.4114	1.50737	1.76817	1.2512	0.00213778	0.00514404	sig
Lipid-B-P-0727	C59H106O6	TG(16:0_18:3_22:1)	GL	TG	LMGL03010695	0.576153	0.613448	0.615503	0.709119	0.661277	0.770848	1.384	1.02675	1.16618	1.63987	0.00127731	0.00348153	sig
Lipid-B-P-0643	C53H96O6	TG(16:0_16:2_18:1)	GL	TG	-	1.77209	1.64928	1.60239	1.56999	1.71008	1.63011	1.2184	1.20548	1.1469	1.61733	0.000223818	0.000977813	sig
Lipid-B-P-0937	C61H98O6	TG(18:1_18:3_22:6)	GL	TG	LMGL03011537	0.63498	0.514282	0.83191	0.440688	0.577681	0.625884	1.11168	1.05737	1.09899	1.32516	0.00206863	0.00501204	sig
Lipid-B-P-0590	C56H104O6	TG(17:0_18:0_18:2)	GL	TG	LMGL03010143	0.943213	0.896664	0.886891	0.809265	0.983563	0.957406	1.0657	1.14787	1.29741	1.41561	0.0179633	0.0295866	sig
Lipid-B-P-0739	C61H110O6	TG(18:2_18:2_22:0)	GL	TG	LMGL03011042	0	0	0	0	0	0	1.0285	0.637375	0.628178	1.52402	0.00055104	0.00179598	sig
Lipid-B-P-0939	C63H102O6	TG(18:1_20:4_22:5)	GL	TG	LMGL03011894	1.92217	2.32146	1.95997	1.74601	1.76293	1.46639	0.849092	1.2039	1.09286	1.73749	0.00179865	0.00450394	sig
Lipid-B-P-0746	C62H112O6	TG(23:0_18:2_18:2)	GL	TG	-	0.664865	0.640576	0.667318	0.420298	0.630347	0.592248	0.78309	0.970064	1.0506	1.16295	0.00917143	0.0175453	sig
Lipid-B-P-0825	C55H94O6	TG(16:0_18:2_18:4)	GL	TG	LMGL03015732	0.677917	0.534515	0.426943	0.455496	0.606439	0.563121	0.743009	1.08792	0.932682	1.36068	0.0189699	0.0309139	sig
Lipid-B-P-0807	C61H108O6	TG(18:1_18:3_22:1)	GL	TG	LMGL03011123	0.3279	0.341035	0.26592	0.515097	0.408897	0.482085	0.73228	0.591625	1.01375	1.59941	0.0121794	0.0219379	sig
Lipid-B-P-0871	C57H96O6	TG(16:1_18:1_20:5)	GL	TG	LMGL03010452	0.580609	0.661995	0.556887	0.411583	0.550218	0.472014	0.680065	1.06569	0.895047	1.07936	0.0178803	0.0295289	sig
Lipid-B-P-0751	C63H114O6	TG(18:3_20:0_22:1)	GL	TG	LMGL03011425	0.413533	0.365826	0.307586	0.257429	0.216289	0.232584	0.597663	0.589179	0.554881	1.11959	6.1526e-05	0.000462195	sig
Lipid-B-P-0714	C54H96O6	TG(16:0_17:1_18:3)	GL	TG	LMGL03010091	0.31903	0.309824	0.311256	0.43441	0.29511	0.359797	0.571511	0.443153	0.587282	1.55788	0.0102196	0.0191345	sig
Lipid-B-P-0711	C53H94O6	TG(16:1_16:2_18:1)	GL	TG	-	0.941074	0.962504	0.752116	0.769115	0.763438	0.844611	0.569414	0.642628	0.605427	1.62699	0.0101652	0.0190906	sig
Lipid-B-P-0850	C63H110O6	TG(24:1_18:2_18:3)	GL	TG	-	0.413695	0.31	0.275823	0.42797	0.465016	0.416091	0.507569	0.527058	0.578967	1.66227	0.00640753	0.0129352	sig
Lipid-B-P-0830	C55H94O6	TG(16:2_18:1_18:3)	GL	TG	-	0.686753	0.555805	0.653104	0.546968	0.578188	0.569293	0.49306	0.497775	0.404135	1.56265	0.0188111	0.0307364	sig
Lipid-B-P-0953	C61H94O6	TG(18:2_20:5_20:5)	GL	TG	LMGL03011473	0.328378	0.215602	0.220201	0.300475	0.191047	0.278506	0.488623	0.596514	0.438741	1.45074	0.00579004	0.0119286	sig
Lipid-B-P-0838	C57H98O6	TG(18:0_18:3_18:3)	GL	TG	LMGL03010372	0.193093	0.229661	0.249745	0.36085	0.342837	0.253316	0.478234	0.324239	0.390614	1.51796	0.0293827	0.0448013	sig
Lipid-B-P-0874	C59H100O6	TG(20:1_18:3_18:3)	GL	TG	-	0.125485	0.215296	0.156624	0.254042	0.240373	0.202232	0.409964	0.436574	0.427274	1.72033	0.000141954	0.000760382	sig
Lipid-B-P-0568	C49H90O6	TG(12:0_16:1_18:1)	GL	TG	LMGL03013351	0.873667	0.924431	0.618389	0.893162	0.884291	0.803621	0.398616	0.451526	0.443942	1.39087	0.00377447	0.00830383	sig
Lipid-B-P-0847	C61H106O6	TG(18:2_18:3_22:1)	GL	TG	LMGL03011199	0.299156	0.240715	0.29029	0.376826	0.381289	0.292153	0.393332	0.390123	0.456541	1.59501	0.017499	0.0292919	sig
Lipid-B-P-0730	C59H106O6	TG(18:0_18:2_20:2)	GL	TG	LMGL03010544	0.246042	0.283158	0.325635	0.372969	0.310285	0.320314	0.376065	0.419369	0.463232	1.60323	0.0155093	0.0263916	sig
Lipid-B-P-0577	C52H96O6	TG(13:0_18:1_18:1)	GL	TG	LMGL03012732	0.263223	0.303913	0.211207	0.310311	0.273926	0.369463	0.374177	0.382116	0.403992	1.55806	0.0217988	0.0344309	sig
Lipid-B-P-0933	C59H94O6	TG(14:0_20:4_22:6)	GL	TG	-	0.28307	0.265075	0.286996	0.20702	0.160025	0.277413	0.371163	0.508772	0.509529	1.23012	0.00461683	0.00970637	sig
Lipid-B-P-0770	C53H92O6	TG(14:0_14:0_22:5)	GL	TG	LMGL03012781	0.461264	0.386005	0.412397	0.475264	0.451697	0.428834	0.347215	0.30619	0.332968	1.20704	0.00454475	0.00958756	sig
Lipid-B-P-0875	C59H100O6	TG(18:3_18:3_20:1)	GL	TG	LMGL03010722	0.183543	0.186144	0.218522	0.184698	0.208699	0.192186	0.329303	0.36237	0.321515	1.56469	0.000105402	0.000617576	sig
Lipid-B-P-0911	C57H92O6	TG(18:2_18:3_18:4)	GL	TG	LMGL03016289	0	0	0	0.366328	0.132462	0.277776	0.325682	0.158547	0.27192	1.36837	0.0147606	0.025398	sig
Lipid-B-P-0719	C56H100O6	TG(16:0_16:0_21:4)	GL	TG	-	0.214676	0.187069	0.211563	0.242892	0.272009	0.223194	0.283273	0.308762	0.36784	1.63816	0.0091291	0.0175188	sig
Lipid-B-P-0806	C61H108O6	TG(18:2_18:3_22:0)	GL	TG	LMGL03011116	0.132799	0.157821	0.147657	0.11733	0.124014	0.0966642	0.248858	0.241639	0.220569	1.2634	8.77221e-05	0.000562046	sig
Lipid-B-P-0537	C55H104O6	TG(16:0_16:1_20:0)	GL	TG	LMGL03010095	0.144464	0.126518	0.143584	0.102612	0.0983873	0.0785372	0.220378	0.222163	0.204761	1.13525	2.75416e-05	0.000292511	sig
Lipid-B-P-0945	C61H96O6	TG(16:0_20:5_22:6)	GL	TG	LMGL03011613	0.0963925	0.116461	0.0625227	0.0330784	0.0422545	0.0861089	0.219002	0.192246	0.215459	1.27599	0.00055702	0.00179646	sig
Lipid-B-P-0600	C58H108O6	TG(16:0_21:0_18:2)	GL	TG	-	0.107085	0.114877	0.132512	0.10896	0.101329	0.107365	0.164315	0.162929	0.194082	1.35865	0.00140805	0.00373861	sig
Lipid-B-P-0669	C59H108O6	TG(16:0_18:3_22:0)	GL	TG	LMGL03010627	0.149651	0.118924	0.133479	0.103471	0.115585	0.108525	0.162092	0.191317	0.1614	1.01915	0.00410918	0.00891287	sig
Lipid-B-P-0578	C52H96O6	TG(14:0_17:1_18:1)	GL	TG	LMGL03014298	0.259359	0.274391	0.26802	0.251913	0.250956	0.266102	0.157286	0.187763	0.196941	1.61887	0.00046399	0.00157043	sig
Lipid-B-P-0545	C58H110O6	TG(15:0_16:0_24:1)	GL	TG	-	0.137394	0.103058	0.104278	0.128035	0.138736	0.122096	0.155246	0.18975	0.222016	1.51981	0.016244	0.0274145	sig
Lipid-B-P-0656	C56H102O6	TG(17:1_18:1_18:1)	GL	TG	LMGL03010161	0.0867032	0.0672299	0.0759098	0.0776741	0.10102	0.130937	0.12035	0.137035	0.133539	1.58635	0.0245215	0.0380485	sig
Lipid-B-P-0834	C57H98O6	TG(16:0_18:1_20:5)	GL	TG	LMGL03010403	0.0321777	0.0437102	0.0337949	0	0	0	0.116338	0.123515	0.111702	1.23339	3.21743e-07	2.04512e-05	sig
Lipid-B-P-0630	C49H88O6	TG(10:0_18:1_18:2)	GL	TG	-	0.0880927	0.0789953	0.0401778	0.0414894	0.0838021	0.0760502	0.112767	0.130937	0.126794	1.31217	0.0240179	0.0373612	sig
Lipid-B-P-0906	C61H102O6	TG(18:1_18:1_22:6)	GL	TG	LMGL03011389	0.0886149	0.0759119	0.063627	0.0521196	0.0487371	0.0374235	0.111278	0.127135	0.122271	1.04823	0.000252048	0.00102146	sig
Lipid-B-P-0954	C61H94O6	TG(14:0_22:6_22:6)	GL	TG	LMGL03012812	0.0417787	0.0275609	0.0313296	0.0395276	0.0502737	0.0599063	0.0773262	0.0738846	0.0776103	1.74627	0.00113825	0.00324612	sig
Lipid-B-P-0505	C58H112O6	TG(16:0_16:0_23:0)	GL	TG	-	0.0566088	0.0520647	0.0426633	0.0484668	0.0430074	0.0414963	0.062074	0.0662093	0.0594182	1.02812	0.0116243	0.0210605	sig
Lipid-B-P-0877	C61H104O6	TG(18:3_18:3_22:1)	GL	TG	LMGL03011275	0.018839	0.0196761	0.0268185	0.0328123	0.0339413	0.0256613	0.0457085	0.0577727	0.0618113	1.69874	0.00131406	0.00353476	sig
Lipid-B-P-0881	C63H108O6	TG(24:1_18:3_18:3)	GL	TG	-	0.00881475	0.010913	0.0106247	0.0210495	0.0160107	0.0154109	0.0416982	0.0249701	0.034784	1.64962	0.00379325	0.00831544	sig
Lipid-B-P-0938	C63H102O6	TG(16:0_22:5_22:5)	GL	TG	LMGL03012015	0.0311736	0.048959	0.0199982	0.0235135	0.0381472	0.0203074	0	0	0	1.54561	0.0142704	0.0246234	sig
Lipid-B-P-0924	C55H86O6	TG(16:4_18:3_18:3)	GL	TG	-	0.00572667	0.0137556	0.0108228	0.0138741	0.0151388	0.0103972	0	0	0	1.27403	0.00257304	0.0060496	sig
Lipid-B-P-0839	C58H100O6	TG(17:2_19:2_19:2)	GL	TG	-	0.0287717	0.0396671	0.0287176	0.0234727	0.0455286	0.0233797	0	0	0	1.51099	0.00478426	0.0100242	sig
Lipid-B-P-0873	C59H100O6	TG(18:1_18:1_20:5)	GL	TG	LMGL03010748	0.585759	0.359746	0.814776	0	0	0	0	0	0	1.46545	0.00223267	0.00528972	sig
Lipid-B-P-1145	C45H76O12S	SQDG(18:2_18:3)	GL	SQDG	-	0.339069	0.267908	0.27086	0.350118	0.35448	0.259939	0.129685	0.165866	0.145406	1.3351	0.00369044	0.00817738	sig
Lipid-B-N-0416	C40H76NO10P	PS(16:0_18:1)	GP	PS	LMGP03010007	5.24835	2.5186	4.30804	4.11312	5.84372	7.12256	38.85	45.8151	37.8196	1.62405	5.38644e-06	0.000103689	sig
Lipid-B-N-0434	C42H76NO10P	PS(18:2_18:1)	GP	PS	LMGP03010350	6.20311	4.69025	3.86722	9.08995	10.7224	7.3319	19.9966	25.5952	23.4243	1.72218	8.21594e-05	0.000544794	sig
Lipid-B-N-0427	C42H78NO10P	PS(18:0_18:2)	GP	PS	LMGP03010031	6.82592	6.05553	6.55354	7.45233	7.27299	8.94051	8.41185	9.31753	9.28632	1.67119	0.00885552	0.0170469	sig
Lipid-B-N-0507	C38H71O8P	PMeOH(16:0_18:2)	GP	PMeOH	-	7.20458	7.7256	5.69015	4.31177	5.22651	2.76638	1.80794	2.97241	3.23526	1.65873	0.00701537	0.0138954	sig
Lipid-B-N-0511	C40H71O8P	PMeOH(18:2_18:2)	GP	PMeOH	-	3.14728	3.16039	2.78961	1.75476	2.16049	1.48379	0.718496	1.42864	1.11335	1.75311	0.000724828	0.00223247	sig
Lipid-B-N-0515	C40H69O8P	PMeOH(18:2_18:3)	GP	PMeOH	-	0.173912	0.1674	0.133508	0.170535	0.227358	0.140249	0.0487282	0.0693898	0.0980286	1.23706	0.0135786	0.0239668	sig
Lipid-B-N-0382	C45H79O13P	PI(18:2_18:2)	GP	PI	LMGP06010927	124.525	119.457	113.969	106.946	119.515	100.158	93.1831	82.4445	99.0585	1.59942	0.0154087	0.0263705	sig
Lipid-B-N-0340	C41H79O13P	PI(16:0_16:0)	GP	PI	-	0.898196	0.615342	0.811784	1.22977	1.53164	1.33208	2.58772	2.27766	2.78958	1.7815	8.09587e-05	0.000544794	sig
Lipid-B-N-0291	C40H79O10P	PG(18:0_16:0)	GP	PG	LMGP04010888	0.288672	0.272585	0.316694	0.724473	0.743629	0.700476	0.626884	0.632627	0.569474	1.30443	3.00845e-06	7.12771e-05	sig
Lipid-B-N-0320	C44H79O10P	PG(18:1_20:3)	GP	PG	LMGP04010335	0.05532	0.0388373	0.0428044	0.113339	0.129347	0.108629	0.0906048	0.107545	0.122495	1.40327	0.000744937	0.00225869	sig
Lipid-B-N-0319	C44H79O10P	PG(18:0_20:4)	GP	PG	LMGP04010039	0	0	0	0.0307898	0.049267	0.0278184	0.029762	0.0306015	0.0283059	1.33685	0.00133025	0.00356276	sig
Lipid-B-N-0302	C39H73O10P	PG(16:0_17:2)	GP	PG	-	0.0138128	0.00829987	0.00982293	0.022859	0.0165874	0.00698177	0	0	0	1.07507	0.0212498	0.033824	sig
Lipid-B-N-0295	C39H75O10P	PG(16:0_17:1)	GP	PG	-	0.0171621	0.0154626	0.0240504	0.0296792	0.0345758	0.0276312	0	0	0	1.0945	8.8504e-05	0.000562046	sig
Lipid-B-N-0218	C39H74NO8P	PE(18:2_16:0)	GP	PE	LMGP02011194	990.792	938.181	880.911	917.256	946.866	859.967	635.147	624.001	567.785	1.63465	0.000213027	0.000950903	sig
Lipid-B-N-0251	C41H74NO8P	PE(18:2_18:2)	GP	PE	LMGP02010111	660.841	642.016	580.135	592.575	581.386	563.517	295.459	310.17	293.565	1.70381	1.01543e-05	0.000146839	sig
Lipid-B-N-0221	C41H78NO8P	PE(18:0_18:2)	GP	PE	LMGP02010044	58.5509	58.7558	49.1956	53.9501	54.05	52.3633	39.6405	36.2309	37.7616	1.62166	0.00124921	0.00345011	sig
Lipid-B-N-0227	C45H86NO8P	PE(18:2_22:0)	GP	PE	LMGP02011082	17.6927	17.3852	14.9596	13.2226	13.1817	13.2078	8.8857	9.51316	9.17494	1.81165	0.000145824	0.000761876	sig
Lipid-B-N-0229	C47H90NO8P	PE(18:2_24:0)	GP	PE	-	18.4761	18.1046	17.2854	15.2222	13.8149	13.7193	7.64533	8.00882	8.33013	1.81949	3.71882e-06	7.64527e-05	sig
Lipid-B-N-0224	C43H82NO8P	PE(20:0_18:2)	GP	PE	LMGP02010125	10.0547	10.1988	8.86143	7.90321	7.91231	7.75997	7.51831	7.12111	7.05322	1.70583	0.00130774	0.00353318	sig
Lipid-B-N-0235	C40H74NO8P	PE(17:1_18:2)	GP	PE	LMGP02010573	0.761339	0.876892	0.801701	0.970748	1.14422	0.934089	5.22247	8.72591	8.55897	1.56368	0.000568184	0.00181503	sig
Lipid-B-N-0209	C43H84NO8P	PE(20:0_18:1)	GP	PE	LMGP02010135	2.33193	2.40376	1.9179	2.76096	2.81706	2.84564	4.01286	3.41176	3.53294	1.72517	0.000974704	0.00283216	sig
Lipid-B-N-0216	C38H72NO8P	PE(16:0_17:2)	GP	PE	-	0.132662	0.421568	0.125219	0.156279	0.119656	0.0694869	3.73798	4.63691	1.58252	1.3884	0.00810903	0.0159082	sig
Lipid-B-N-0212	C37H70NO8P	PE(18:2_14:0)	GP	PE	LMGP02010655	14.2439	13.6697	12.4766	6.80245	6.68657	4.3365	3.62064	5.40483	6.06737	1.63798	0.000254992	0.00102663	sig
Lipid-B-N-0195	C37H74NO8P	PE(16:0_16:0)	GP	PE	LMGP02010037	2.6295	2.40474	2.35521	3.25304	3.32999	3.48356	3.53667	3.04801	3.00439	1.30241	0.00355995	0.00791672	sig
Lipid-B-N-0230	C48H92NO8P	PE(18:2_25:0)	GP	PE	-	4.42252	4.2214	3.65885	3.71618	3.93881	3.98745	2.02512	2.15424	1.93855	1.65285	0.000103447	0.000612725	sig
Lipid-B-N-0239	C42H78NO8P	PE(18:2_19:1)	GP	PE	LMGP02010668	0.12142	0.243455	0.144451	0.427184	0.254199	0.428939	0.477312	0.376341	0.442601	1.5419	0.0122822	0.0219937	sig
Lipid-B-N-0197	C39H78NO8P	PE(16:0_18:0)	GP	PE	LMGP02011225	0.148757	0.175289	0.1583	0.184738	0.227237	0.213454	0.350406	0.30063	0.343274	1.73862	0.000173995	0.00082447	sig
Lipid-B-N-0284	C45H74NO8P	PE(22:6_18:2)	GP	PE	LMGP02011144	0	0	0	0	0	0	0.057098	0.183916	0.150638	1.44046	0.00828394	0.0161484	sig
Lipid-B-N-0262	C39H68NO8P	PE(16:2_18:3)	GP	PE	-	0.330246	0.305014	0.342975	0.341085	0.355834	0.23274	0.0441721	0.192811	0.158505	1.44964	0.013662	0.0240144	sig
Lipid-B-N-0127	C42H80NO8P	PC(16:0_18:2)	GP	PC	LMGP01010585	922.681	893.716	894.404	913.714	1060.21	800.641	574.235	608.302	561.38	1.44832	0.00262812	0.00613227	sig
Lipid-B-N-0160	C44H80NO8P	PC(18:2_18:2)	GP	PC	LMGP01010921	452.57	414.713	422.94	481.583	538.774	425.319	292.772	319.459	269.599	1.22019	0.00221433	0.0052665	sig
Lipid-B-N-0138	C50H96NO8P	PC(24:0_18:2)	GP	PC	LMGP01012173	11.5429	10.6648	9.72208	12.7305	14.2401	11.3005	5.29014	5.01625	4.85391	1.27139	0.000216968	0.00095466	sig
Lipid-B-N-0119	C48H94NO8P	PC(18:1_22:0)	GP	PC	LMGP01010839	0.669839	0.721815	0.681916	1.12836	1.13405	0.917069	1.21552	1.29246	1.17538	1.71811	0.000506126	0.0016762	sig
Lipid-B-N-0524	C39H69O8P	PA(18:2_18:2)	GP	PA	-	738.702	443.484	535.744	213.284	238.881	185.434	153.668	254.784	281.003	1.39934	0.0063063	0.0127785	sig
Lipid-B-N-0474	C37H69O8P	PA(16:0_18:2)	GP	PA	LMGP10010023	434.788	239.46	301.207	116.289	133.467	101.565	125.161	177.838	184.742	1.18888	0.0136898	0.0240144	sig
Lipid-B-N-0463	C35H69O8P	PA(16:0_16:0)	GP	PA	LMGP10010012	4.68649	4.0206	4.67644	2.61721	3.66866	2.38762	6.06245	6.0878	8.01568	1.01641	0.00296948	0.00672499	sig
Lipid-B-N-0470	C41H79O8P	PA(18:1_20:0)	GP	PA	-	0	0	0	0	0	0	4.96342	5.80405	7.06	1.5822	2.85476e-05	0.000298057	sig
Lipid-B-N-0489	C39H67O8P	PA(18:2_18:3)	GP	PA	LMGP10010624	25.7361	17.3817	16.3758	12.2625	14.872	12.4119	4.95312	10.2768	9.44808	1.58017	0.0186981	0.0306331	sig
Lipid-B-N-0494	C39H65O8P	PA(18:3_18:3)	GP	PA	LMGP10010218	1.00977	0.720569	0.700106	0.660971	0.756638	0.703144	0.169819	0.457374	0.412319	1.52908	0.0138669	0.0241694	sig
Lipid-B-P-1247	C45H78O10	MGDG(18:2_18:2)	GL	MGDG	LMGL05010023	2.52298	2.6511	2.16229	1.90686	2.98073	2.09696	1.27474	1.28845	1.41311	1.46297	0.0174799	0.0292919	sig
Lipid-B-P-1269	C45H74O10	MGDG(18:3_18:3)	GL	MGDG	LMGL05010001	0.301634	0.288945	0.197956	0.22326	0.299023	0.166491	0.0690448	0.0954589	0.113075	1.53791	0.0154542	0.0263705	sig
Lipid-B-P-0463	C21H40O4	MG(18:1)	GL	MG	LMGL01010004	15.8092	13.7877	17.2374	22.6452	14.3345	14.4839	259.995	311.084	282.102	1.59851	8.32259e-07	2.86106e-05	sig
Lipid-B-P-0465	C21H38O4	MG(18:2)	GL	MG	LMGL01010006	17.4614	18.1001	23.2595	20.4924	11.0024	16.4387	105.807	91.0986	132.718	1.53318	0.000151682	0.000765868	sig
Lipid-B-N-0069	C27H51O12P	LPI(18:1)	GP	LPI	LMGP06050005	4.67157	5.1719	6.41452	7.35386	9.33496	7.74753	26.1837	19.4724	22.7425	1.6757	0.000109448	0.000630093	sig
Lipid-B-N-0071	C27H49O12P	LPI(18:2)	GP	LPI	LMGP06050010	7.17647	5.90024	7.39122	5.80477	5.08501	6.79466	19.311	18.3893	23.274	1.52485	6.32862e-05	0.00046917	sig
Lipid-B-N-0058	C24H45O9P	LPG(18:2)	GP	LPG	LMGP04050014	2.6391	2.49057	2.49256	2.50228	4.32322	3.69164	13.6556	7.39918	7.77478	1.48287	0.0121798	0.0219379	sig
Lipid-B-N-0056	C24H47O9P	LPG(18:1)	GP	LPG	LMGP04050006	0.748212	0.7774	0.697325	1.07524	1.9481	1.49571	8.35554	5.63834	6.26232	1.63536	0.000269498	0.00106417	sig
Lipid-B-P-0214	C23H44NO7P	LPE(18:2)	GP	LPE	LMGP02050011	11.4202	10.8858	9.51496	9.19217	10.356	7.74665	7.44664	7.38703	7.68646	1.60772	0.0202154	0.0325135	sig
Lipid-B-P-0209	C23H46NO7P	LPE(18:1)	GP	LPE	LMGP02050004	2.73246	2.33123	2.43997	3.14958	4.03284	4.32584	4.87916	3.74331	4.64422	1.6133	0.00938943	0.0179068	sig
Lipid-B-P-0173	C26H54NO7P	LPC(18:0)	GP	LPC	LMGP01050026	6.81819	7.02637	7.0048	19.1281	22.2169	20.8717	17.9784	16.8519	19.21	1.38794	1.25135e-05	0.000167572	sig
Lipid-B-P-0177	C32H66NO7P	LPC(24:0)	GP	LPC	LMGP01050057	0.820825	0.624877	0.400528	1.67027	2.03505	1.27944	1.17123	1.89865	1.17278	1.11852	0.0239222	0.0373065	sig
Lipid-B-P-1105	C28H51NO6	LDGTS(18:2)	GL	LDGTS	-	0	0	0	0.0371645	0.0463851	0.0430593	0.033103	0.0319538	0.0344123	1.37158	3.72335e-06	7.64527e-05	sig
Lipid-B-P-0123	C50H95NO10	HexCer(t18:1/26:1(2OH))	SP	HexCer	-	0.391424	0.488342	0.464377	0.586595	0.552916	0.46518	0.908355	0.757257	0.846325	1.66857	0.000706273	0.00219729	sig
Lipid-B-P-0117	C50H97NO10	HexCer(t18:1/26:0(2OH))	SP	HexCer	LMSP05010047	0.433632	0.361068	0.425141	0.555195	0.714144	0.590812	0.469871	0.602719	0.570271	1.04015	0.0205362	0.0329435	sig
Lipid-B-P-0166	C48H91NO8	HexCer(d18:2/24:0)	SP	HexCer	-	0.133371	0.155026	0.137497	0.127479	0.121467	0.161582	0.303046	0.222185	0.350896	1.43947	0.00505943	0.0105291	sig
Lipid-B-N-0028	C18H34O2	FFA(18:1)	FA	FFA	LMFA01030061	74.3519	66.1465	82.1407	103.218	112.148	104.986	1635.91	1931.23	1671.47	1.60857	8.36023e-07	2.86106e-05	sig
Lipid-B-N-0034	C18H32O2	FFA(18:2)	FA	FFA	LMFA01030110	74.1026	62.7501	72.3523	63.162	75.4397	73.9586	790.709	915.893	823.221	1.59683	3.65201e-07	2.04512e-05	sig
Lipid-B-N-0007	C16H32O2	FFA(16:0)	FA	FFA	LMFA01010001	115.499	104.716	132.598	99.9949	110.596	122.569	319.08	399.799	343.897	1.55856	3.97193e-05	0.000350579	sig
Lipid-B-N-0009	C18H36O2	FFA(18:0)	FA	FFA	LMFA01010018	64.8688	65.922	87.2737	83.9671	80.0264	68.6567	148.074	159.646	137.079	1.60305	0.000230006	0.000991725	sig
Lipid-B-N-0030	C20H38O2	FFA(20:1)	FA	FFA	LMFA01030082	2.81555	2.76101	2.77484	4.58251	7.02156	5.62221	34.8104	37.5112	39.6675	1.66422	3.00991e-07	2.04512e-05	sig
Lipid-B-N-0039	C18H30O2	FFA(18:3)	FA	FFA	LMFA01030140	1.37185	1.27343	1.30308	1.89845	2.17416	2.12156	17.7816	22.5118	20.4216	1.62093	4.18745e-06	8.32086e-05	sig
Lipid-B-N-0031	C22H42O2	FFA(22:1)	FA	FFA	LMFA01030088	1.08747	0.90123	1.4201	1.75462	2.23019	3.48907	6.66207	6.79326	5.40198	1.73173	0.000262556	0.00104345	sig
Lipid-B-N-0015	C28H56O2	FFA(28:0)	FA	FFA	LMFA01010028	2.39488	2.29935	2.71398	1.54499	1.83071	2.37162	4.24246	3.49866	3.45291	1.17372	0.00269372	0.0062381	sig
Lipid-B-N-0032	C24H46O2	FFA(24:1)	FA	FFA	LMFA01030092	0.612953	0.468743	0.598098	0.342578	0.689671	0.810168	3.95122	5.32271	5.17785	1.59085	3.98636e-05	0.000350579	sig
Lipid-B-N-0008	C17H34O2	FFA(17:0)	FA	FFA	LMFA01010017	0.815925	0.837932	1.12035	0.926037	0.970879	0.981886	3.2379	2.76928	2.40029	1.56726	0.000176987	0.000825755	sig
Lipid-B-N-0013	C24H48O2	FFA(24:0)	FA	FFA	LMFA01010024	1.34919	1.06196	1.28121	0.846601	1.36327	1.37399	2.72053	2.66325	2.95213	1.55215	0.000147354	0.000761876	sig
Lipid-B-N-0017	C30H60O2	FFA(30:0)	FA	FFA	LMFA01010030	2.32136	1.92847	2.4318	2.06011	2.04279	2.38925	2.70322	3.01721	2.60132	1.28107	0.0312248	0.0472591	sig
Lipid-B-N-0027	C17H32O2	FFA(17:1)	FA	FFA	LMFA01030059	0	0	0	0	0	0	2.59617	3.00521	2.98984	1.59745	2.76156e-07	2.04512e-05	sig
Lipid-B-N-0029	C19H36O2	FFA(19:1)	FA	FFA	LMFA01030857	0	0	0	0.156475	0.168582	0.0959862	2.14448	2.51835	2.10753	1.63866	1.31782e-06	4.27252e-05	sig
Lipid-B-N-0035	C20H36O2	FFA(20:2)	FA	FFA	LMFA01030130	0.404492	0.421909	0.381399	0.484967	0.461844	0.527269	2.119	2.67043	2.38836	1.62109	8.05212e-06	0.000137781	sig
Lipid-B-N-0005	C14H28O2	FFA(14:0)	FA	FFA	LMFA01010014	0.926528	0.742175	0.838387	0.823293	0.858054	0.997315	1.59646	1.58032	1.5386	1.64034	4.04076e-05	0.000350579	sig
Lipid-B-N-0012	C22H44O2	FFA(22:0)	FA	FFA	LMFA01010022	0.539273	0.326794	0.39617	0.412666	0.631314	0.375109	1.25969	1.76095	0.957121	1.46254	0.00820168	0.0160388	sig
Lipid-B-N-0051	C24H36O2	FFA(24:6)	FA	FFA	LMFA01030822	0.544023	0.435878	0.666542	0.670628	0.742845	0.470737	1.08724	1.14879	1.18868	1.62032	0.00110319	0.00316077	sig
Lipid-B-P-1076	C48H79NO7	DGTS(18:2_20:5)	GL	DGTS	-	6.12884	8.41333	7.38314	9.37903	9.54456	8.13602	3.86225	3.61987	4.32947	1.15858	0.000777475	0.00232488	sig
Lipid-B-P-1053	C46H79NO7	DGTS(16:0_20:5)	GL	DGTS	-	1.93009	2.27399	1.6002	2.08798	1.98932	1.69317	0.845764	0.871157	1.20028	1.48769	0.00540495	0.0111727	sig
Lipid-B-P-1190	C51H86O15	DGDG(18:2_18:3)	GL	DGDG	-	8.42633	8.60175	5.6237	5.63304	8.69873	6.43295	2.92171	3.17719	3.36009	1.51359	0.0138895	0.0241694	sig
Lipid-B-P-1170	C49H86O15	DGDG(16:0_18:3)	GL	DGDG	-	1.87121	2.03982	1.68922	1.64207	1.35124	1.2088	0.636142	1.0767	1.20586	1.6451	0.0105919	0.0197538	sig
Lipid-B-P-1196	C51H84O15	DGDG(18:3_18:3)	GL	DGDG	-	1.98214	2.0787	1.69463	1.72299	2.00077	1.50346	0.435701	0.417134	0.438824	1.66471	0.000117628	0.000651238	sig
Lipid-B-P-1154	C47H88O15	DGDG(16:0_16:0)	GL	DGDG	-	0.14925	0.149997	0.133864	0.0590199	0.0504085	0.040489	0.251646	0.27966	0.305506	1.06789	1.06836e-05	0.00014957	sig
Lipid-B-P-0366	C39H72O5	DG(18:1_18:1)	GL	DG	LMGL02010049	161.373	142.339	138.022	211.721	242.099	212.384	439.426	558.436	501.503	1.72245	5.14487e-05	0.000396155	sig
Lipid-B-P-0385	C39H70O5	DG(18:1_18:2)	GL	DG	LMGL02010056	83.0977	84.0888	71.3308	92.2805	114.783	97.3615	209.611	248.083	258.922	1.67525	5.0882e-05	0.000396155	sig
Lipid-B-P-0347	C37H70O5	DG(16:0_18:1)	GL	DG	LMGL02010006	75.9601	67.3928	66.9504	82.1181	85.8044	82.049	181.902	223.853	209.969	1.65502	2.29676e-05	0.000272078	sig
Lipid-B-P-0403	C39H68O5	DG(18:2_18:2)	GL	DG	LMGL02010063	160.622	160.092	138.82	115.639	133.818	115.815	110.957	134.476	127.781	1.28685	0.0299863	0.0456087	sig
Lipid-B-P-0351	C39H74O5	DG(18:0_18:1)	GL	DG	LMGL02010043	15.7175	16.508	12.6131	17.0504	21.3108	18.7955	39.3648	47.3693	49.9586	1.66498	9.30273e-05	0.000578837	sig
Lipid-B-P-0365	C39H72O5	DG(18:0_18:2)	GL	DG	LMGL02010050	19.7579	18.48	17.6255	13.7756	15.0083	13.0824	25.8743	31.9063	29.8144	1.21337	0.000205909	0.000925839	sig
Lipid-B-P-0405	C39H68O5	DG(18:1_18:3)	GL	DG	LMGL02010064	10.3973	10.196	8.98313	9.13879	10.4259	8.56249	13.32	16.3581	15.8419	1.42866	0.00162725	0.00419408	sig
Lipid-B-P-0379	C37H66O5	DG(16:0_18:3)	GL	DG	LMGL02010032	1.37925	1.46158	1.28133	1.97612	2.36876	1.90978	1.89334	2.5005	2.47045	1.56058	0.00963383	0.0182128	sig
Lipid-B-P-0371	C45H84O5	DG(18:2_24:0)	GL	DG	-	2.81086	2.79449	2.39481	1.16266	1.52494	1.20725	1.41	1.54144	1.7115	1.37364	0.000326305	0.00120362	sig
Lipid-B-P-0348	C38H72O5	DG(17:0_18:1)	GL	DG	LMGL02010030	0.446535	0.46281	0.406393	0.634509	0.776455	0.593381	1.16301	1.36185	1.34571	1.75133	4.99111e-05	0.000396155	sig
Lipid-B-P-0350	C39H74O5	DG(16:0_20:1)	GL	DG	LMGL02010048	0.510079	0.394967	0.304346	0.514972	0.722501	0.634182	1.06827	1.2588	1.22233	1.73653	0.000231121	0.000991725	sig
Lipid-B-P-0387	C39H70O5	DG(18:0_18:3)	GL	DG	LMGL02010057	0.242254	0.217414	0.25179	0.382986	0.414756	0.42076	0.387744	0.444709	0.472679	1.66827	0.000350573	0.00126288	sig
Lipid-B-P-0354	C43H82O5	DG(18:1_22:0)	GL	DG	-	0.173453	0.230918	0.145044	0.110473	0.0954787	0.176355	0.334923	0.304803	0.369891	1.22355	0.00175557	0.00445033	sig
Lipid-B-P-0372	C46H86O5	DG(18:2_25:0)	GL	DG	-	0.490506	0.490769	0.486267	0.343411	0.273002	0.297435	0.27947	0.258764	0.257118	1.70889	3.41927e-05	0.000319132	sig
Lipid-B-P-0408	C41H72O5	DG(18:2_20:2)	GL	DG	LMGL02010109	0.608814	0.602906	0.443206	0.471182	0.487264	0.400726	0.277493	0.250576	0.367015	1.63396	0.0122744	0.0219937	sig
Lipid-B-P-0364	C39H72O5	DG(16:0_20:2)	GL	DG	LMGL02010055	0.0761469	0.0738937	0.0620947	0.0920483	0.0774284	0.100468	0.188419	0.186678	0.175438	1.70459	1.02502e-05	0.000146839	sig
Lipid-B-P-0428	C39H64O5	DG(18:3_18:3)	GL	DG	LMGL02010079	0.441189	0.331987	0.389805	0.523744	0.492692	0.379892	0.182702	0.229173	0.247443	1.12503	0.00509433	0.010566	sig
Lipid-B-P-0449	C39H58O5	DG(18:4_18:5)	GL	DG	-	0.0881202	0.0782456	0.060961	0.0939089	0.0873174	0.0733188	0.116743	0.228358	0.166126	1.40192	0.0257553	0.0395642	sig
Lipid-B-P-0349	C38H72O5	DG(16:0_19:1)	GL	DG	LMGL02010522	0.0518192	0.0585478	0.0410788	0.0432397	0.0760823	0.0657505	0.0883937	0.110625	0.123238	1.56744	0.00768166	0.0151179	sig
Lipid-B-P-0345	C36H68O5	DG(15:0_18:1)	GL	DG	LMGL02010432	0.0244671	0.0269777	0.0253401	0.047244	0.0545998	0.058961	0.0669106	0.0846775	0.0868383	1.79624	0.000299849	0.00113317	sig
Lipid-B-P-0091	C43H85NO5	Cer(t18:1/25:0(2OH))	SP	Cert	LMSP02010184	0.727111	0.414881	0.665685	0.382445	0.325236	0.436922	4.58626	7.6362	5.02051	1.49551	0.000741542	0.00225869	sig
Lipid-B-P-0095	C42H81NO5	Cer(t18:1/24:1(2OH))	SP	Cert	-	2.53425	2.44116	2.61608	2.00555	2.1972	2.23224	3.52448	3.19966	3.60582	1.24391	0.000117702	0.000651238	sig
Lipid-B-P-0078	C42H85NO5	Cer(t18:0/24:0(2OH))	SP	Cert	LMSP02030002	0.564669	0.384052	0.633479	0.350684	0.552893	0.53992	3.47057	2.37886	3.2027	1.54608	0.000148367	0.000761876	sig
Lipid-B-P-0092	C44H87NO5	Cer(t18:1/26:0(2OH))	SP	Cert	LMSP02010179	0.345611	0.375183	0.292106	0.118383	0.153168	0.0493951	3.33225	3.9075	3.42525	1.53383	7.01237e-07	2.86106e-05	sig
Lipid-B-P-0110	C42H83NO4	Cer(t18:1/24:0)	SP	Cert	LMSP02010140	1.76006	1.35684	1.5992	1.294	1.12794	0.8866	2.98906	2.22706	2.91353	1.19731	0.00141992	0.00375396	sig
Lipid-B-P-0079	C43H87NO5	Cer(t18:0/25:0(2OH))	SP	Cert	LMSP02030068	0.102993	0.211657	0.350624	0.208456	0.17242	0.174727	1.12451	0.978416	1.11071	1.54902	2.37678e-05	0.000272384	sig
Lipid-B-P-0096	C43H83NO5	Cer(t18:1/25:1(2OH))	SP	Cert	-	0	0	0	0.0968918	0.0569463	0.0888653	0.959042	1.24846	0.76085	1.6066	0.000246578	0.00101745	sig
Lipid-B-P-0105	C42H85NO4	Cer(t18:0/24:0)	SP	Cert	LMSP02030004	0.407175	0.502161	0.455913	0.288273	0.36429	0.384883	0.809081	1.30874	1.11383	1.36831	0.00207479	0.00501204	sig
Lipid-B-P-0088	C40H79NO5	Cer(t18:1/22:0(2OH))	SP	Cert	LMSP02010187	0.142462	0.134547	0.223017	0.219848	0.2038	0.246686	0	0	0	1.26016	0.000289331	0.00111392	sig
Lipid-B-P-0015	C40H79NO4	Cer(d18:0/22:1(2OH))	SP	Cer	-	0.160547	0.138662	0.141872	0.176751	0.194172	0.164308	0.548277	0.682783	0.763217	1.61663	9.66388e-05	0.000589401	sig
Lipid-B-P-0013	C40H81NO4	Cer(d18:0/22:0(2OH))	SP	Cer	LMSP02020032	0	0	0	0.00353412	0.00459989	0.00398387	0.0179264	0.00944922	0.00515374	1.48645	0.0329781	0.0495476	sig
