# Supplementary material for: Comparison of lipid profiles and nutritional quality of 11 red-flowered oil-tea camellia through quantitative lipidomics and chemometrics
Source: Food Chem X. 2025 Jul 4;29:102738. doi: 10.1016/j.fochx.2025.102738 (PMC12275141; doi:10.1016/j.fochx.2025.102738)
Supplement: Supplementary material 5 — The differential lipids in the CC_vs_XN comparison. [file mmc5.xlsx]

## Sheet: Sheet1
Table S4. The differential lipids in the CC_vs_XN comparison.
Index	Compounds	Class I	Class I	Class II	lipidmaps ID	CC-1	CC-2	CC-3	XN-1	XN-2	XN-3	VIP	P-value	FDR	Fold_Change	Log2FC	Type
Lipid-B-P-0931	TG(16:3_18:2_22:5)	GL	GL	TG	LMGL03010954	58.7053	65.8563	69.6779	17.222	19.0041	14.7931	1.35036	0.00175862	0.0377861	3.80719	1.92873	up
Lipid-B-P-0901	TG(18:1_18:2_20:5)	GL	GL	TG	LMGL03010815	54.1084	43.2953	49.391	21.4058	26.4209	21.7964	1.31687	0.00535288	0.0482529	2.10842	1.07616	up
Lipid-B-P-0929	TG(18:2_18:4_18:4)	GL	GL	TG	LMGL03013042	18.1924	19.3068	19.8046	5.60032	6.64128	7.0553	1.35888	4.2177e-05	0.00744657	2.96959	1.57026	up
Lipid-B-P-0798	TG(18:1_18:2_20:2)	GL	GL	TG	LMGL03010602	11.4727	13.9637	10.9575	6.60233	4.50636	5.54043	1.2969	0.00640856	0.0482529	2.18594	1.12825	up
Lipid-B-P-0796	TG(17:0_18:1_20:4)	GL	GL	TG	LMGL03010448	2.10773	2.1686	2.21333	0.912283	0.858785	0.986476	1.36285	1.78048e-05	0.00744657	2.35342	1.23476	up
Lipid-B-P-0739	TG(18:2_18:2_22:0)	GL	GL	TG	LMGL03011042	1.0285	0.637375	0.628178	0	0	0	1.29396	0.0285019	0.0908693	Inf	Inf	up
Lipid-B-P-0807	TG(18:1_18:3_22:1)	GL	GL	TG	LMGL03011123	0.73228	0.591625	1.01375	0.3279	0.341035	0.26592	1.19851	0.0592904	0.136772	2.50056	1.32225	up
Lipid-B-P-0874	TG(20:1_18:3_18:3)	GL	GL	TG	-	0.409964	0.436574	0.427274	0.125485	0.215296	0.156624	1.33366	0.00643895	0.0482529	2.56091	1.35666	up
Lipid-B-P-0911	TG(18:2_18:3_18:4)	GL	GL	TG	LMGL03016289	0.325682	0.158547	0.27192	0	0	0	1.27361	0.0361384	0.105303	Inf	Inf	up
Lipid-B-P-0945	TG(16:0_20:5_22:6)	GL	GL	TG	LMGL03011613	0.219002	0.192246	0.215459	0.0963925	0.116461	0.0625227	1.30282	0.00681404	0.0482529	2.27582	1.18639	up
Lipid-B-P-0834	TG(16:0_18:1_20:5)	GL	GL	TG	LMGL03010403	0.116338	0.123515	0.111702	0.0321777	0.0437102	0.0337949	1.35488	8.65296e-05	0.0096205	3.20519	1.68041	up
Lipid-B-P-0954	TG(14:0_22:6_22:6)	GL	GL	TG	LMGL03012812	0.0773262	0.0738846	0.0776103	0.0417787	0.0275609	0.0313296	1.33919	0.00638674	0.0482529	2.273	1.1846	up
Lipid-B-P-0877	TG(18:3_18:3_22:1)	GL	GL	TG	LMGL03011275	0.0457085	0.0577727	0.0618113	0.018839	0.0196761	0.0268185	1.29804	0.00867556	0.0539124	2.52998	1.33913	up
Lipid-B-P-0881	TG(24:1_18:3_18:3)	GL	GL	TG	-	0.0416982	0.0249701	0.034784	0.00881475	0.010913	0.0106247	1.26391	0.0373705	0.106848	3.34248	1.74092	up
Lipid-B-N-0416	PS(16:0_18:1)	GP	GP	PS	LMGP03010007	38.85	45.8151	37.8196	5.24835	2.5186	4.30804	1.35311	0.00233905	0.0406995	10.1437	3.34251	up
Lipid-B-N-0434	PS(18:2_18:1)	GP	GP	PS	LMGP03010350	19.9966	25.5952	23.4243	6.20311	4.69025	3.86722	1.33966	0.0031715	0.0429209	4.67571	2.22518	up
Lipid-B-N-0518	PMeOH(16:0_22:5)	GP	GP	PMeOH	-	0.0232764	0.130892	0.122391	0	0	0	1.08914	0.116393	0.215451	Inf	Inf	up
Lipid-B-N-0340	PI(16:0_16:0)	GP	GP	PI	-	2.58772	2.27766	2.78958	0.898196	0.615342	0.811784	1.34248	0.00152881	0.0371735	3.292	1.71896	up
Lipid-B-N-0306	PG(18:1_18:1)	GP	GP	PG	LMGP04010033	2.06229	2.48142	2.13082	1.15991	0.97479	1.10306	1.32761	0.00574011	0.0482529	2.06147	1.04367	up
Lipid-B-N-0291	PG(18:0_16:0)	GP	GP	PG	LMGP04010888	0.626884	0.632627	0.569474	0.288672	0.272585	0.316694	1.35316	0.000479733	0.0261045	2.08324	1.05883	up
Lipid-B-N-0320	PG(18:1_20:3)	GP	GP	PG	LMGP04010335	0.0906048	0.107545	0.122495	0.05532	0.0388373	0.0428044	1.29141	0.00931299	0.0565164	2.34112	1.2272	up
Lipid-B-N-0319	PG(18:0_20:4)	GP	GP	PG	LMGP04010039	0.029762	0.0306015	0.0283059	0	0	0	1.3651	0.000514374	0.0261045	Inf	Inf	up
Lipid-B-N-0235	PE(17:1_18:2)	GP	GP	PE	LMGP02010573	5.22247	8.72591	8.55897	0.761339	0.876892	0.801701	1.29063	0.0277947	0.090037	9.22458	3.20548	up
Lipid-B-N-0216	PE(16:0_17:2)	GP	GP	PE	-	3.73798	4.63691	1.58252	0.132662	0.421568	0.125219	1.17882	0.0745505	0.160428	14.6551	3.87333	up
Lipid-B-N-0239	PE(18:2_19:1)	GP	GP	PE	LMGP02010668	0.477312	0.376341	0.442601	0.12142	0.243455	0.144451	1.28065	0.00620333	0.0482529	2.54504	1.34769	up
Lipid-B-N-0197	PE(16:0_18:0)	GP	GP	PE	LMGP02011225	0.350406	0.30063	0.343274	0.148757	0.175289	0.1583	1.33798	0.00244308	0.0413287	2.0614	1.04363	up
Lipid-B-N-0284	PE(22:6_18:2)	GP	GP	PE	LMGP02011144	0.057098	0.183916	0.150638	0	0	0	1.178	0.0751478	0.160908	Inf	Inf	up
Lipid-B-N-0470	PA(18:1_20:0)	GP	GP	PA	-	4.96342	5.80405	7.06	0	0	0	1.33682	0.0103459	0.0575532	Inf	Inf	up
Lipid-B-P-0463	MG(18:1)	GL	GL	MG	LMGL01010004	259.995	311.084	282.102	15.8092	13.7877	17.2374	1.35775	0.00290695	0.0429209	18.217	4.18722	up
Lipid-B-P-0465	MG(18:2)	GL	GL	MG	LMGL01010006	105.807	91.0986	132.718	17.4614	18.1001	23.2595	1.31728	0.0160355	0.0673694	5.60382	2.48641	up
Lipid-B-N-0069	LPI(18:1)	GP	GP	LPI	LMGP06050005	26.1837	19.4724	22.7425	4.67157	5.1719	6.41452	1.3329	0.00855623	0.053719	4.20707	2.07282	up
Lipid-B-N-0071	LPI(18:2)	GP	GP	LPI	LMGP06050010	19.311	18.3893	23.274	7.17647	5.90024	7.39122	1.33066	0.0075604	0.0511587	2.97902	1.57484	up
Lipid-B-N-0058	LPG(18:2)	GP	GP	LPG	LMGP04050014	13.6556	7.39918	7.77478	2.6391	2.49057	2.49256	1.18886	0.0731306	0.159059	3.78229	1.91926	up
Lipid-B-N-0056	LPG(18:1)	GP	GP	LPG	LMGP04050006	8.35554	5.63834	6.26232	0.748212	0.7774	0.697325	1.31942	0.0181131	0.0711669	9.11236	3.18783	up
Lipid-B-P-0183	LPC(18:1)	GP	GP	LPC	LMGP01050029	123.497	105.147	157.315	53.6047	43.4779	63.95	1.25266	0.0268392	0.0888318	2.39678	1.2611	up
Lipid-B-P-0173	LPC(18:0)	GP	GP	LPC	LMGP01050026	17.9784	16.8519	19.21	6.81819	7.02637	7.0048	1.35544	0.00350898	0.0440803	2.59194	1.37403	up
Lipid-B-P-0177	LPC(24:0)	GP	GP	LPC	LMGP01050057	1.17123	1.89865	1.17278	0.820825	0.624877	0.400528	1.12852	0.0614915	0.138697	2.29801	1.20039	up
Lipid-B-P-1105	LDGTS(18:2)	GL	GL	LDGTS	-	0.033103	0.0319538	0.0344123	0	0	0	1.36486	0.000458511	0.0261045	Inf	Inf	up
Lipid-B-P-0166	HexCer(d18:2/24:0)	SP	SP	HexCer	-	0.303046	0.222185	0.350896	0.133371	0.155026	0.137497	1.21565	0.0533642	0.128215	2.05715	1.04064	up
Lipid-B-N-0028	FFA(18:1)	FA	FA	FFA	LMFA01030061	1635.91	1931.23	1671.47	74.3519	66.1465	82.1407	1.35783	0.00302504	0.0429209	23.5296	4.5564	up
Lipid-B-N-0034	FFA(18:2)	FA	FA	FFA	LMFA01030110	790.709	915.893	823.221	74.1026	62.7501	72.3523	1.35975	0.00217291	0.0391677	12.0926	3.59605	up
Lipid-B-N-0007	FFA(16:0)	FA	FA	FFA	LMFA01010001	319.08	399.799	343.897	115.499	104.716	132.598	1.33687	0.00553017	0.0482529	3.0123	1.59086	up
Lipid-B-N-0009	FFA(18:0)	FA	FA	FFA	LMFA01010018	148.074	159.646	137.079	64.8688	65.922	87.2737	1.32585	0.00159226	0.0371735	2.03976	1.0284	up
Lipid-B-N-0030	FFA(20:1)	FA	FA	FFA	LMFA01030082	34.8104	37.5112	39.6675	2.81555	2.76101	2.77484	1.36113	0.00164808	0.0371735	13.4096	3.7452	up
Lipid-B-N-0039	FFA(18:3)	FA	FA	FFA	LMFA01030140	17.7816	22.5118	20.4216	1.37185	1.27343	1.30308	1.35153	0.00517395	0.0482529	15.3773	3.94273	up
Lipid-B-N-0031	FFA(22:1)	FA	FA	FFA	LMFA01030088	6.66207	6.79326	5.40198	1.08747	0.90123	1.4201	1.34627	0.00375003	0.0452144	5.53195	2.46779	up
Lipid-B-N-0032	FFA(24:1)	FA	FA	FFA	LMFA01030092	3.95122	5.32271	5.17785	0.612953	0.468743	0.598098	1.33726	0.00966794	0.0571628	8.60331	3.10489	up
Lipid-B-N-0008	FFA(17:0)	FA	FA	FFA	LMFA01010017	3.2379	2.76928	2.40029	0.815925	0.837932	1.12035	1.3196	0.00842997	0.0534776	3.03059	1.5996	up
Lipid-B-N-0013	FFA(24:0)	FA	FA	FFA	LMFA01010024	2.72053	2.66325	2.95213	1.34919	1.06196	1.28121	1.35005	0.000235386	0.0175368	2.25761	1.17479	up
Lipid-B-N-0027	FFA(17:1)	FA	FA	FFA	LMFA01030059	2.59617	3.00521	2.98984	0	0	0	1.35969	0.00217778	0.0391677	Inf	Inf	up
Lipid-B-N-0029	FFA(19:1)	FA	FA	FFA	LMFA01030857	2.14448	2.51835	2.10753	0	0	0	1.35717	0.00336349	0.0435823	Inf	Inf	up
Lipid-B-N-0035	FFA(20:2)	FA	FA	FFA	LMFA01030130	2.119	2.67043	2.38836	0.404492	0.421909	0.381399	1.34815	0.00611854	0.0482529	5.94286	2.57116	up
Lipid-B-N-0012	FFA(22:0)	FA	FA	FFA	LMFA01010022	1.25969	1.76095	0.957121	0.539273	0.326794	0.39617	1.20632	0.0527185	0.127801	3.15136	1.65598	up
Lipid-B-N-0051	FFA(24:6)	FA	FA	FFA	LMFA01030822	1.08724	1.14879	1.18868	0.544023	0.435878	0.666542	1.32978	0.00527397	0.0482529	2.08007	1.05663	up
Lipid-B-P-0366	DG(18:1_18:1)	GL	GL	DG	LMGL02010049	439.426	558.436	501.503	161.373	142.339	138.022	1.33904	0.00734238	0.0508126	3.39426	1.7631	up
Lipid-B-P-0385	DG(18:1_18:2)	GL	GL	DG	LMGL02010056	209.611	248.083	258.922	83.0977	84.0888	71.3308	1.3389	0.00571545	0.0482529	3.00446	1.5871	up
Lipid-B-P-0347	DG(16:0_18:1)	GL	GL	DG	LMGL02010006	181.902	223.853	209.969	75.9601	67.3928	66.9504	1.34187	0.00593731	0.0482529	2.92779	1.54981	up
Lipid-B-P-0351	DG(18:0_18:1)	GL	GL	DG	LMGL02010043	39.3648	47.3693	49.9586	15.7175	16.508	12.6131	1.33091	0.00539252	0.0482529	3.04855	1.60812	up
Lipid-B-P-0348	DG(17:0_18:1)	GL	GL	DG	LMGL02010030	1.16301	1.36185	1.34571	0.446535	0.46281	0.406393	1.34852	0.00354669	0.0440803	2.94175	1.55668	up
Lipid-B-P-0350	DG(16:0_20:1)	GL	GL	DG	LMGL02010048	1.06827	1.2588	1.22233	0.510079	0.394967	0.304346	1.33425	0.000728668	0.0277349	2.93486	1.55329	up
Lipid-B-P-0364	DG(16:0_20:2)	GL	GL	DG	LMGL02010055	0.188419	0.186678	0.175438	0.0761469	0.0738937	0.0620947	1.35829	4.75768e-05	0.00744657	2.59521	1.37585	up
Lipid-B-P-0449	DG(18:4_18:5)	GL	GL	DG	-	0.116743	0.228358	0.166126	0.0881202	0.0782456	0.060961	1.11432	0.0917802	0.183862	2.24887	1.1692	up
Lipid-B-P-0349	DG(16:0_19:1)	GL	GL	DG	LMGL02010522	0.0883937	0.110625	0.123238	0.0518192	0.0585478	0.0410788	1.26306	0.016151	0.0673694	2.12787	1.08941	up
Lipid-B-P-0345	DG(15:0_18:1)	GL	GL	DG	LMGL02010432	0.0669106	0.0846775	0.0868383	0.0244671	0.0269777	0.0253401	1.3277	0.0125667	0.0612249	3.10512	1.63465	up
Lipid-B-P-0091	Cer(t18:1/25:0(2OH))	SP	SP	Cert	LMSP02010184	4.58626	7.6362	5.02051	0.727111	0.414881	0.665685	1.28049	0.0315269	0.0959993	9.53874	3.2538	up
Lipid-B-P-0078	Cer(t18:0/24:0(2OH))	SP	SP	Cert	LMSP02030002	3.47057	2.37886	3.2027	0.564669	0.384052	0.633479	1.32048	0.0135236	0.063439	5.72123	2.51632	up
Lipid-B-P-0092	Cer(t18:1/26:0(2OH))	SP	SP	Cert	LMSP02010179	3.33225	3.9075	3.42525	0.345611	0.375183	0.292106	1.35738	0.00263868	0.0422882	10.5292	3.39632	up
Lipid-B-P-0079	Cer(t18:0/25:0(2OH))	SP	SP	Cert	LMSP02030068	1.12451	0.978416	1.11071	0.102993	0.211657	0.350624	1.34091	0.00119506	0.0330816	4.83054	2.27219	up
Lipid-B-P-0096	Cer(t18:1/25:1(2OH))	SP	SP	Cert	-	0.959042	1.24846	0.76085	0	0	0	1.31436	0.0198664	0.0737723	Inf	Inf	up
Lipid-B-P-0105	Cer(t18:0/24:0)	SP	SP	Cert	LMSP02030004	0.809081	1.30874	1.11383	0.407175	0.502161	0.455913	1.23078	0.0462433	0.121138	2.36708	1.24311	up
Lipid-B-P-0015	Cer(d18:0/22:1(2OH))	SP	SP	Cer	-	0.548277	0.682783	0.763217	0.160547	0.138662	0.141872	1.32565	0.013542	0.063439	4.52135	2.17675	up
Lipid-B-P-0013	Cer(d18:0/22:0(2OH))	SP	SP	Cer	LMSP02020032	0.0179264	0.00944922	0.00515374	0	0	0	1.12806	0.101801	0.194769	Inf	Inf	up
Lipid-B-P-0477	TG(12:0_14:0_14:0)	GL	GL	TG	LMGL03012660	0.0578473	0.0307648	0.056332	0.124144	0.0675449	0.106216	1.09103	0.0729183	0.159059	0.486544	-1.03936	down
Lipid-B-P-0938	TG(16:0_22:5_22:5)	GL	GL	TG	LMGL03012015	0	0	0	0.0311736	0.048959	0.0199982	1.22738	0.0583035	0.135746	0	-Inf	down
Lipid-B-P-0924	TG(16:4_18:3_18:3)	GL	GL	TG	-	0	0	0	0.00572667	0.0137556	0.0108228	1.2426	0.0499151	0.125613	0	-Inf	down
Lipid-B-P-0839	TG(17:2_19:2_19:2)	GL	GL	TG	-	0	0	0	0.0287717	0.0396671	0.0287176	1.33655	0.0124042	0.0609206	0	-Inf	down
Lipid-B-P-0873	TG(18:1_18:1_20:5)	GL	GL	TG	LMGL03010748	0	0	0	0.585759	0.359746	0.814776	1.23986	0.0466387	0.121138	0	-Inf	down
Lipid-B-N-0507	PMeOH(16:0_18:2)	GP	GP	PMeOH	-	1.80794	2.97241	3.23526	7.20458	7.7256	5.69015	1.29242	0.00667016	0.0482529	0.388724	-1.36318	down
Lipid-B-N-0511	PMeOH(18:2_18:2)	GP	GP	PMeOH	-	0.718496	1.42864	1.11335	3.14728	3.16039	2.78961	1.3297	0.00286995	0.0429209	0.358402	-1.48035	down
Lipid-B-N-0515	PMeOH(18:2_18:3)	GP	GP	PMeOH	-	0.0487282	0.0693898	0.0980286	0.173912	0.1674	0.133508	1.25598	0.0109469	0.0579711	0.455217	-1.13537	down
Lipid-B-N-0508	PMeOH(16:0_18:3)	GP	GP	PMeOH	-	0.0290053	0.0517739	0.03259	0.0974693	0.124111	0.0826412	1.25639	0.0172822	0.069701	0.372654	-1.42409	down
Lipid-B-N-0397	PI(18:3_18:3)	GP	GP	PI	-	0.0717134	0.0468445	0.0989529	0.161622	0.1928	0.20985	1.28671	0.0050473	0.0482529	0.385471	-1.37531	down
Lipid-B-N-0302	PG(16:0_17:2)	GP	GP	PG	-	0	0	0	0.0138128	0.00829987	0.00982293	1.30353	0.0230211	0.0795415	0	-Inf	down
Lipid-B-N-0295	PG(16:0_17:1)	GP	GP	PG	-	0	0	0	0.0171621	0.0154626	0.0240504	1.31213	0.0187738	0.0712	0	-Inf	down
Lipid-B-N-0251	PE(18:2_18:2)	GP	GP	PE	LMGP02010111	295.459	310.17	293.565	660.841	642.016	580.135	1.35243	0.00403085	0.0455932	0.477534	-1.06632	down
Lipid-B-N-0241	PE(20:1_18:2)	GP	GP	PE	LMGP02010854	56.0305	49.0439	52.1672	122.657	118.88	95.4475	1.31468	0.0155204	0.067035	0.466614	-1.0997	down
Lipid-B-N-0229	PE(18:2_24:0)	GP	GP	PE	-	7.64533	8.00882	8.33013	18.4761	18.1046	17.2854	1.36288	0.000103479	0.0096205	0.445257	-1.16729	down
Lipid-B-N-0244	PE(18:2_22:1)	GP	GP	PE	LMGP02010676	4.83975	4.5246	4.86587	12.0965	12.0353	9.6081	1.32757	0.014251	0.0638151	0.421762	-1.2455	down
Lipid-B-N-0212	PE(18:2_14:0)	GP	GP	PE	LMGP02010655	3.62064	5.40483	6.06737	14.2439	13.6697	12.4766	1.33895	0.0011446	0.0330816	0.373676	-1.42014	down
Lipid-B-N-0234	PE(16:1_18:2)	GP	GP	PE	LMGP02011219	3.10491	2.52591	2.69275	5.74116	5.56111	6.16876	1.3458	0.000259165	0.0175368	0.476422	-1.06969	down
Lipid-B-N-0219	PE(17:0_18:2)	GP	GP	PE	-	2.14636	2.00042	1.88381	4.87665	4.12033	3.60201	1.2927	0.0235902	0.0807103	0.478657	-1.06294	down
Lipid-B-N-0230	PE(18:2_25:0)	GP	GP	PE	-	2.02512	2.15424	1.93855	4.42252	4.2214	3.65885	1.33377	0.00830456	0.0532366	0.49728	-1.00787	down
Lipid-B-N-0232	PE(16:0_16:3)	GP	GP	PE	-	0.058045	0.0757338	0.0765757	0.121385	0.221206	0.155935	1.16745	0.0760295	0.16148	0.421953	-1.24485	down
Lipid-B-N-0262	PE(16:2_18:3)	GP	GP	PE	-	0.0441721	0.192811	0.158505	0.330246	0.305014	0.342975	1.23414	0.0426801	0.11589	0.404288	-1.30655	down
Lipid-B-N-0138	PC(24:0_18:2)	GP	GP	PC	LMGP01012173	5.29014	5.01625	4.85391	11.5429	10.6648	9.72208	1.3424	0.00626268	0.0482529	0.474801	-1.07461	down
Lipid-B-N-0125	PC(15:0_18:2)	GP	GP	PC	LMGP01010543	0.419758	0.63007	0.578522	1.45651	1.15982	0.808031	1.14506	0.073106	0.159059	0.475519	-1.07243	down
Lipid-B-N-0524	PA(18:2_18:2)	GP	GP	PA	-	153.668	254.784	281.003	738.702	443.484	535.744	1.19207	0.0422334	0.115731	0.401329	-1.31714	down
Lipid-B-N-0489	PA(18:2_18:3)	GP	GP	PA	LMGP10010624	4.95312	10.2768	9.44808	25.7361	17.3817	16.3758	1.18069	0.0392397	0.110634	0.414801	-1.26951	down
Lipid-B-N-0494	PA(18:3_18:3)	GP	GP	PA	LMGP10010218	0.169819	0.457374	0.412319	1.00977	0.720569	0.700106	1.18466	0.0263762	0.0877765	0.427704	-1.22532	down
Lipid-B-P-1269	MGDG(18:3_18:3)	GL	GL	MGDG	LMGL05010001	0.0690448	0.0954589	0.113075	0.301634	0.288945	0.197956	1.26908	0.0230221	0.0795415	0.352018	-1.50628	down
Lipid-B-P-1190	DGDG(18:2_18:3)	GL	GL	DGDG	-	2.92171	3.17719	3.36009	8.42633	8.60175	5.6237	1.25573	0.0428165	0.11589	0.417583	-1.25987	down
Lipid-B-P-1196	DGDG(18:3_18:3)	GL	GL	DGDG	-	0.435701	0.417134	0.438824	1.98214	2.0787	1.69463	1.3526	0.00582116	0.0482529	0.224423	-2.15571	down
Lipid-B-P-0088	Cer(t18:1/22:0(2OH))	SP	SP	Cert	LMSP02010187	0	0	0	0.142462	0.134547	0.223017	1.28909	0.0275706	0.0897887	0	-Inf	down
