# Supplementary material for: Comparison of lipid profiles and nutritional quality of 11 red-flowered oil-tea camellia through quantitative lipidomics and chemometrics
Source: Food Chem X. 2025 Jul 4;29:102738. doi: 10.1016/j.fochx.2025.102738 (PMC12275141; doi:10.1016/j.fochx.2025.102738)
Supplement: Supplementary material 6 — The differential lipids in the CC_vs_DBXN comparison. [file mmc6.xlsx]

## Sheet: Sheet1
Table S5. The differential lipids in the CC_vs_DBXN comparison.
Index	Compounds	Class I	Class II	lipidmaps ID	CC-1	CC-2	CC-3	DBXN-1	DBXN-2	DBXN-3	VIP	P-value	FDR	Fold_Change	Log2FC	Type
Lipid-B-P-0931	TG(16:3_18:2_22:5)	GL	TG	LMGL03010954	58.7053	65.8563	69.6779	12.8564	13.3584	13.8315	1.22122	0.00367505	0.0189929	4.85037	2.27809	up
Lipid-B-P-0901	TG(18:1_18:2_20:5)	GL	TG	LMGL03010815	54.1084	43.2953	49.391	13.9085	17.2142	14.3382	1.20787	0.00463718	0.0209157	3.22903	1.6911	up
Lipid-B-P-0542	TG(16:0_20:0_18:1)	GL	TG	-	23.9182	26.0199	29.3389	11.9246	12.5182	11.5968	1.20028	0.010113	0.0323932	2.19972	1.13732	up
Lipid-B-P-0495	TG(16:0_18:0_18:0)	GL	TG	LMGL03010069	18.9924	20.8469	19.9131	8.46103	8.31447	6.13135	1.21632	0.000339712	0.0118892	2.6085	1.38322	up
Lipid-B-P-0929	TG(18:2_18:4_18:4)	GL	TG	LMGL03013042	18.1924	19.3068	19.8046	3.59052	3.84863	4.06262	1.2286	0.000433078	0.0118892	4.98217	2.31678	up
Lipid-B-P-0672	TG(18:0_18:3_20:0)	GL	TG	LMGL03010477	15.8863	19.6646	17.3738	7.04492	6.79957	7.35204	1.20558	0.0094688	0.0314774	2.49686	1.32011	up
Lipid-B-P-0496	TG(16:0_16:0_20:0)	GL	TG	LMGL03010080	13.087	13.6722	10.8521	5.60904	5.27976	4.02093	1.19177	0.00385381	0.0192691	2.5226	1.33491	up
Lipid-B-P-0595	TG(16:0_18:2_20:0)	GL	TG	LMGL03010230	7.75292	9.18593	10.1084	3.73884	3.67393	3.92932	1.18979	0.0157716	0.0404148	2.38468	1.25379	up
Lipid-B-P-0500	TG(18:0_18:0_18:0)	GL	TG	LMGL03010002	6.66208	8.51428	5.26655	2.19626	1.88813	1.70082	1.14898	0.0325911	0.0668118	3.53365	1.82116	up
Lipid-B-P-0547	TG(18:0_18:1_20:0)	GL	TG	LMGL03010382	6.18934	7.52788	7.6671	3.31028	3.73717	3.40665	1.18754	0.0117168	0.0344318	2.04555	1.03249	up
Lipid-B-P-0674	TG(18:1_18:2_22:0)	GL	TG	LMGL03010969	5.78927	7.37647	7.28299	3.05434	3.15389	2.94992	1.18598	0.0171318	0.0424841	2.23285	1.15888	up
Lipid-B-P-0551	TG(16:0_20:0_20:1)	GL	TG	LMGL03010383	4.96207	5.62832	5.40505	2.33422	2.65635	2.46194	1.21645	0.00119231	0.0139042	2.14632	1.10186	up
Lipid-B-P-0753	TG(18:1_24:0_18:3)	GL	TG	-	4.10207	4.40226	4.75352	2.08047	2.23934	2.12824	1.21238	0.00464023	0.0209157	2.0561	1.03991	up
Lipid-B-P-0604	TG(16:0_18:2_22:0)	GL	TG	LMGL03010568	2.93731	2.96412	3.77883	1.07758	1.5034	1.52218	1.16542	0.00921669	0.0312269	2.35923	1.23832	up
Lipid-B-P-0951	TG(16:3_18:3_22:6)	GL	TG	-	2.82556	2.83521	2.3082	1.0705	1.3611	1.53536	1.17137	0.00454693	0.0209157	2.00884	1.00636	up
Lipid-B-P-0738	TG(18:1_18:3_22:0)	GL	TG	LMGL03011041	2.29405	2.5518	2.31948	1.08708	0.945646	1.03108	1.22134	0.00072295	0.0127486	2.3387	1.22571	up
Lipid-B-P-0754	TG(18:2_24:0_18:2)	GL	TG	-	2.13324	1.68671	2.16457	1.03212	0.898343	0.747104	1.1721	0.00766003	0.0278753	2.23506	1.16031	up
Lipid-B-P-0499	TG(17:0_17:0_19:0)	GL	TG	LMGL03010130	1.84802	2.38159	1.73001	0.787531	0.782759	0.612014	1.16902	0.0181012	0.0441756	2.73088	1.44937	up
Lipid-B-P-0739	TG(18:2_18:2_22:0)	GL	TG	LMGL03011042	1.0285	0.637375	0.628178	0	0	0	1.16532	0.0285019	0.060236	Inf	Inf	up
Lipid-B-P-0751	TG(18:3_20:0_22:1)	GL	TG	LMGL03011425	0.597663	0.589179	0.554881	0.257429	0.216289	0.232584	1.22598	4.35144e-05	0.00522896	2.46598	1.30216	up
Lipid-B-P-0899	TG(16:0_18:3_20:5)	GL	TG	LMGL03010502	0.537179	0.493416	0.616908	0.273364	0.199473	0.22279	1.18958	0.00353982	0.0189907	2.36837	1.2439	up
Lipid-B-P-0933	TG(14:0_20:4_22:6)	GL	TG	-	0.371163	0.508772	0.509529	0.20702	0.160025	0.277413	1.12048	0.01465	0.0387095	2.15602	1.10837	up
Lipid-B-P-0801	TG(18:2_18:3_20:0)	GL	TG	LMGL03010591	0.317138	0.302973	0.348857	0.161229	0.162881	0.123949	1.20154	0.000746257	0.0127486	2.16259	1.11276	up
Lipid-B-P-0501	TG(16:0_18:0_20:0)	GL	TG	LMGL03010175	0.283798	0.24519	0.286497	0.137298	0.13417	0.10732	1.19947	0.00139113	0.0142147	2.15288	1.10627	up
Lipid-B-P-0503	TG(16:0_16:0_22:0)	GL	TG	LMGL03010249	0.270997	0.305468	0.273042	0.109034	0.114298	0.121004	1.22029	0.00226127	0.0161626	2.46708	1.30281	up
Lipid-B-P-0806	TG(18:2_18:3_22:0)	GL	TG	LMGL03011116	0.248858	0.241639	0.220569	0.11733	0.124014	0.0966642	1.20887	0.000464317	0.0118981	2.10369	1.07292	up
Lipid-B-P-0537	TG(16:0_16:1_20:0)	GL	TG	LMGL03010095	0.220378	0.222163	0.204761	0.102612	0.0983873	0.0785372	1.217	0.000299634	0.0118892	2.31563	1.2114	up
Lipid-B-P-0945	TG(16:0_20:5_22:6)	GL	TG	LMGL03011613	0.219002	0.192246	0.215459	0.0330784	0.0422545	0.0861089	1.20003	0.00357073	0.0189907	3.88194	1.95678	up
Lipid-B-P-0497	TG(15:0_18:0_20:0)	GL	TG	LMGL03015132	0.153156	0.153052	0.158059	0.0751567	0.0844569	0.064272	1.21524	0.00310751	0.018274	2.07368	1.05219	up
Lipid-B-P-0834	TG(16:0_18:1_20:5)	GL	TG	LMGL03010403	0.116338	0.123515	0.111702	0	0	0	1.22959	0.000858711	0.0132027	Inf	Inf	up
Lipid-B-P-0906	TG(18:1_18:1_22:6)	GL	TG	LMGL03011389	0.111278	0.127135	0.122271	0.0521196	0.0487371	0.0374235	1.21179	0.00033458	0.0118892	2.60836	1.38314	up
Lipid-B-P-0502	TG(14:0_18:0_22:0)	GL	TG	LMGL03014355	0.0843938	0.116949	0.0994087	0.044761	0.043481	0.0313061	1.1635	0.0121139	0.0351417	2.51574	1.33098	up
Lipid-B-P-0518	TG(12:0_14:0_18:1)	GL	TG	LMGL03013217	0.0591255	0.0434669	0.0483113	0.0266353	0.0211745	0.0253398	1.15354	0.0207205	0.0486504	2.06295	1.04471	up
Lipid-B-P-0651	TG(16:0_18:1_18:2)	GL	TG	LMGL03010121	1112.29	809.194	1236.29	2503.43	2442.3	3010.1	1.18521	0.0028522	0.0173674	0.396913	-1.3331	down
Lipid-B-P-0716	TG(16:0_18:2_18:2)	GL	TG	LMGL03010141	890.97	738.066	1029.83	1771.3	1658.97	1939.17	1.19044	0.00152926	0.0149285	0.495185	-1.01396	down
Lipid-B-P-0591	TG(18:0_18:1_18:1)	GL	TG	LMGL03010217	714.32	555.279	726.578	2125	1793.76	2508.01	1.17929	0.014127	0.0376107	0.310603	-1.68686	down
Lipid-B-P-0790	TG(18:1_18:2_18:2)	GL	TG	LMGL03010327	652.657	505.992	719.281	1460.08	1436.2	1692.57	1.19892	0.00124216	0.0139042	0.409237	-1.28899	down
Lipid-B-P-0795	TG(18:1_18:1_18:3)	GL	TG	LMGL03010330	610.13	446.777	698.536	1298.4	1300.25	1542.39	1.18573	0.00197881	0.0161626	0.423914	-1.23816	down
Lipid-B-P-0536	TG(16:0_18:0_18:1)	GL	TG	LMGL03010085	547.737	481.71	722.705	1271.54	1281.15	1527.11	1.18322	0.00233764	0.0161626	0.429471	-1.21937	down
Lipid-B-P-0534	TG(16:0_16:0_18:1)	GL	TG	LMGL03010005	378.686	272.819	411.495	854.861	891.322	983.718	1.2059	0.000633294	0.0127486	0.389391	-1.36071	down
Lipid-B-P-0583	TG(16:0_16:0_18:2)	GL	TG	LMGL03010044	290.614	226.055	328.536	806.043	770.777	882.772	1.2137	0.000285942	0.0118892	0.343637	-1.54104	down
Lipid-B-P-0658	TG(18:0_18:1_18:2)	GL	TG	LMGL03010252	224.074	170.485	230.578	380.62	426.581	459.353	1.18608	0.00223488	0.0161626	0.493572	-1.01867	down
Lipid-B-P-0660	TG(18:0_18:0_18:3)	GL	TG	LMGL03010256	138.325	123.182	159.502	259.148	292.715	344.614	1.1642	0.013208	0.0367552	0.469625	-1.09042	down
Lipid-B-P-0581	TG(16:0_16:1_18:1)	GL	TG	LMGL03010043	75.6019	60.5734	95.9162	274.469	291.371	344.474	1.20458	0.002747	0.0173674	0.254958	-1.97167	down
Lipid-B-P-0642	TG(16:0_16:1_18:2)	GL	TG	LMGL03010053	37.7228	27.134	42.7893	108.177	111.201	139.666	1.18877	0.00593925	0.0243509	0.299813	-1.73787	down
Lipid-B-P-0644	TG(16:0_16:0_18:3)	GL	TG	LMGL03010054	27.9158	22.5103	33.0486	60.4054	61.4368	73.3987	1.18517	0.00273008	0.0173674	0.427547	-1.22585	down
Lipid-B-P-0779	TG(16:1_18:2_18:2)	GL	TG	LMGL03010163	18.2699	15.3953	24.5822	46.5779	45.976	57.39	1.1775	0.00359934	0.0189907	0.388461	-1.36416	down
Lipid-B-P-0570	TG(16:0_16:1_16:1)	GL	TG	LMGL03010018	11.2328	9.38685	12.531	35.7818	40.9533	42.2152	1.21769	0.00127792	0.0139764	0.278693	-1.84325	down
Lipid-B-P-0641	TG(16:1_16:1_18:1)	GL	TG	LMGL03010052	10.0768	7.1449	9.77462	27.5688	20.0871	35.8835	1.09797	0.0488685	0.0890244	0.323157	-1.62969	down
Lipid-B-P-0897	TG(18:2_18:3_18:3)	GL	TG	LMGL03010471	3.53178	2.79045	4.21103	7.52165	7.52013	9.63726	1.16126	0.00850554	0.0296105	0.42681	-1.22833	down
Lipid-B-P-0767	TG(14:1_18:2_18:2)	GL	TG	LMGL03012851	0.722569	0.73815	0.696792	1.53649	1.49389	1.41695	1.2262	0.000793719	0.0128517	0.485124	-1.04358	down
Lipid-B-P-0938	TG(16:0_22:5_22:5)	GL	TG	LMGL03012015	0	0	0	0.0235135	0.0381472	0.0203074	1.14789	0.0380929	0.0747744	0	-Inf	down
Lipid-B-P-0924	TG(16:4_18:3_18:3)	GL	TG	-	0	0	0	0.0138741	0.0151388	0.0103972	1.20654	0.0114447	0.0341673	0	-Inf	down
Lipid-B-P-0839	TG(17:2_19:2_19:2)	GL	TG	-	0	0	0	0.0234727	0.0455286	0.0233797	1.11662	0.0527539	0.0934976	0	-Inf	down
Lipid-B-P-1136	SQDG(18:1_18:2)	GL	SQDG	-	5.62723	5.98778	6.01629	14.4021	16.0838	14.7733	1.22492	0.00191816	0.0161626	0.389563	-1.36007	down
Lipid-B-P-1140	SQDG(18:1_18:3)	GL	SQDG	-	0.416041	0.530954	0.47761	1.20325	1.43299	0.952041	1.15015	0.0295237	0.0619696	0.397015	-1.33273	down
Lipid-B-P-1129	SQDG(18:1_18:1)	GL	SQDG	-	0.298659	0.342435	0.343873	0.748731	1.03167	0.657865	1.12129	0.0477945	0.0880048	0.403961	-1.30771	down
Lipid-B-P-1145	SQDG(18:2_18:3)	GL	SQDG	-	0.129685	0.165866	0.145406	0.350118	0.35448	0.259939	1.15775	0.0207697	0.0486504	0.45717	-1.1292	down
Lipid-B-N-0416	PS(16:0_18:1)	GP	PS	LMGP03010007	38.85	45.8151	37.8196	4.11312	5.84372	7.12256	1.21824	0.00233498	0.0161626	7.17148	2.84227	up
Lipid-B-N-0434	PS(18:2_18:1)	GP	PS	LMGP03010350	19.9966	25.5952	23.4243	9.08995	10.7224	7.3319	1.18585	0.00384412	0.0192691	2.54257	1.34629	up
Lipid-B-N-0430	PS(18:1_22:1)	GP	PS	LMGP03010337	0.907023	0.827982	0.604146	1.63317	1.67923	2.10866	1.16056	0.00790638	0.0282699	0.431493	-1.21259	down
Lipid-B-N-0426	PS(18:0_17:2)	GP	PS	LMGP03010314	0	0	0	1.05072	2.59747	1.17059	1.05411	0.0838133	0.132507	0	-Inf	down
Lipid-B-N-0415	PS(17:0_16:1)	GP	PS	LMGP03010230	0	0	0	1.76978	4.04933	2.28343	1.1019	0.0595578	0.1026	0	-Inf	down
Lipid-B-N-0515	PMeOH(18:2_18:3)	GP	PMeOH	-	0.0487282	0.0693898	0.0980286	0.170535	0.227358	0.140249	1.08864	0.0324391	0.0667226	0.401654	-1.31598	down
Lipid-B-N-0508	PMeOH(16:0_18:3)	GP	PMeOH	-	0.0290053	0.0517739	0.03259	0.149027	0.134274	0.0647868	1.01963	0.0857833	0.134947	0.325691	-1.61842	down
Lipid-B-N-0365	PI(18:2_20:0)	GP	PI	LMGP06010324	0.892916	1.00164	0.955598	0.351081	0.421758	0.451727	1.21604	0.000240672	0.0118892	2.32748	1.21877	up
Lipid-B-N-0364	PI(18:1_18:1)	GP	PI	-	88.2757	82.5715	85.008	170.656	179.398	186.938	1.22397	0.000961399	0.0132361	0.47646	-1.06957	down
Lipid-B-N-0372	PI(18:3_16:0)	GP	PI	LMGP06010340	13.1049	11.9152	13.848	28.3828	33.8809	26.3916	1.1904	0.0135224	0.0368885	0.438419	-1.18962	down
Lipid-B-N-0390	PI(18:2_18:3)	GP	PI	LMGP06010319	4.46566	3.09218	3.8331	9.9633	11.9103	9.66483	1.20005	0.00301973	0.0182072	0.361176	-1.46923	down
Lipid-B-N-0384	PI(18:1_18:3)	GP	PI	-	3.48599	3.22473	3.24941	8.51344	10.9025	10.364	1.20353	0.0109862	0.0336146	0.334457	-1.58011	down
Lipid-B-N-0360	PI(16:1_18:1)	GP	PI	LMGP06010873	1.55506	0.688811	0.658045	3.21466	3.81876	3.58814	1.19004	0.0036089	0.0189907	0.27321	-1.87192	down
Lipid-B-N-0397	PI(18:3_18:3)	GP	PI	-	0.0717134	0.0468445	0.0989529	0.524434	0.460433	0.358174	1.19098	0.0107159	0.0331169	0.161954	-2.62635	down
Lipid-B-N-0304	PG(18:2_16:0)	GP	PG	LMGP04010877	33.5909	39.3281	33.4425	84.0399	90.5251	61.571	1.14192	0.0336347	0.0684426	0.450425	-1.15064	down
Lipid-B-N-0296	PG(16:0_18:1)	GP	PG	LMGP04010002	8.489	9.59227	8.3174	21.1034	24.3523	17.2987	1.16923	0.0236492	0.05208	0.420666	-1.24925	down
Lipid-B-N-0289	PG(16:0_16:0)	GP	PG	LMGP04010986	2.9967	2.88463	2.74859	7.05716	6.37316	5.87602	1.20887	0.00712627	0.0267235	0.446999	-1.16165	down
Lipid-B-N-0317	PG(18:2_18:2)	GP	PG	LMGP04010956	2.0838	2.26536	2.27621	5.29129	5.05874	4.41133	1.20949	0.00680057	0.0261397	0.448833	-1.15575	down
Lipid-B-N-0312	PG(18:3_16:0)	GP	PG	-	1.11218	1.36392	1.19762	5.56647	5.83252	4.98048	1.22368	0.00186896	0.0161626	0.224288	-2.15658	down
Lipid-B-N-0298	PG(17:0_18:1)	GP	PG	LMGP04010893	0.134821	0.059818	0.103703	0.2986	0.331241	0.361195	1.19525	0.00140991	0.0142147	0.301041	-1.73197	down
Lipid-B-N-0311	PG(18:2_16:1)	GP	PG	LMGP04010346	0.0913271	0.138574	0.108255	0.540042	0.763412	0.514479	1.1752	0.0220354	0.0503783	0.186012	-2.42653	down
Lipid-B-N-0287	PG(14:0_16:0)	GP	PG	-	0.0857811	0.0931101	0.0791821	0.306082	0.283604	0.202854	1.16348	0.0279201	0.0592099	0.325628	-1.6187	down
Lipid-B-N-0324	PG(18:2_18:3)	GP	PG	LMGP04010351	0.0798156	0.185384	0.110467	0.706113	0.675504	0.562123	1.20753	0.00101154	0.0132361	0.19327	-2.37131	down
Lipid-B-N-0303	PG(18:1_16:1)	GP	PG	LMGP04010881	0.0753307	0.175074	0.100924	0.384679	0.351435	0.25537	1.12187	0.0138546	0.0372078	0.354347	-1.49677	down
Lipid-B-N-0293	PG(16:0_16:1)	GP	PG	LMGP04010910	0.0744779	0.047855	0.0506058	0.181498	0.18631	0.172413	1.21767	0.00118703	0.0139042	0.320126	-1.64329	down
Lipid-B-N-0294	PG(18:1_14:0)	GP	PG	LMGP04010882	0.0544714	0.0522997	0.0403442	0.251793	0.267828	0.209813	1.2132	0.00538252	0.0229259	0.201684	-2.30983	down
Lipid-B-N-0329	PG(18:3_18:3)	GP	PG	-	0.0123943	0.0208514	0.0126228	0.0567309	0.0708867	0.0550333	1.19679	0.00361286	0.0189907	0.251127	-1.99351	down
Lipid-B-N-0318	PG(16:0_20:4)	GP	PG	LMGP04010036	0	0	0	0.640187	0.557162	0.476342	1.215	0.00711129	0.0267235	0	-Inf	down
Lipid-B-N-0310	PG(14:0_18:3)	GP	PG	-	0	0	0	0.0264119	0.014581	0.0222428	1.1665	0.0259677	0.0558397	0	-Inf	down
Lipid-B-N-0302	PG(16:0_17:2)	GP	PG	-	0	0	0	0.022859	0.0165874	0.00698177	1.06114	0.0786433	0.125952	0	-Inf	down
Lipid-B-N-0290	PG(16:0_17:0)	GP	PG	-	0	0	0	0.186212	0.200925	0.210187	1.22815	0.00122685	0.0139042	0	-Inf	down
Lipid-B-N-0288	PG(15:0_16:0)	GP	PG	-	0	0	0	0.0336531	0.0248978	0.0287167	1.21177	0.00750486	0.0276376	0	-Inf	down
Lipid-B-N-0295	PG(16:0_17:1)	GP	PG	-	0	0	0	0.0296792	0.0345758	0.0276312	1.22236	0.00449381	0.0209157	0	-Inf	down
Lipid-B-N-0235	PE(17:1_18:2)	GP	PE	LMGP02010573	5.22247	8.72591	8.55897	0.970748	1.14422	0.934089	1.15998	0.0292422	0.0615888	7.38175	2.88396	up
Lipid-B-N-0216	PE(16:0_17:2)	GP	PE	-	3.73798	4.63691	1.58252	0.156279	0.119656	0.0694869	1.07452	0.0714166	0.118706	28.8268	4.84934	up
Lipid-B-N-0284	PE(22:6_18:2)	GP	PE	LMGP02011144	0.057098	0.183916	0.150638	0	0	0	1.06333	0.0751478	0.122915	Inf	Inf	up
Lipid-B-N-0241	PE(20:1_18:2)	GP	PE	LMGP02010854	56.0305	49.0439	52.1672	242.39	252.743	227.071	1.22839	0.000809114	0.0128517	0.217725	-2.19942	down
Lipid-B-N-0233	PE(18:3_16:0)	GP	PE	LMGP02010047	18.5614	16.964	17.9514	50.199	48.6772	45.9648	1.22743	0.000496468	0.0122131	0.36921	-1.43749	down
Lipid-B-N-0265	PE(18:2_18:3)	GP	PE	-	13.9324	14.6015	13.3329	45.7005	44.931	41.7326	1.22775	0.000725421	0.0127486	0.3163	-1.66063	down
Lipid-B-N-0206	PE(20:1_16:0)	GP	PE	LMGP02010847	7.94304	6.65102	7.30061	29.8335	32.8461	30.1653	1.22784	0.000444636	0.0118892	0.23582	-2.08424	down
Lipid-B-N-0253	PE(18:3_18:1)	GP	PE	LMGP02010691	7.35101	7.0866	6.44786	19.9691	19.2986	18.6726	1.22806	2.6627e-05	0.00522896	0.360465	-1.47207	down
Lipid-B-N-0244	PE(18:2_22:1)	GP	PE	LMGP02010676	4.83975	4.5246	4.86587	23.4622	22.4018	21.0069	1.22787	0.0013181	0.0139764	0.212801	-2.23242	down
Lipid-B-N-0234	PE(16:1_18:2)	GP	PE	LMGP02011219	3.10491	2.52591	2.69275	10.974	11.5925	10.607	1.22833	7.85986e-05	0.00604227	0.250911	-1.99475	down
Lipid-B-N-0257	PE(18:3_20:1)	GP	PE	LMGP02010699	2.44169	2.04672	2.28575	11.6481	13.1082	11.724	1.22674	0.00140806	0.0142147	0.185694	-2.429	down
Lipid-B-N-0219	PE(17:0_18:2)	GP	PE	-	2.14636	2.00042	1.88381	7.21126	6.72429	6.07921	1.21952	0.0034067	0.0187064	0.301307	-1.73069	down
Lipid-B-N-0205	PE(17:0_18:1)	GP	PE	LMGP02011211	1.57396	1.11596	1.03727	2.47465	2.81484	2.93604	1.18163	0.00261633	0.0172072	0.453124	-1.14202	down
Lipid-B-N-0238	PE(18:0_18:3)	GP	PE	-	1.55046	1.18341	1.28711	4.53153	4.29576	4.1362	1.22467	4.79414e-05	0.00522896	0.310177	-1.68884	down
Lipid-B-N-0228	PE(18:1_24:1)	GP	PE	-	0.911966	0.803561	0.922231	1.7827	1.90072	1.81912	1.22536	5.26904e-05	0.00522896	0.479371	-1.06078	down
Lipid-B-N-0222	PE(20:2_16:0)	GP	PE	LMGP02010877	0.863454	0.839042	0.769275	2.01092	2.13985	1.71421	1.20318	0.00945618	0.0314774	0.421446	-1.24658	down
Lipid-B-N-0226	PE(20:1_20:1)	GP	PE	LMGP02011175	0.697066	0.546373	0.575578	7.11914	7.00131	6.37725	1.22864	0.000934487	0.0132361	0.0887425	-3.49423	down
Lipid-B-N-0274	PE(18:3_18:3)	GP	PE	-	0.520057	0.610675	0.569083	3.74683	2.80933	2.51719	1.17908	0.0215766	0.0497128	0.187342	-2.41626	down
Lipid-B-N-0208	PE(20:1_18:0)	GP	PE	LMGP02010852	0.39819	0.345659	0.380865	1.15911	1.15212	1.20397	1.22899	3.83402e-06	0.00235792	0.319957	-1.64405	down
Lipid-B-N-0248	PE(18:3_16:1)	GP	PE	LMGP02010686	0.191541	0.0930295	0.11439	0.739138	0.868233	0.581044	1.18436	0.0113664	0.0341673	0.182305	-2.45557	down
Lipid-B-N-0245	PE(18:1_22:2)	GP	PE	LMGP02010651	0.165185	0.17238	0.179221	0.506027	0.517592	0.45739	1.22463	0.00226667	0.0161626	0.348942	-1.51894	down
Lipid-B-N-0262	PE(16:2_18:3)	GP	PE	-	0.0441721	0.192811	0.158505	0.341085	0.355834	0.23274	1.03006	0.0410652	0.0796691	0.425412	-1.23307	down
Lipid-B-N-0170	PC(18:2_18:3)	GP	PC	LMGP01011625	19.8972	25.4723	20.4804	66.5471	66.4916	51.3279	1.19105	0.00957581	0.0314926	0.357168	-1.48532	down
Lipid-B-N-0144	PC(16:0_18:3)	GP	PC	LMGP01010598	15.0623	15.8168	14.3853	46.7298	44.0269	36.9459	1.20571	0.00994952	0.032205	0.354451	-1.49634	down
Lipid-B-N-0151	PC(20:1_18:2)	GP	PC	LMGP01011818	12.4817	12.7236	11.9456	32.5708	35.0395	28.7427	1.21285	0.00775192	0.0278797	0.38557	-1.37493	down
Lipid-B-N-0161	PC(18:3_18:1)	GP	PC	LMGP01010955	12.1897	12.67	10.7767	30.3356	31.3387	28.8291	1.22593	5.95167e-05	0.00522896	0.393758	-1.34462	down
Lipid-B-N-0139	PC(14:1_18:2)	GP	PC	LMGP01011391	7.5819	10.2534	8.95316	19.8536	19.6683	20.07	1.21889	0.00422025	0.0204082	0.449532	-1.1535	down
Lipid-B-N-0145	PC(16:1_18:2)	GP	PC	LMGP01010690	5.75585	8.11343	6.84092	18.1701	16.4138	15.146	1.20101	0.00124346	0.0139042	0.416454	-1.26377	down
Lipid-B-N-0126	PC(16:1_18:1)	GP	PC	LMGP01010678	5.32337	4.52797	3.54913	10.8826	11.8219	12.844	1.20416	0.000673379	0.0127486	0.376964	-1.4075	down
Lipid-B-N-0138	PC(24:0_18:2)	GP	PC	LMGP01012173	5.29014	5.01625	4.85391	12.7305	14.2401	11.3005	1.20489	0.0106009	0.0330942	0.396129	-1.33596	down
Lipid-B-N-0122	PC(14:0_18:2)	GP	PC	LMGP01010494	2.97669	2.63412	3.15201	7.57584	8.57796	8.00503	1.22286	0.000544295	0.0123978	0.362717	-1.46308	down
Lipid-B-N-0180	PC(18:3_18:3)	GP	PC	LMGP01012233	2.39087	3.33598	2.88092	10.8908	9.09339	7.15121	1.16037	0.0235968	0.05208	0.317216	-1.65646	down
Lipid-B-N-0150	PC(18:0_18:3)	GP	PC	-	2.2208	2.15993	2.27839	4.94362	6.28347	5.37746	1.20034	0.0133717	0.0368772	0.401042	-1.31817	down
Lipid-B-N-0112	PC(16:0_16:1)	GP	PC	LMGP01010566	2.04501	1.98741	1.60153	4.11405	3.81045	3.53745	1.20175	0.000992874	0.0132361	0.491536	-1.02463	down
Lipid-B-N-0137	PC(18:1_24:1)	GP	PC	LMGP01012162	1.2442	0.980813	1.05379	3.54925	4.04789	3.26897	1.2121	0.00414287	0.0202211	0.301746	-1.7286	down
Lipid-B-N-0136	PC(18:1_22:1)	GP	PC	LMGP01012158	1.17013	0.98149	1.01193	2.1717	2.51474	2.08565	1.20054	0.0048028	0.0211692	0.467144	-1.09806	down
Lipid-B-N-0103	PC(18:0_12:0)	GP	PC	LMGP01010736	0.676365	0.552512	0.781779	1.62813	1.78053	1.65423	1.21778	0.000420534	0.0118892	0.397135	-1.3323	down
Lipid-B-N-0110	PC(14:0_16:1)	GP	PC	LMGP01010485	0.501143	0.489515	0.386477	0.934489	1.20713	1.1589	1.18445	0.00810888	0.0286607	0.417248	-1.26102	down
Lipid-B-N-0125	PC(15:0_18:2)	GP	PC	LMGP01010543	0.419758	0.63007	0.578522	1.39732	2.17098	1.37399	1.11283	0.0451833	0.0847187	0.329473	-1.60177	down
Lipid-B-N-0159	PC(16:1_18:3)	GP	PC	LMGP01011484	0.16612	0.233078	0.164546	0.38574	0.493656	0.445421	1.17974	0.00379754	0.0192691	0.425526	-1.23268	down
Lipid-B-N-0463	PA(16:0_16:0)	GP	PA	LMGP10010012	6.06245	6.0878	8.01568	2.61721	3.66866	2.38762	1.14039	0.0117572	0.0344318	2.32501	1.21724	up
Lipid-B-N-0470	PA(18:1_20:0)	GP	PA	-	4.96342	5.80405	7.06	0	0	0	1.20511	0.0103459	0.0327622	Inf	Inf	up
Lipid-B-N-0499	PA(18:1_22:6)	GP	PA	LMGP10010040	1.04967	0.571195	0.628395	2.49902	3.28695	1.88046	1.11525	0.0347037	0.0695205	0.293391	-1.7691	down
Lipid-B-N-0494	PA(18:3_18:3)	GP	PA	LMGP10010218	0.169819	0.457374	0.412319	0.660971	0.756638	0.703144	1.0957	0.045992	0.085196	0.490162	-1.02867	down
Lipid-B-P-1269	MGDG(18:3_18:3)	GL	MGDG	LMGL05010001	0.0690448	0.0954589	0.113075	0.22326	0.299023	0.166491	1.06827	0.0582377	0.100891	0.403004	-1.31113	down
Lipid-B-P-0463	MG(18:1)	GL	MG	LMGL01010004	259.995	311.084	282.102	22.6452	14.3345	14.4839	1.22372	0.00232805	0.0161626	16.5784	4.05123	up
Lipid-B-P-0465	MG(18:2)	GL	MG	LMGL01010006	105.807	91.0986	132.718	20.4924	11.0024	16.4387	1.18914	0.0130761	0.0365538	6.87667	2.78171	up
Lipid-B-N-0069	LPI(18:1)	GP	LPI	LMGP06050005	26.1837	19.4724	22.7425	7.35386	9.33496	7.74753	1.18594	0.0112865	0.0341673	2.79905	1.48494	up
Lipid-B-N-0071	LPI(18:2)	GP	LPI	LMGP06050010	19.311	18.3893	23.274	5.80477	5.08501	6.79466	1.20269	0.00610076	0.0248475	3.44791	1.78572	up
Lipid-B-N-0058	LPG(18:2)	GP	LPG	LMGP04050014	13.6556	7.39918	7.77478	2.50228	4.32322	3.69164	1.01619	0.0861943	0.135228	2.74119	1.4548	up
Lipid-B-N-0056	LPG(18:1)	GP	LPG	LMGP04050006	8.35554	5.63834	6.26232	1.07524	1.9481	1.49571	1.17011	0.0168369	0.0421518	4.4824	2.16427	up
Lipid-B-P-0193	LPC(18:3)	GP	LPC	LMGP01050038	2.33379	2.1726	1.45539	9.81581	9.76314	11.9885	1.20892	0.00339186	0.0187064	0.188859	-2.40462	down
Lipid-B-P-0185	LPC(20:1)	GP	LPC	LMGP01050047	2.28325	2.24942	2.74014	8.29304	9.26301	8.39019	1.22545	0.000388252	0.0118892	0.280303	-1.83494	down
Lipid-B-P-0181	LPC(16:1)	GP	LPC	LMGP01050021	1.00041	0.745319	1.2374	3.31754	3.10566	2.9646	1.2162	0.000442274	0.0118892	0.317767	-1.65396	down
Lipid-B-P-0172	LPC(17:0)	GP	LPC	LMGP01050024	0.743331	0.656815	0.707678	1.35512	1.67504	1.70053	1.19186	0.012502	0.0357614	0.445563	-1.1663	down
Lipid-B-P-0169	LPC(14:0)	GP	LPC	LMGP01050012	0.445903	0.26944	0.399464	0.747726	1.15082	0.982008	1.13189	0.0228262	0.0514216	0.387011	-1.36955	down
Lipid-B-P-0166	HexCer(d18:2/24:0)	SP	HexCer	-	0.303046	0.222185	0.350896	0.127479	0.121467	0.161582	1.0968	0.0426309	0.0814224	2.13414	1.09366	up
Lipid-B-N-0028	FFA(18:1)	FA	FFA	LMFA01030061	1635.91	1931.23	1671.47	103.218	112.148	104.986	1.22373	0.00318636	0.0183141	16.3526	4.03145	up
Lipid-B-N-0034	FFA(18:2)	FA	FFA	LMFA01030110	790.709	915.893	823.221	63.162	75.4397	73.9586	1.22567	0.00214664	0.0161626	11.9017	3.57309	up
Lipid-B-N-0007	FFA(16:0)	FA	FFA	LMFA01010001	319.08	399.799	343.897	99.9949	110.596	122.569	1.20715	0.00633185	0.0251287	3.18999	1.67355	up
Lipid-B-N-0030	FFA(20:1)	FA	FFA	LMFA01030082	34.8104	37.5112	39.6675	4.58251	7.02156	5.62221	1.22443	0.000299135	0.0118892	6.50107	2.70068	up
Lipid-B-N-0039	FFA(18:3)	FA	FFA	LMFA01030140	17.7816	22.5118	20.4216	1.89845	2.17416	2.12156	1.21744	0.00547986	0.0229259	9.80196	3.29307	up
Lipid-B-N-0031	FFA(22:1)	FA	FFA	LMFA01030088	6.66207	6.79326	5.40198	1.75462	2.23019	3.48907	1.16255	0.00545626	0.0229259	2.5231	1.33519	up
Lipid-B-N-0032	FFA(24:1)	FA	FFA	LMFA01030092	3.95122	5.32271	5.17785	0.342578	0.689671	0.810168	1.20275	0.00621068	0.0249645	7.84392	2.97158	up
Lipid-B-N-0008	FFA(17:0)	FA	FFA	LMFA01010017	3.2379	2.76928	2.40029	0.926037	0.970879	0.981886	1.19217	0.0164778	0.0418754	2.92048	1.5462	up
Lipid-B-N-0013	FFA(24:0)	FA	FFA	LMFA01010024	2.72053	2.66325	2.95213	0.846601	1.36327	1.37399	1.19464	0.00407675	0.0200576	2.32596	1.21782	up
Lipid-B-N-0027	FFA(17:1)	FA	FFA	LMFA01030059	2.59617	3.00521	2.98984	0	0	0	1.22575	0.00217778	0.0161626	Inf	Inf	up
Lipid-B-N-0029	FFA(19:1)	FA	FFA	LMFA01030857	2.14448	2.51835	2.10753	0.156475	0.168582	0.0959862	1.2219	0.00307564	0.018274	16.08	4.00719	up
Lipid-B-N-0035	FFA(20:2)	FA	FFA	LMFA01030130	2.119	2.67043	2.38836	0.484967	0.461844	0.527269	1.21445	0.00633325	0.0251287	4.86934	2.28373	up
Lipid-B-N-0012	FFA(22:0)	FA	FFA	LMFA01010022	1.25969	1.76095	0.957121	0.412666	0.631314	0.375109	1.0648	0.0555682	0.0975335	2.80304	1.48699	up
Lipid-B-P-1076	DGTS(18:2_20:5)	GL	DGTS	-	3.86225	3.61987	4.32947	9.37903	9.54456	8.13602	1.21167	0.00243921	0.016668	0.436502	-1.19594	down
Lipid-B-P-1081	DGTS(18:3_20:5)	GL	DGTS	-	0.189853	0.222353	0.165243	0.545383	0.388412	0.375832	1.11474	0.0371797	0.0733036	0.440926	-1.18139	down
Lipid-B-P-1067	DGTS(18:3_18:3)	GL	DGTS	-	0.123312	0.200996	0.140443	0.312703	0.286399	0.405747	1.10514	0.0191925	0.0462877	0.462508	-1.11245	down
Lipid-B-P-1154	DGDG(16:0_16:0)	GL	DGDG	-	0.251646	0.27966	0.305506	0.0590199	0.0504085	0.040489	1.21785	0.00208741	0.0161626	5.58182	2.48074	up
Lipid-B-P-1190	DGDG(18:2_18:3)	GL	DGDG	-	2.92171	3.17719	3.36009	5.63304	8.69873	6.43295	1.11041	0.0520792	0.0931067	0.455532	-1.13438	down
Lipid-B-P-1196	DGDG(18:3_18:3)	GL	DGDG	-	0.435701	0.417134	0.438824	1.72299	2.00077	1.50346	1.20591	0.0116796	0.0344318	0.247102	-2.01682	down
Lipid-B-P-1174	DGDG(18:0_18:3)	GL	DGDG	-	0.221898	0.169414	0.229605	0.367017	0.468226	0.495136	1.15638	0.0133118	0.0368772	0.466721	-1.09937	down
Lipid-B-P-0366	DG(18:1_18:1)	GL	DG	LMGL02010049	439.426	558.436	501.503	211.721	242.099	212.384	1.19131	0.0101998	0.0325021	2.25061	1.17032	up
Lipid-B-P-0385	DG(18:1_18:2)	GL	DG	LMGL02010056	209.611	248.083	258.922	92.2805	114.783	97.3615	1.19545	0.00465754	0.0209157	2.354	1.23511	up
Lipid-B-P-0347	DG(16:0_18:1)	GL	DG	LMGL02010006	181.902	223.853	209.969	82.1181	85.8044	82.049	1.20607	0.00953395	0.0314926	2.46317	1.30052	up
Lipid-B-P-0361	DG(16:0_18:2)	GL	DG	LMGL02010027	132.052	145.118	157.088	66.595	75.4656	61.2036	1.20091	0.00208318	0.0161626	2.13642	1.0952	up
Lipid-B-P-0351	DG(18:0_18:1)	GL	DG	LMGL02010043	39.3648	47.3693	49.9586	17.0504	21.3108	18.7955	1.19034	0.00738324	0.0273536	2.39154	1.25794	up
Lipid-B-P-0365	DG(18:0_18:2)	GL	DG	LMGL02010050	25.8743	31.9063	29.8144	13.7756	15.0083	13.0824	1.19502	0.00820454	0.0288331	2.09225	1.06506	up
Lipid-B-P-0354	DG(18:1_22:0)	GL	DG	-	0.334923	0.304803	0.369891	0.110473	0.0954787	0.176355	1.18216	0.00329548	0.0184318	2.64085	1.401	up
Lipid-B-P-0364	DG(16:0_20:2)	GL	DG	LMGL02010055	0.188419	0.186678	0.175438	0.0920483	0.0774284	0.100468	1.21698	0.000814985	0.0128517	2.03944	1.02817	up
Lipid-B-P-0428	DG(18:3_18:3)	GL	DG	LMGL02010079	0.182702	0.229173	0.247443	0.523744	0.492692	0.379892	1.15157	0.0175866	0.0431872	0.47218	-1.08259	down
Lipid-B-P-0409	DG(18:3_22:1)	GL	DG	-	0.0774771	0.0470403	0.0892794	0.167342	0.14659	0.143384	1.15942	0.00924114	0.0312269	0.467504	-1.09695	down
Lipid-B-P-0429	DG(18:2_18:4)	GL	DG	LMGL02010505	0.0188915	0.0503891	0.0369996	0.0928331	0.0850699	0.0883835	1.16115	0.0227628	0.0514216	0.39912	-1.32511	down
Lipid-B-P-1286	Coenzyme Q9	PR	CoQ	LMPR02010004	5.64884	5.11869	4.77963	2.32921	2.54421	2.79265	1.20483	0.00259397	0.0172072	2.02805	1.02009	up
Lipid-B-P-0091	Cer(t18:1/25:0(2OH))	SP	Cert	LMSP02010184	4.58626	7.6362	5.02051	0.382445	0.325236	0.436922	1.16116	0.0299738	0.0624877	15.0646	3.91309	up
Lipid-B-P-0078	Cer(t18:0/24:0(2OH))	SP	Cert	LMSP02030002	3.47057	2.37886	3.2027	0.350684	0.552893	0.53992	1.19017	0.0136758	0.0368885	6.27097	2.64869	up
Lipid-B-P-0092	Cer(t18:1/26:0(2OH))	SP	Cert	LMSP02010179	3.33225	3.9075	3.42525	0.118383	0.153168	0.0493951	1.22463	0.00209904	0.0161626	33.2299	5.05441	up
Lipid-B-P-0110	Cer(t18:1/24:0)	SP	Cert	LMSP02010140	2.98906	2.22706	2.91353	1.294	1.12794	0.8866	1.16586	0.0103892	0.0327622	2.45717	1.297	up
Lipid-B-P-0079	Cer(t18:0/25:0(2OH))	SP	Cert	LMSP02030068	1.12451	0.978416	1.11071	0.208456	0.17242	0.174727	1.22411	0.00167689	0.0160256	5.78405	2.53208	up
Lipid-B-P-0096	Cer(t18:1/25:1(2OH))	SP	Cert	-	0.959042	1.24846	0.76085	0.0968918	0.0569463	0.0888653	1.17699	0.0227503	0.0514216	12.2304	3.6124	up
Lipid-B-P-0105	Cer(t18:0/24:0)	SP	Cert	LMSP02030004	0.809081	1.30874	1.11383	0.288273	0.36429	0.384883	1.14066	0.0330185	0.0674631	3.11501	1.63924	up
Lipid-B-P-0111	Cer(t18:1/26:0)	SP	Cert	LMSP02010138	0.708805	0.720174	0.896454	0.268525	0.370713	0.200666	1.16984	0.00366577	0.0189929	2.76869	1.4692	up
Lipid-B-P-0088	Cer(t18:1/22:0(2OH))	SP	Cert	LMSP02010187	0	0	0	0.219848	0.2038	0.246686	1.22222	0.00311994	0.018274	0	-Inf	down
Lipid-B-P-0015	Cer(d18:0/22:1(2OH))	SP	Cer	-	0.548277	0.682783	0.763217	0.176751	0.194172	0.164308	1.18987	0.0148436	0.0388461	3.72601	1.89763	up
Lipid-B-P-0971	ADGGA((O-16:0)16:0_18:3)	GL	ADGGA	-	0.0858458	0.185242	0.120817	0	0	0	1.12495	0.0462383	0.0853951	Inf	Inf	up
