# Supplementary material for: Comparison of lipid profiles and nutritional quality of 11 red-flowered oil-tea camellia through quantitative lipidomics and chemometrics
Source: Food Chem X. 2025 Jul 4;29:102738. doi: 10.1016/j.fochx.2025.102738 (PMC12275141; doi:10.1016/j.fochx.2025.102738)
Supplement: Supplementary material 7 — The differential lipids in the DBXN_vs_XN comparison. [file mmc7.xlsx]

## Sheet: Sheet1
Table S6. The differential lipids in the DBXN_vs_XN comparison.
Index	Formula	Compounds	Class I	Class II	lipidmaps ID	DBXN-1	DBXN-2	DBXN-3	XN-1	XN-2	XN-3	VIP	P-value	FDR	Fold_Change	Log2FC	Type
Lipid-B-P-0651	C55H100O6	TG(16:0_18:1_18:2)	GL	TG	LMGL03010121	2503.43	2442.3	3010.1	1027.85	953.966	1300.28	1.2869	0.00384835	0.0273859	2.424	1.27739	up
Lipid-B-P-0591	C57H106O6	TG(18:0_18:1_18:1)	GL	TG	LMGL03010217	2125	1793.76	2508.01	655.319	703.69	775.947	1.27848	0.0178876	0.0618487	3.01026	1.58989	up
Lipid-B-P-0716	C55H98O6	TG(16:0_18:2_18:2)	GL	TG	LMGL03010141	1771.3	1658.97	1939.17	720.522	740.957	902.783	1.30661	0.000922098	0.0149284	2.27109	1.18338	up
Lipid-B-P-0790	C57H100O6	TG(18:1_18:2_18:2)	GL	TG	LMGL03010327	1460.08	1436.2	1692.57	541.858	553.669	682.477	1.30646	0.0017999	0.0172116	2.5809	1.36788	up
Lipid-B-P-0795	C57H100O6	TG(18:1_18:1_18:3)	GL	TG	LMGL03010330	1298.4	1300.25	1542.39	487.92	493.187	651.671	1.29751	0.00184226	0.0173456	2.53619	1.34267	up
Lipid-B-P-0536	C55H104O6	TG(16:0_18:0_18:1)	GL	TG	LMGL03010085	1271.54	1281.15	1527.11	574.009	567.377	743.655	1.28353	0.00306812	0.0240729	2.1643	1.1139	up
Lipid-B-P-0583	C53H98O6	TG(16:0_16:0_18:2)	GL	TG	LMGL03010044	806.043	770.777	882.772	286.155	274.54	375.135	1.31117	0.000380991	0.0111032	2.62825	1.3941	up
Lipid-B-P-0717	C55H98O6	TG(16:0_18:1_18:3)	GL	TG	LMGL03010145	416.568	407.7	464.391	189.477	186.907	237.522	1.30271	0.000749961	0.0141376	2.09911	1.06978	up
Lipid-B-P-0658	C57H104O6	TG(18:0_18:1_18:2)	GL	TG	LMGL03010252	380.62	426.581	459.353	144.748	169.633	193.344	1.30291	0.00164122	0.0167405	2.49457	1.31879	up
Lipid-B-N-0130	C44H84NO8P	PC(18:1_18:1)	GP	PC	LMGP01010836	351.978	420.663	327.141	156.265	146.746	149.022	1.28944	0.0155864	0.0548213	2.43296	1.28272	up
Lipid-B-P-0581	C53H98O6	TG(16:0_16:1_18:1)	GL	TG	LMGL03010043	274.469	291.371	344.474	103.863	107.151	137.093	1.29166	0.00444472	0.0290376	2.61504	1.38683	up
Lipid-B-P-0660	C57H104O6	TG(18:0_18:0_18:3)	GL	TG	LMGL03010256	259.148	292.715	344.614	102.736	107.517	130.605	1.2811	0.0107795	0.0454969	2.63007	1.3951	up
Lipid-B-P-0833	C57H98O6	TG(18:1_18:2_18:3)	GL	TG	LMGL03010373	251.856	240.186	287.236	106.828	116.729	139.59	1.29313	0.00209786	0.0191625	2.14591	1.10159	up
Lipid-B-N-0241	C43H80NO8P	PE(20:1_18:2)	GP	PE	LMGP02010854	242.39	252.743	227.071	122.657	118.88	95.4475	1.31215	0.000377499	0.0111032	2.14314	1.09972	up
Lipid-B-P-0587	C55H102O6	TG(16:0_18:0_18:2)	GL	TG	LMGL03010104	208.365	230.161	256.155	122.385	87.9098	122.37	1.27701	0.00287392	0.0234512	2.08823	1.06228	up
Lipid-B-P-0183	C26H52NO7P	LPC(18:1)	GP	LPC	LMGP01050029	202.504	260.573	234.41	53.6047	43.4779	63.95	1.30655	0.00447307	0.0290376	4.33134	2.11481	up
Lipid-B-P-0189	C26H50NO7P	LPC(18:2)	GP	LPC	LMGP01050034	196.986	203.311	216.406	88.3799	110.985	78.1609	1.30599	0.00150065	0.0164533	2.22215	1.15195	up
Lipid-B-P-0171	C24H50NO7P	LPC(16:0)	GP	LPC	LMGP01050018	185.725	193.568	207.266	83.1436	81.4233	88.4346	1.32276	0.00139329	0.0164533	2.3184	1.21313	up
Lipid-B-N-0364	C45H83O13P	PI(18:1_18:1)	GP	PI	-	170.656	179.398	186.938	64.6255	67.0692	63.9585	1.32739	0.00118713	0.015794	2.74461	1.4566	up
Lipid-B-P-0642	C53H96O6	TG(16:0_16:1_18:2)	GL	TG	LMGL03010053	108.177	111.201	139.666	39.2465	43.1603	54.1152	1.27713	0.0085897	0.0404376	2.62994	1.39503	up
Lipid-B-N-0220	C41H78NO8P	PE(18:1_18:1)	GP	PE	LMGP02010039	99.0383	111.761	108.545	54.7423	56.9421	46.687	1.30993	0.000497889	0.0126962	2.01642	1.0118	up
Lipid-B-P-0644	C53H96O6	TG(16:0_16:0_18:3)	GL	TG	LMGL03010054	60.4054	61.4368	73.3987	23.8743	23.8996	29.0314	1.2986	0.00494244	0.0296547	2.54202	1.34598	up
Lipid-B-N-0144	C42H78NO8P	PC(16:0_18:3)	GP	PC	LMGP01010598	46.7298	44.0269	36.9459	20.8148	18.6043	20.2708	1.28895	0.0127811	0.0507094	2.13944	1.09723	up
Lipid-B-P-0779	C55H96O6	TG(16:1_18:2_18:2)	GL	TG	LMGL03010163	46.5779	45.976	57.39	21.2736	20.9718	27.1602	1.27074	0.00721897	0.0365125	2.1604	1.1113	up
Lipid-B-P-0570	C51H94O6	TG(16:0_16:1_16:1)	GL	TG	LMGL03010018	35.7818	40.9533	42.2152	14.8924	15.0172	18.3258	1.30807	0.00146539	0.0164533	2.46603	1.30219	up
Lipid-B-N-0161	C44H80NO8P	PC(18:3_18:1)	GP	PC	LMGP01010955	30.3356	31.3387	28.8291	12.2224	9.88121	10.5033	1.32536	4.49291e-05	0.00392809	2.77559	1.47279	up
Lipid-B-N-0206	C41H80NO8P	PE(20:1_16:0)	GP	PE	LMGP02010847	29.8335	32.8461	30.1653	9.70052	9.74264	7.85471	1.32504	0.000127214	0.00952151	3.40118	1.76603	up
Lipid-B-P-0641	C53H96O6	TG(16:1_16:1_18:1)	GL	TG	LMGL03010052	27.5688	20.0871	35.8835	11.243	11.5321	14.8559	1.1345	0.0705647	0.143474	2.21996	1.15053	up
Lipid-B-N-0296	C40H77O10P	PG(16:0_18:1)	GP	PG	LMGP04010002	21.1034	24.3523	17.2987	7.81099	5.90615	6.90072	1.2764	0.0152781	0.0540475	3.04369	1.60582	up
Lipid-B-N-0253	C41H74NO8P	PE(18:3_18:1)	GP	PE	LMGP02010691	19.9691	19.2986	18.6726	6.92368	7.31892	6.74626	1.32946	0.000140022	0.00952151	2.76052	1.46494	up
Lipid-B-N-0139	C40H74NO8P	PC(14:1_18:2)	GP	PC	LMGP01011391	19.8536	19.6683	20.07	6.71644	6.68852	6.34653	1.3319	1.48137e-07	9.06601e-05	3.01708	1.59315	up
Lipid-B-P-0173	C26H54NO7P	LPC(18:0)	GP	LPC	LMGP01050026	19.1281	22.2169	20.8717	6.81819	7.02637	7.0048	1.32098	0.00401393	0.0279084	2.9841	1.5773	up
Lipid-B-N-0145	C42H78NO8P	PC(16:1_18:2)	GP	PC	LMGP01010690	18.1701	16.4138	15.146	8.84573	7.77316	6.29209	1.29101	0.00163921	0.0167405	2.17057	1.11807	up
Lipid-B-N-0257	C43H78NO8P	PE(18:3_20:1)	GP	PE	LMGP02010699	11.6481	13.1082	11.724	3.64557	3.74647	3.24717	1.32339	0.00139025	0.0164533	3.42885	1.77772	up
Lipid-B-N-0126	C42H80NO8P	PC(16:1_18:1)	GP	PC	LMGP01010678	10.8826	11.8219	12.844	4.41516	4.20275	3.74692	1.31624	0.00247579	0.0216455	2.87496	1.52354	up
Lipid-B-P-0193	C26H48NO7P	LPC(18:3)	GP	LPC	LMGP01050038	9.81581	9.76314	11.9885	2.66303	2.9738	2.71754	1.30826	0.00802163	0.0388258	3.77855	1.91783	up
Lipid-B-N-0313	C42H77O10P	PG(18:2_18:1)	GP	PG	LMGP04010350	9.76822	9.64703	7.87774	3.65718	3.24317	3.62291	1.30077	0.00920928	0.0426976	2.59359	1.37495	up
Lipid-B-N-0384	C45H79O13P	PI(18:1_18:3)	GP	PI	-	8.51344	10.9025	10.364	3.91443	3.15323	3.09607	1.29656	0.00642439	0.0341889	2.93002	1.55091	up
Lipid-B-P-0185	C28H56NO7P	LPC(20:1)	GP	LPC	LMGP01050047	8.29304	9.26301	8.39019	2.06639	2.25608	2.28634	1.32588	0.00150553	0.0164533	3.92601	1.97306	up
Lipid-B-P-0897	C57H94O6	TG(18:2_18:3_18:3)	GL	TG	LMGL03010471	7.52165	7.52013	9.63726	3.59358	3.34821	4.23142	1.26321	0.0146833	0.0531726	2.20877	1.14324	up
Lipid-B-N-0226	C45H86NO8P	PE(20:1_20:1)	GP	PE	LMGP02011175	7.11914	7.00131	6.37725	0.956676	1.01592	0.777408	1.32806	0.000635594	0.0138923	7.4537	2.89796	up
Lipid-B-N-0289	C38H75O10P	PG(16:0_16:0)	GP	PG	LMGP04010986	7.05716	6.37316	5.87602	2.53099	1.93174	2.10979	1.31148	0.00159685	0.0167405	2.93743	1.55455	up
Lipid-B-P-0829	C55H94O6	TG(16:0_18:3_18:3)	GL	TG	LMGL03010192	5.78104	6.14625	6.55069	2.5177	2.33368	3.29235	1.30286	0.00101593	0.0151646	2.26898	1.18204	up
Lipid-B-N-0312	C40H73O10P	PG(18:3_16:0)	GP	PG	-	5.56647	5.83252	4.98048	1.81809	1.9005	1.83253	1.31957	0.00449273	0.0290376	2.95066	1.56104	up
Lipid-B-N-0150	C44H82NO8P	PC(18:0_18:3)	GP	PC	-	4.94362	6.28347	5.37746	2.65265	2.48463	2.31847	1.28715	0.0125234	0.0503861	2.22708	1.15515	up
Lipid-B-N-0030	C20H38O2	FFA(20:1)	FA	FFA	LMFA01030082	4.58251	7.02156	5.62221	2.81555	2.76101	2.77484	1.20154	0.0525251	0.118182	2.06268	1.04452	up
Lipid-B-N-0238	C41H76NO8P	PE(18:0_18:3)	GP	PE	-	4.53153	4.29576	4.1362	1.95617	1.51512	1.46338	1.31899	0.000269302	0.0111032	2.62702	1.39343	up
Lipid-B-N-0306	C42H79O10P	PG(18:1_18:1)	GP	PG	LMGP04010033	4.42843	4.64475	3.82119	1.15991	0.97479	1.10306	1.31655	0.0042186	0.0286865	3.9825	1.99367	up
Lipid-B-N-0274	C41H70NO8P	PE(18:3_18:3)	GP	PE	-	3.74683	2.80933	2.51719	0.995518	1.08381	0.976449	1.24977	0.0316726	0.0860847	2.96925	1.5701	up
Lipid-B-N-0137	C50H96NO8P	PC(18:1_24:1)	GP	PC	LMGP01012162	3.54925	4.04789	3.26897	1.29501	1.09301	1.06014	1.30824	0.00471249	0.0294338	3.15128	1.65594	up
Lipid-B-P-0181	C24H48NO7P	LPC(16:1)	GP	LPC	LMGP01050021	3.31754	3.10566	2.9646	0.832104	0.769936	0.875913	1.32691	0.000926925	0.0149284	3.78853	1.92164	up
Lipid-B-N-0360	C43H79O13P	PI(16:1_18:1)	GP	PI	LMGP06010873	3.21466	3.81876	3.58814	1.23606	1.2744	1.30825	1.31607	0.00544219	0.0305562	2.78145	1.47584	up
Lipid-B-N-0499	C43H71O8P	PA(18:1_22:6)	GP	PA	LMGP10010040	2.49902	3.28695	1.88046	1.08512	0.809027	0.823764	1.18962	0.0500094	0.114303	2.82071	1.49606	up
Lipid-B-N-0205	C40H78NO8P	PE(17:0_18:1)	GP	PE	LMGP02011211	2.47465	2.81484	2.93604	1.12111	1.14187	1.03786	1.31246	0.00506444	0.0298014	2.49195	1.31728	up
Lipid-B-N-0136	C48H92NO8P	PC(18:1_22:1)	GP	PC	LMGP01012158	2.1717	2.51474	2.08565	0.877998	0.749415	0.777778	1.30956	0.00483609	0.0295969	2.81562	1.49345	up
Lipid-B-N-0415	C39H74NO10P	PS(17:0_16:1)	GP	PS	LMGP03010230	1.76978	4.04933	2.28343	0	0	0	1.18586	0.0595578	0.127001	Inf	Inf	up
Lipid-B-N-0031	C22H42O2	FFA(22:1)	FA	FFA	LMFA01030088	1.75462	2.23019	3.48907	1.08747	0.90123	1.4201	1.04156	0.110342	0.200383	2.19253	1.13259	up
Lipid-B-P-0177	C32H66NO7P	LPC(24:0)	GP	LPC	LMGP01050057	1.67027	2.03505	1.27944	0.820825	0.624877	0.400528	1.20279	0.0227866	0.0718835	2.69996	1.43294	up
Lipid-B-N-0103	C38H76NO8P	PC(18:0_12:0)	GP	PC	LMGP01010736	1.62813	1.78053	1.65423	0.582925	0.591674	0.34444	1.31568	0.000762321	0.0141376	3.33296	1.7368	up
Lipid-B-P-0172	C25H52NO7P	LPC(17:0)	GP	LPC	LMGP01050024	1.35512	1.67504	1.70053	0.542212	0.39657	0.571071	1.29823	0.00367739	0.0267924	3.13321	1.64764	up
Lipid-B-N-0208	C43H84NO8P	PE(20:1_18:0)	GP	PE	LMGP02010852	1.15911	1.15212	1.20397	0.305565	0.327752	0.218196	1.32752	0.00020482	0.0111032	4.12818	2.04551	up
Lipid-B-N-0056	C24H47O9P	LPG(18:1)	GP	LPG	LMGP04050006	1.07524	1.9481	1.49571	0.748212	0.7774	0.697325	1.11029	0.0922298	0.17584	2.03292	1.02355	up
Lipid-B-N-0426	C41H76NO10P	PS(18:0_17:2)	GP	PS	LMGP03010314	1.05072	2.59747	1.17059	0	0	0	1.13272	0.0838133	0.165999	Inf	Inf	up
Lipid-B-N-0110	C38H74NO8P	PC(14:0_16:1)	GP	PC	LMGP01010485	0.934489	1.20713	1.1589	0.475077	0.247003	0.365004	1.27991	0.00281138	0.0232508	3.03612	1.60223	up
Lipid-B-P-0169	C22H46NO7P	LPC(14:0)	GP	LPC	LMGP01050012	0.747726	1.15082	0.982008	0.445616	0.530335	0.401544	1.19515	0.0397845	0.0989761	2.09116	1.0643	up
Lipid-B-N-0248	C39H70NO8P	PE(18:3_16:1)	GP	PE	LMGP02010686	0.739138	0.868233	0.581044	0.308081	0.190497	0.192365	1.25119	0.0140572	0.0521394	3.16729	1.66325	up
Lipid-B-N-0291	C40H79O10P	PG(18:0_16:0)	GP	PG	LMGP04010888	0.724473	0.743629	0.700476	0.288672	0.272585	0.316694	1.32792	1.8098e-05	0.00276899	2.47004	1.30454	up
Lipid-B-N-0202	C37H72NO8P	PE(14:0_18:1)	GP	PE	LMGP02011247	0.712686	0.737323	0.481258	0.162434	0.227707	0.187518	1.24937	0.0260771	0.0778497	3.34326	1.74126	up
Lipid-B-N-0324	C42H73O10P	PG(18:2_18:3)	GP	PG	LMGP04010351	0.706113	0.675504	0.562123	0.207456	0.279474	0.223358	1.29622	0.00383043	0.0273859	2.73655	1.45236	up
Lipid-B-N-0318	C42H75O10P	PG(16:0_20:4)	GP	PG	LMGP04010036	0.640187	0.557162	0.476342	0	0	0	1.31399	0.00711129	0.0364426	Inf	Inf	up
Lipid-B-P-0914	C57H92O6	TG(18:3_18:3_18:3)	GL	TG	LMGL03010527	0.601703	0.640475	0.652662	0.214261	0.279187	0.381344	1.2759	0.0134186	0.0516489	2.16604	1.11506	up
Lipid-B-N-0311	C40H73O10P	PG(18:2_16:1)	GP	PG	LMGP04010346	0.540042	0.763412	0.514479	0.191677	0.188257	0.159062	1.24776	0.0309037	0.0856188	3.37282	1.75395	up
Lipid-B-N-0397	C45H75O13P	PI(18:3_18:3)	GP	PI	-	0.524434	0.460433	0.358174	0.161622	0.1928	0.20985	1.24256	0.0255141	0.0771259	2.38013	1.25104	up
Lipid-B-N-0245	C45H84NO8P	PE(18:1_22:2)	GP	PE	LMGP02010651	0.506027	0.517592	0.45739	0.206118	0.191013	0.197925	1.32178	0.00258095	0.022247	2.48886	1.31548	up
Lipid-B-N-0239	C42H78NO8P	PE(18:2_19:1)	GP	PE	LMGP02010668	0.427184	0.254199	0.428939	0.12142	0.243455	0.144451	1.09647	0.0531318	0.118664	2.17998	1.12432	up
Lipid-B-N-0159	C42H76NO8P	PC(16:1_18:3)	GP	PC	LMGP01011484	0.38574	0.493656	0.445421	0.24172	0.169936	0.120944	1.25521	0.00511299	0.0298014	2.48746	1.31467	up
Lipid-B-N-0303	C40H75O10P	PG(18:1_16:1)	GP	PG	LMGP04010881	0.384679	0.351435	0.25537	0.107103	0.0840836	0.0662998	1.26547	0.0173499	0.0603304	3.85063	1.94509	up
Lipid-B-P-0911	C57H92O6	TG(18:2_18:3_18:4)	GL	TG	LMGL03016289	0.366328	0.132462	0.277776	0	0	0	1.17946	0.0628851	0.133168	Inf	Inf	up
Lipid-B-N-0287	C36H71O10P	PG(14:0_16:0)	GP	PG	-	0.306082	0.283604	0.202854	0.0688436	0.0950363	0.0904476	1.25374	0.0233741	0.0730474	3.11622	1.6398	up
Lipid-B-N-0298	C41H79O10P	PG(17:0_18:1)	GP	PG	LMGP04010893	0.2986	0.331241	0.361195	0.114747	0.0607757	0.087642	1.30734	0.000587473	0.0138282	3.76584	1.91297	up
Lipid-B-N-0294	C38H73O10P	PG(18:1_14:0)	GP	PG	LMGP04010882	0.251793	0.267828	0.209813	0.034492	0.0547597	0.0530117	1.3093	0.0035543	0.0263648	5.12735	2.35821	up
Lipid-B-N-0172	C46H82NO8P	PC(18:1_20:4)	GP	PC	LMGP01010905	0.224323	0.151694	0.0438914	0	0	0	1.06779	0.116276	0.207466	Inf	Inf	up
Lipid-B-N-0290	C39H77O10P	PG(16:0_17:0)	GP	PG	-	0.186212	0.200925	0.210187	0	0	0	1.32892	0.00122685	0.0159751	Inf	Inf	up
Lipid-B-P-0896	C56H92O6	TG(17:2_17:3_19:3)	GL	TG	-	0.181655	0.23416	0.201608	0.0586084	0.0523032	0.0813988	1.29267	0.00318651	0.0246854	3.21055	1.68282	up
Lipid-B-N-0293	C38H73O10P	PG(16:0_16:1)	GP	PG	LMGP04010910	0.181498	0.18631	0.172413	0.0498335	0.0625506	0.0785377	1.31587	0.00125343	0.0159813	2.82954	1.50057	up
Lipid-B-N-0518	C42H73O8P	PMeOH(16:0_22:5)	GP	PMeOH	-	0.164535	0.220522	0.167818	0	0	0	1.30714	0.00955009	0.0434418	Inf	Inf	up
Lipid-B-N-0029	C19H36O2	FFA(19:1)	FA	FFA	LMFA01030857	0.156475	0.168582	0.0959862	0	0	0	1.26943	0.0246546	0.0754432	Inf	Inf	up
Lipid-B-N-0320	C44H79O10P	PG(18:1_20:3)	GP	PG	LMGP04010335	0.113339	0.129347	0.108629	0.05532	0.0388373	0.0428044	1.30052	0.00109513	0.0155865	2.56506	1.35899	up
Lipid-B-P-0096	C43H83NO5	Cer(t18:1/25:1(2OH))	SP	Cert	-	0.0968918	0.0569463	0.0888653	0	0	0	1.27587	0.0219918	0.070466	Inf	Inf	up
Lipid-B-P-0429	C39H64O5	DG(18:2_18:4)	GL	DG	LMGL02010505	0.0928331	0.0850699	0.0883835	0.0373977	0.0400087	0.0522245	1.30051	0.003299	0.0252373	2.05419	1.03857	up
Lipid-B-N-0329	C42H71O10P	PG(18:3_18:3)	GP	PG	-	0.0567309	0.0708867	0.0550333	0.0215297	0.0220845	0.0327281	1.25752	0.00613298	0.0332158	2.39253	1.25853	up
Lipid-B-P-0345	C36H68O5	DG(15:0_18:1)	GL	DG	LMGL02010432	0.047244	0.0545998	0.058961	0.0244671	0.0269777	0.0253401	1.29191	0.0117103	0.0480987	2.09422	1.06641	up
Lipid-B-P-1105	C28H51NO6	LDGTS(18:2)	GL	LDGTS	-	0.0371645	0.0463851	0.0430593	0	0	0	1.32137	0.00405597	0.0279084	Inf	Inf	up
Lipid-B-N-0288	C37H73O10P	PG(15:0_16:0)	GP	PG	-	0.0336531	0.0248978	0.0287167	0	0	0	1.31287	0.00750486	0.0370401	Inf	Inf	up
Lipid-B-N-0319	C44H79O10P	PG(18:0_20:4)	GP	PG	LMGP04010039	0.0307898	0.049267	0.0278184	0	0	0	1.24819	0.0330957	0.0876821	Inf	Inf	up
Lipid-B-N-0310	C38H69O10P	PG(14:0_18:3)	GP	PG	-	0.0264119	0.014581	0.0222428	0	0	0	1.26612	0.0259677	0.0778497	Inf	Inf	up
Lipid-B-P-0013	C40H81NO4	Cer(d18:0/22:0(2OH))	SP	Cer	LMSP02020032	0.00353412	0.00459989	0.00398387	0	0	0	1.31681	0.00579765	0.0319654	Inf	Inf	up
Lipid-B-N-0524	C39H69O8P	PA(18:2_18:2)	GP	PA	-	213.284	238.881	185.434	738.702	443.484	535.744	1.19432	0.0500479	0.114303	0.371145	-1.42995	down
Lipid-B-N-0474	C37H69O8P	PA(16:0_18:2)	GP	PA	LMGP10010023	116.289	133.467	101.565	434.788	239.46	301.207	1.1605	0.0655031	0.137287	0.360161	-1.47329	down
Lipid-B-N-0424	C40H74NO10P	PS(18:2_16:0)	GP	PS	LMGP03010877	64.3557	105.047	84.779	269.564	214.351	163.62	1.19173	0.0369323	0.0945713	0.392537	-1.3491	down
Lipid-B-N-0453	C21H39O7P	LPA(18:2)	GP	LPA	LMGP10050017	14.7353	16.7561	16.7669	42.3796	40.6337	40.9755	1.32927	1.28511e-05	0.00262163	0.389215	-1.36136	down
Lipid-B-P-0495	C55H106O6	TG(16:0_18:0_18:0)	GL	TG	LMGL03010069	8.46103	8.31447	6.13135	21.4421	14.7659	12.8885	1.13173	0.0682641	0.141141	0.466568	-1.09984	down
Lipid-B-N-0212	C37H70NO8P	PE(18:2_14:0)	GP	PE	LMGP02010655	6.80245	6.68657	4.3365	14.2439	13.6697	12.4766	1.2908	0.00262152	0.0222829	0.441334	-1.18006	down
Lipid-B-P-0496	C55H106O6	TG(16:0_16:0_20:0)	GL	TG	LMGL03010080	5.60904	5.27976	4.02093	17.6464	10.0441	10.0391	1.10112	0.0905317	0.173348	0.395173	-1.33944	down
Lipid-B-P-0595	C57H106O6	TG(16:0_18:2_20:0)	GL	TG	LMGL03010230	3.73884	3.67393	3.92932	8.03984	7.1255	7.63205	1.31833	0.00270614	0.0226871	0.497517	-1.00718	down
Lipid-B-N-0448	C19H39O7P	LPA(16:0)	GP	LPA	LMGP10050042	3.16658	2.91089	2.48258	9.82196	10.0024	8.23836	1.31068	0.00357562	0.0263648	0.305033	-1.71296	down
Lipid-B-P-0551	C59H112O6	TG(16:0_20:0_20:1)	GL	TG	LMGL03010383	2.33422	2.65635	2.46194	5.34233	5.54945	5.40863	1.32876	4.29457e-05	0.00392809	0.457198	-1.12911	down
Lipid-B-P-0500	C57H110O6	TG(18:0_18:0_18:0)	GL	TG	LMGL03010002	2.19626	1.88813	1.70082	8.64536	5.59456	5.09273	1.19278	0.0532522	0.118664	0.299246	-1.7406	down
Lipid-B-P-0371	C45H84O5	DG(18:2_24:0)	GL	DG	-	1.16266	1.52494	1.20725	2.81086	2.79449	2.39481	1.28996	0.00172023	0.0168925	0.486847	-1.03846	down
Lipid-B-P-0499	C56H108O6	TG(17:0_17:0_19:0)	GL	TG	LMGL03010130	0.787531	0.782759	0.612014	2.18629	2.07289	1.59081	1.27142	0.0148042	0.0532953	0.373044	-1.42258	down
Lipid-B-P-0368	C43H80O5	DG(18:2_22:0)	GL	DG	LMGL02010168	0.4638	0.470035	0.453232	1.07032	1.16117	0.705593	1.17349	0.0653648	0.137287	0.472259	-1.08235	down
Lipid-B-N-0449	C21H43O7P	LPA(18:0)	GP	LPA	LMGP10050043	0.402446	0.380619	0.449786	0.964668	0.90106	1.16495	1.28463	0.0128856	0.0507094	0.406791	-1.29764	down
Lipid-B-P-0899	C57H94O6	TG(16:0_18:3_20:5)	GL	TG	LMGL03010502	0.273364	0.199473	0.22279	0.484172	0.398893	0.54744	1.23845	0.0152029	0.0540475	0.486281	-1.04014	down
Lipid-B-P-0501	C57H110O6	TG(16:0_18:0_20:0)	GL	TG	LMGL03010175	0.137298	0.13417	0.10732	0.379022	0.225088	0.219841	1.08231	0.100228	0.186443	0.459722	-1.12117	down
Lipid-B-P-0092	C44H87NO5	Cer(t18:1/26:0(2OH))	SP	Cert	LMSP02010179	0.118383	0.153168	0.0493951	0.345611	0.375183	0.292106	1.26226	0.00476134	0.0294338	0.316858	-1.65809	down
Lipid-B-P-0503	C57H110O6	TG(16:0_16:0_22:0)	GL	TG	LMGL03010249	0.109034	0.114298	0.121004	0.253053	0.243577	0.192456	1.26441	0.0227485	0.0718835	0.4997	-1.00087	down
Lipid-B-P-0497	C56H108O6	TG(15:0_18:0_20:0)	GL	TG	LMGL03015132	0.0751567	0.0844569	0.064272	0.209614	0.118379	0.155302	1.12693	0.0761729	0.153348	0.463248	-1.11014	down
Lipid-B-P-1154	C47H88O15	DGDG(16:0_16:0)	GL	DGDG	-	0.0590199	0.0504085	0.040489	0.14925	0.149997	0.133864	1.31569	0.000230249	0.0111032	0.346141	-1.53057	down
Lipid-B-P-0518	C47H88O6	TG(12:0_14:0_18:1)	GL	TG	LMGL03013217	0.0266353	0.0211745	0.0253398	0.076208	0.0598956	0.0402131	1.13574	0.0772044	0.154915	0.414876	-1.26925	down
Lipid-B-P-0971	C59H104O12	ADGGA((O-16:0)16:0_18:3)	GL	ADGGA	-	0	0	0	0.0583558	0.0831815	0.0523217	1.2797	0.0206939	0.0679504	0	-Inf	down
Lipid-B-P-0834	C57H98O6	TG(16:0_18:1_20:5)	GL	TG	LMGL03010403	0	0	0	0.0321777	0.0437102	0.0337949	1.3078	0.00958276	0.0434418	0	-Inf	down
Lipid-B-P-0873	C59H100O6	TG(18:1_18:1_20:5)	GL	TG	LMGL03010748	0	0	0	0.585759	0.359746	0.814776	1.21502	0.0466387	0.111062	0	-Inf	down
