# Supplementary material for: Comparison of lipid profiles and nutritional quality of 11 red-flowered oil-tea camellia through quantitative lipidomics and chemometrics
Source: Food Chem X. 2025 Jul 4;29:102738. doi: 10.1016/j.fochx.2025.102738 (PMC12275141; doi:10.1016/j.fochx.2025.102738)
Supplement: Supplementary material 8 — 191 differential lipids across TC lines. [file mmc8.xlsx]

## Sheet: Sheet1
Table S7. 191 differential lipids across TC lines.
Index	Formula	Compounds	Class I	Class II	lipidmaps ID	TC1-1	TC1-2	TC1-3	TC2-1	TC2-2	TC2-3	TC3-1	TC3-2	TC3-3	TC4-1	TC4-2	TC4-3	TCHZ-1	TCHZ-2	TCHZ-3	VIP	P-value	FDR	Type
Lipid-B-N-0115	C42H82NO8P	PC(16:0_18:1)	GP	PC	LMGP01010005	1513.32	1447.37	1790.38	1508.08	1574.53	1703.54	1584.13	1618.36	1500.19	939.472	1061.8	999.732	1426.31	1399.9	1374.21	1.36936	0.000122407	0.000333249	sig
Lipid-B-N-0148	C44H82NO8P	PC(18:1_18:2)	GP	PC	LMGP01010893	1235.24	1186.35	1462.45	1077.68	1144.77	1209.37	1250.25	1313.04	1192.91	871.138	905.447	897.418	1063.25	962.943	895.394	1.76561	0.000707553	0.00150264	sig
Lipid-B-N-0130	C44H84NO8P	PC(18:1_18:1)	GP	PC	LMGP01010836	1131.07	1146.73	1332.96	1027.26	1170.68	1229.67	1300.9	1316.2	1254.43	764.831	891.225	869.954	911.67	817.149	818.128	1.71827	8.82328e-05	0.000252444	sig
Lipid-B-N-0348	C43H81O13P	PI(16:0_18:1)	GP	PI	LMGP06010001	764.024	697.347	782.011	817.534	802.559	670.972	708.437	792.817	754.621	448.218	479.255	568.159	500.747	561.266	506.952	1.80476	0.000159323	0.000428094	sig
Lipid-B-N-0203	C39H76NO8P	PE(16:0_18:1)	GP	PE	LMGP02010009	697.851	724.585	742.032	580.656	607.013	659.816	657.694	613.846	606.273	375.693	456.004	408.781	496.359	456.65	459.28	2.02319	1.93291e-06	1.02097e-05	sig
Lipid-B-N-0251	C41H74NO8P	PE(18:2_18:2)	GP	PE	LMGP02010111	674.205	625.472	610.992	661.87	666.097	640.028	778.145	627.387	592.407	518.742	606.402	613.503	906.301	788.553	887.695	1.08054	0.00190285	0.00359621	sig
Lipid-B-N-0236	C41H76NO8P	PE(18:1_18:2)	GP	PE	LMGP02010048	668.949	705.399	752.947	530.663	584.863	556.257	662.775	515.86	537.81	429.374	451.359	429.278	541.942	519.009	517.22	1.71255	0.000246703	0.00060985	sig
Lipid-B-P-0667	C59H108O6	TG(18:1_18:1_20:1)	GL	TG	LMGL03010484	654.165	640.196	694.009	512.926	521.033	547.938	694.798	622.306	572.768	569.214	556.964	579.181	496.96	454.264	464.47	1.516	0.000233502	0.000588998	sig
Lipid-B-P-0792	C57H100O6	TG(18:0_18:2_18:3)	GL	TG	LMGL03010329	544.371	504.693	459.954	507.086	511.806	521.678	495.013	430.696	443.192	490.333	514.956	510.375	282.273	244.515	274.024	1.54675	2.16395e-06	1.13332e-05	sig
Lipid-B-N-0220	C41H78NO8P	PE(18:1_18:1)	GP	PE	LMGP02010039	452.884	445.71	532.98	361.93	396.383	439.703	426.109	448.009	384.372	253.911	294	289.537	310.275	251.363	323.609	1.98822	0.000266962	0.000649539	sig
Lipid-B-P-0589	C56H104O6	TG(17:0_18:1_18:1)	GL	TG	LMGL03010138	371.081	378.322	392.251	294.702	304.379	326.913	287.875	271.646	266.706	283.471	301.661	288.681	210.173	204.798	201.583	2.07945	6.09496e-08	7.38566e-07	sig
Lipid-B-N-0374	C45H81O13P	PI(18:1_18:2)	GP	PI	LMGP06010931	298.504	270.08	293.792	221.41	281.106	210.852	213.627	245.342	216.97	169.012	182.95	207.673	179.165	179.405	168.329	2.04715	0.000674666	0.00144772	sig
Lipid-B-P-0385	C39H70O5	DG(18:1_18:2)	GL	DG	LMGL02010056	297.148	350.37	383.774	397.893	391.821	407.247	306.246	335.664	334.375	238.329	261.931	272.498	313.781	293.985	298.1	1.48943	0.00028455	0.000681596	sig
Lipid-B-P-0652	C55H100O6	TG(16:1_18:1_18:1)	GL	TG	LMGL03010118	246.697	238.683	246.69	236.549	213.829	225.997	178.098	146.646	160.87	139.475	147.76	152.417	180.376	177.909	181.67	1.75877	6.72116e-07	4.4188e-06	sig
Lipid-B-N-0364	C45H83O13P	PI(18:1_18:1)	GP	PI	-	244.256	245.993	242.088	176.126	197.302	160.393	281.171	290.049	258.371	139.111	148.633	148.355	105.957	118.148	109.739	1.56451	4.38714e-08	5.96503e-07	sig
Lipid-B-P-0606	C59H110O6	TG(18:1_18:1_20:0)	GL	TG	LMGL03010428	203.874	209.874	219.059	105.495	108.68	117.793	141.971	137.552	140.038	184.65	198.01	198.162	92.7065	94.2869	97.4506	1.06782	9.0707e-10	4.31207e-08	sig
Lipid-B-P-0586	C55H102O6	TG(16:0_18:1_18:1)	GL	TG	LMGL03010100	197.229	75.9219	70.6948	219.961	64.9393	876.984	1172.89	668.93	984.996	1047.42	888.102	968.998	1073.62	181.304	228.035	1.03183	0.0353334	0.0494028	sig
Lipid-B-P-0602	C59H110O6	TG(18:0_18:2_20:0)	GL	TG	LMGL03010427	188.353	195.302	205.653	105.585	104.584	106.528	113.731	132.514	130.903	175.05	182.879	175.163	85.2172	89.8727	93.5515	1.1066	8.63478e-09	1.90582e-07	sig
Lipid-B-P-0835	C57H98O6	TG(18:2_18:2_18:2)	GL	TG	LMGL03010371	169.236	180.218	179.877	250.861	241.308	247.312	138.203	150.438	148.701	176.847	185.043	193.961	296.526	272.916	303.512	1.00712	2.25614e-08	3.76108e-07	sig
Lipid-B-N-0351	C45H85O13P	PI(18:0_18:1)	GP	PI	LMGP06010957	163.106	154.929	170.483	87.6615	86.6722	75.9118	140.345	140.072	149.498	135.154	142.299	168.555	64.9738	72.0405	66.0172	1.05178	6.02328e-07	4.13599e-06	sig
Lipid-B-P-0535	C54H102O6	TG(16:0_17:0_18:1)	GL	TG	LMGL03010051	136.911	137.875	143.105	137.748	132.888	143.334	82.1879	81.9299	83.1971	104.344	106.998	101.429	98.478	104.828	97.7428	1.58714	6.81971e-09	1.62099e-07	sig
Lipid-B-P-0584	C54H100O6	TG(16:0_17:1_18:1)	GL	TG	LMGL03010061	129.784	123.462	133.081	112.006	118.437	121.009	86.221	82.6698	83.9108	72.0849	77.2387	77.6971	87.1394	79.6573	83.3425	2.02085	2.59453e-08	4.00855e-07	sig
Lipid-B-N-0241	C43H80NO8P	PE(20:1_18:2)	GP	PE	LMGP02010854	93.5975	92.3574	91.7415	59.8618	60.8085	58.6887	59.2175	51.8063	53.0856	32.9594	39.9207	34.3313	41.6412	42.6408	48.5704	2.00737	5.71047e-09	1.41163e-07	sig
Lipid-B-P-0612	C61H114O6	TG(16:0_18:1_24:1)	GL	TG	-	69.8343	71.7888	68.5861	50.8997	53.3564	57.7774	48.8565	51.7208	52.5332	37.684	42.3289	41.4392	37.8973	35.519	39.4042	2.19085	9.73429e-08	1.00263e-06	sig
Lipid-B-P-0539	C56H106O6	TG(17:0_18:0_18:1)	GL	TG	LMGL03010119	68.7318	67.4292	69.4352	35.947	33.2514	35.072	30.7561	33.3956	34.0021	61.2009	62.864	56.5883	22.5727	23.7975	24.4889	1.18342	1.63274e-10	1.68172e-08	sig
Lipid-B-P-0542	C57H108O6	TG(16:0_20:0_18:1)	GL	TG	-	65.8775	63.7629	68.9781	42.9677	44.6543	49.4885	37.2205	37.0753	38.9163	54.2954	56.7758	55.7302	40.6629	41.5081	47.3195	1.15273	8.22253e-07	5.13285e-06	sig
Lipid-B-N-0207	C41H80NO8P	PE(18:1_18:0)	GP	PE	LMGP02010050	65.2943	63.2641	67.9545	35.3972	33.992	35.733	53.8123	49.9345	48.6469	56.4764	65.3486	62.5813	29.2633	29.6888	31.5913	1.01937	4.45791e-08	5.96503e-07	sig
Lipid-B-P-0665	C58H106O6	TG(18:1_18:1_19:1)	GL	TG	LMGL03013031	53.9376	51.7811	57.7803	35.3496	36.3394	38.3342	44.3099	39.9489	41.0857	34.4528	37.9944	35.7531	23.8255	23.9745	23.9996	2.01052	7.57338e-08	8.35776e-07	sig
Lipid-B-P-0610	C61H114O6	TG(22:0_18:1_18:1)	GL	TG	-	53.4919	58.2435	64.393	25.7503	25.8687	28.2773	34.9204	36.4109	37.1802	42.2219	51.6499	53.1943	20.7157	21.0082	23.1414	1.22073	1.31849e-06	7.54467e-06	sig
Lipid-B-N-0341	C43H83O13P	PI(16:0_18:0)	GP	PI	LMGP06010878	48.7806	42.4393	49.5754	53.308	50.8723	42.5475	48.3949	47.3707	47.3007	31.1304	32.0734	31.5124	31.8847	34.5301	33.0833	1.78204	6.04737e-05	0.000185014	sig
Lipid-B-P-0598	C58H108O6	TG(15:0_18:1_22:1)	GL	TG	LMGL03015160	44.7411	52.5238	40.9184	21.1284	21.2561	22.7786	25.1904	23.5968	25.3203	39.54	42.37	39.5086	14.7373	12.9836	13.6498	1.18403	3.36407e-07	2.73552e-06	sig
Lipid-B-P-1181	C51H88O15	DGDG(18:2_18:2)	GL	DGDG	LMGL05010015	41.2589	39.4932	48.6504	39.1547	38.5492	43.6067	45.9907	48.3261	46.934	38.8237	39.2482	35.0555	41.013	35.0089	39.363	1.00637	0.0227692	0.0330314	sig
Lipid-B-P-0655	C56H102O6	TG(17:0_18:1_18:2)	GL	TG	LMGL03010164	40.3295	41.7942	48.1364	46.9082	48.5788	45.9372	25.1576	27.3752	23.5615	27.8305	28.8085	29.2692	36.0764	37.9758	35.4693	1.23797	1.15679e-06	6.94077e-06	sig
Lipid-B-P-0603	C59H110O6	TG(16:0_18:1_22:1)	GL	TG	LMGL03010572	38.5839	40.2358	44.1522	30.5481	35.2525	36.9388	27.3143	29.992	29.521	23.3661	26.5406	26.6882	24.3012	22.7969	25.5848	2.1638	2.54519e-05	9.0073e-05	sig
Lipid-B-N-0161	C44H80NO8P	PC(18:3_18:1)	GP	PC	LMGP01010955	38.1593	33.1522	46.8208	35.5503	38.3265	41.5389	41.0125	46.1557	44.7076	36.3589	40.6991	41.9469	20.1022	22.3356	19.5874	1.36573	0.000210381	0.000539484	sig
Lipid-B-N-0139	C40H74NO8P	PC(14:1_18:2)	GP	PC	LMGP01011391	36.6192	36.9505	38.3146	31.0624	30.7918	31.4564	32.7975	40.4327	31.5226	26.0403	28.2854	27.5766	25.118	22.4998	24.9472	1.9095	0.000264569	0.000646259	sig
Lipid-B-P-0802	C59H104O6	TG(18:1_18:3_20:1)	GL	TG	LMGL03010595	32.3287	30.7254	31.5443	26.6274	25.6605	26.0398	23.1658	22.1781	20.9244	24.2765	27.1141	26.1099	20.0601	18.0892	18.5317	1.88612	4.32717e-07	3.26121e-06	sig
Lipid-B-N-0126	C42H80NO8P	PC(16:1_18:1)	GP	PC	LMGP01010678	31.2078	35.6099	37.5707	28.6042	32.6544	31.7603	31.15	33.0925	32.0294	14.6607	18.6987	18.0153	22.0949	19.5594	16.3239	1.98519	9.3192e-06	4.11376e-05	sig
Lipid-B-P-0718	C56H100O6	TG(17:1_18:1_18:2)	GL	TG	LMGL03010190	27.4588	27.2422	28.8582	31.5055	30.9093	36.4048	18.7678	19.3402	19.6131	14.4529	15.486	16.0105	25.1566	24.5829	25.4542	1.20001	3.53454e-07	2.79551e-06	sig
Lipid-B-N-0480	C39H71O8P	PA(18:2_18:1)	GP	PA	LMGP10010216	27.4231	43.5169	39.9367	28.0677	30.4233	37.93	33.4567	35.1334	35.7575	33.8208	24.0885	27.1891	26.0317	14.5729	19.5594	1.64553	0.0296749	0.0421588	sig
Lipid-B-N-0151	C46H86NO8P	PC(20:1_18:2)	GP	PC	LMGP01011818	25.475	25.3487	31.0936	12.0947	14.209	14.1141	15.1927	17.2023	14.5153	14.5141	15.1292	14.6546	14.1827	13.9537	11.9153	1.64001	9.88541e-06	4.27216e-05	sig
Lipid-B-N-0253	C41H74NO8P	PE(18:3_18:1)	GP	PE	LMGP02010691	23.6077	19.9462	22.1729	16.1891	14.926	16.5818	22.4273	19.3229	19.5537	17.1435	20.5735	22.4922	9.31441	8.99359	10.24	1.40779	3.2097e-05	0.000109591	sig
Lipid-B-P-0682	C63H116O6	TG(24:0_18:1_18:2)	GL	TG	-	19.3852	20.4012	22.2864	13.325	12.4823	13.9849	10.5485	10.9181	11.2227	10.4376	13.0722	11.9428	14.6772	14.2365	15.8513	1.24746	3.01169e-06	1.52559e-05	sig
Lipid-B-P-0672	C59H108O6	TG(18:0_18:3_20:0)	GL	TG	LMGL03010477	18.1487	14.9306	15.0141	11.9544	12.4119	12.4025	9.46122	8.17076	8.24971	10.9533	12.0843	12.0549	12.0616	11.2643	11.9627	1.16985	5.12136e-05	0.000162308	sig
Lipid-B-P-0654	C55H100O6	TG(16:0_18:0_18:3)	GL	TG	LMGL03010125	17.4431	19.2884	19.6045	15.3255	16.4294	16.3471	12.1139	13.7325	12.3013	18.6343	21.6838	21.424	9.63462	9.75331	10.7235	1.04188	1.61649e-06	8.99993e-06	sig
Lipid-B-P-0726	C58H104O6	TG(18:1_19:1_18:2)	GL	TG	-	17.3239	18.1345	18.0582	13.5753	14.6884	14.9623	11.4755	10.5667	10.7593	8.80981	9.26021	8.76693	10.1591	9.64564	11.1841	2.04843	2.31264e-08	3.76108e-07	sig
Lipid-B-P-0733	C59H106O6	TG(18:1_18:1_20:2)	GL	TG	LMGL03010545	16.2279	16.0359	15.1394	16.5277	16.0122	15.5957	14.6321	8.65394	11.689	11.6232	12.6724	13.2287	13.823	11.118	11.8704	1.46805	0.0137503	0.021351	sig
Lipid-B-N-0234	C39H72NO8P	PE(16:1_18:2)	GP	PE	LMGP02011219	16.0955	16.6782	17.2601	16.8875	17.6187	14.271	17.1855	15.6463	15.2617	11.3783	11.4161	12.0233	15.5393	13.7417	16.1999	1.23364	0.00149091	0.00287933	sig
Lipid-B-P-0548	C59H112O6	TG(16:0_18:1_22:0)	GL	TG	LMGL03010511	16.0741	20.7377	20.0683	13.1785	12.4565	12.6019	10.7404	11.8156	10.4544	15.2815	16.2468	16.1525	11.8353	10.9167	11.0532	1.25978	5.03739e-05	0.00016047	sig
Lipid-B-P-0870	C57H96O6	TG(18:1_18:2_18:4)	GL	TG	LMGL03016218	15.9139	16.4608	17.6528	16.4939	17.3705	19.3057	13.0458	14.7387	13.0689	17.0008	19.0096	21.4822	9.88559	8.71414	11.1953	1.09712	0.000100622	0.000285251	sig
Lipid-B-N-0313	C42H77O10P	PG(18:2_18:1)	GP	PG	LMGP04010350	15.9019	20.0197	16.8468	17.3758	16.6131	16.341	16.6761	19.3082	19.3928	12.2107	14.6324	14.3503	14.6768	10.2885	12.6385	1.61451	0.00574365	0.00972486	sig
Lipid-B-P-0723	C57H102O6	TG(16:0_18:2_20:2)	GL	TG	LMGL03010307	15.8818	13.5978	14.8853	15.1059	14.157	15.2015	13.966	12.1901	12.1423	12.2526	12.0489	12.6073	14.1847	12.7668	13.51	1.33692	0.0099907	0.0159541	sig
Lipid-B-P-0599	C58H108O6	TG(18:0_18:1_19:1)	GL	TG	LMGL03016144	15.8425	17.596	19.3837	7.77694	7.43912	9.12334	9.99651	10.7842	10.4246	11.9146	13.752	14.1465	5.14616	5.21955	5.5223	1.48572	5.53209e-07	3.99421e-06	sig
Lipid-B-P-1175	C51H90O15	DGDG(18:1_18:2)	GL	DGDG	-	15.7698	18.8874	21.2115	14.8867	16.2395	13.933	21.703	23.4956	18.9327	12.7051	12.2466	12.6847	16.9817	12.3289	14.2025	1.04651	0.00189672	0.00359562	sig
Lipid-B-P-0666	C59H108O6	TG(18:1_18:2_20:0)	GL	TG	LMGL03010478	13.8337	16.706	14.1031	13.0699	11.3237	14.7442	10.0482	6.63224	9.70733	8.83244	12.0959	12.2884	11.4592	12.7603	10.2719	1.16805	0.0138545	0.0214589	sig
Lipid-B-P-0389	C41H74O5	DG(18:2_20:1)	GL	DG	LMGL02010099	13.2002	15.4747	15.6104	11.1554	10.0702	11.4744	9.18215	9.97356	9.899	9.34039	10.2738	9.50333	10.5554	9.6374	9.61833	1.77492	5.39122e-05	0.000167426	sig
Lipid-B-P-0798	C59H104O6	TG(18:1_18:2_20:2)	GL	TG	LMGL03010602	11.9639	11.7899	10.6475	7.03092	9.83951	9.93054	9.38318	8.35786	9.39509	8.49421	10.733	9.31025	3.59514	2.72052	2.81785	1.75985	1.64518e-05	6.47591e-05	sig
Lipid-B-P-0685	C63H116O6	TG(18:2_20:1_22:0)	GL	TG	LMGL03011339	11.4244	12.2942	13.2442	7.46218	7.43856	7.89475	6.34186	6.54211	6.72811	6.44513	7.11661	7.49041	8.63991	8.00012	8.47968	1.36618	5.64849e-07	4.01238e-06	sig
Lipid-B-N-0244	C45H84NO8P	PE(18:2_22:1)	GP	PE	LMGP02010676	10.7733	10.7658	11.2943	5.43643	6.02197	5.39399	6.45436	5.98738	5.82344	4.62774	5.72958	4.84269	4.79664	4.91138	5.1686	1.82454	1.18781e-08	2.34541e-07	sig
Lipid-B-N-0384	C45H79O13P	PI(18:1_18:3)	GP	PI	-	9.92629	7.4749	9.73256	5.86484	5.37032	6.19022	8.6589	11.2677	9.79438	6.27014	8.86633	9.30934	2.9739	4.57863	4.01614	1.10284	0.000564415	0.00124247	sig
Lipid-B-N-0349	C44H83O13P	PI(17:0_18:1)	GP	PI	LMGP06010295	9.89777	7.72407	8.87191	7.62093	6.39542	5.51054	8.96769	9.22638	8.17176	4.98176	4.33223	5.94584	4.09016	3.7791	4.24005	1.7338	7.41173e-05	0.000215045	sig
Lipid-B-N-0306	C42H79O10P	PG(18:1_18:1)	GP	PG	LMGP04010033	9.16014	10.2288	11.6687	11.4059	10.8821	12.3355	12.7178	16.0302	12.8915	7.00893	7.8908	9.98661	7.21212	6.19499	7.27863	1.27399	0.000486449	0.00110932	sig
Lipid-B-N-0499	C43H71O8P	PA(18:1_22:6)	GP	PA	LMGP10010040	8.96777	11.9366	12.8208	8.56095	16.9797	12.4925	9.04453	8.2075	7.98946	6.20479	5.67546	4.53584	4.8512	3.37329	3.96161	1.87339	0.00280982	0.00512233	sig
Lipid-B-N-0137	C50H96NO8P	PC(18:1_24:1)	GP	PC	LMGP01012162	8.86864	8.96964	11.2061	3.67349	3.68682	4.12235	7.50117	8.96246	8.38129	3.37603	3.80053	3.89176	3.39403	3.48443	3.43544	1.57404	9.60201e-07	5.81769e-06	sig
Lipid-B-P-0712	C53H94O6	TG(16:0_16:2_18:2)	GL	TG	-	8.72526	8.13729	10.0259	14.1424	15.5509	15.8279	6.22744	6.68741	6.57478	6.61855	8.2402	8.48655	35.9901	31.3607	32.3922	1.28834	1.31348e-09	4.7749e-08	sig
Lipid-B-P-0736	C61H110O6	TG(18:1_22:1_18:2)	GL	TG	-	8.5747	7.82695	8.64183	8.39561	8.60844	9.03736	6.62485	5.57864	5.98083	4.82315	4.9342	4.29028	5.78705	5.37756	5.25162	1.93306	5.89252e-07	4.13599e-06	sig
Lipid-B-N-0224	C43H82NO8P	PE(20:0_18:2)	GP	PE	LMGP02010125	8.15935	8.05059	9.10997	7.33894	7.34421	6.89349	10.6938	9.84686	9.5542	10.2254	11.9184	11.4682	10.0961	9.54204	10.8163	1.54931	0.000104844	0.000293184	sig
Lipid-B-P-0572	C51H94O6	TG(14:0_16:1_18:1)	GL	TG	LMGL03014251	8.0525	7.42155	7.84817	6.30417	6.09296	6.12095	4.54232	4.71753	5.62433	4.11565	5.02329	4.10794	6.42719	5.60593	5.87343	1.47203	2.21451e-05	8.09804e-05	sig
Lipid-B-N-0206	C41H80NO8P	PE(20:1_16:0)	GP	PE	LMGP02010847	7.92343	8.00237	8.4826	4.5602	4.32537	4.43807	4.02011	3.62782	3.39127	2.40289	3.00718	2.5195	2.57332	2.5382	2.66771	2.05469	5.82749e-10	3.38087e-08	sig
Lipid-B-P-0530	C51H96O6	TG(14:0_16:0_18:1)	GL	TG	LMGL03014226	7.59325	7.40547	7.46564	12.7859	11.8524	11.9936	6.50524	5.72755	5.61519	7.34059	6.78133	7.06308	18.0395	15.8342	15.8851	1.03585	1.05242e-08	2.16798e-07	sig
Lipid-B-P-0674	C61H112O6	TG(18:1_18:2_22:0)	GL	TG	LMGL03010969	7.09539	8.0791	8.7373	4.7038	4.67239	5.44584	3.92479	4.26109	4.38633	5.08929	5.50163	5.17465	4.77917	4.83993	5.11649	1.44248	1.18944e-05	4.81924e-05	sig
Lipid-B-N-0217	C39H74NO8P	PE(18:1_16:1)	GP	PE	LMGP02011198	7.06278	6.43711	7.51287	4.60696	5.15145	5.25391	7.2119	5.06857	4.75718	3.5523	3.77414	3.69195	3.32497	3.19118	3.52155	1.95481	0.000314149	0.000746708	sig
Lipid-B-P-0704	C53H94O6	TG(14:0_18:2_18:2)	GL	TG	LMGL03012793	7.04054	6.17832	7.43874	11.0682	9.24935	10.1317	3.57697	4.13305	4.34762	5.01445	5.56569	6.1871	23.0914	21.0305	22.8511	1.24612	3.90846e-10	3.38087e-08	sig
Lipid-B-N-0343	C45H87O13P	PI(18:0_18:0)	GP	PI	LMGP06010008	6.34189	6.51248	6.73464	3.46773	3.42373	3.11474	6.12924	5.95717	6.22911	5.86195	5.06522	5.50591	2.55434	3.10009	2.59165	1.14606	1.75874e-08	3.29364e-07	sig
Lipid-B-N-0205	C40H78NO8P	PE(17:0_18:1)	GP	PE	LMGP02011211	6.22602	6.12501	6.56833	4.32878	4.35487	4.29773	4.60238	4.39193	4.16359	2.97102	3.18115	3.42685	2.22583	2.28227	2.48919	2.19239	2.0515e-09	6.53578e-08	sig
Lipid-B-N-0291	C40H79O10P	PG(18:0_16:0)	GP	PG	LMGP04010888	6.15597	6.35204	5.83363	1.00899	0.864509	0.80748	6.47293	8.68278	6.27434	1.15933	1.11015	1.39986	0.686378	0.490543	0.684878	1.23519	1.6216e-07	1.51841e-06	sig
Lipid-B-N-0360	C43H79O13P	PI(16:1_18:1)	GP	PI	LMGP06010873	5.87431	6.22847	5.54685	4.06481	5.20915	4.28465	3.78655	6.79103	5.13719	2.58556	2.41258	3.34994	1.96016	2.34843	1.50679	1.9254	0.000557278	0.00123821	sig
Lipid-B-P-0571	C51H94O6	TG(14:0_16:0_18:2)	GL	TG	LMGL03014227	5.8618	6.00328	6.41313	10.2128	8.76898	9.68905	3.85484	3.52179	3.38185	4.01232	4.41565	4.1739	21.8371	18.0467	17.2244	1.11773	8.96006e-08	9.5471e-07	sig
Lipid-B-N-0128	C43H82NO8P	PC(17:1_18:1)	GP	PC	LMGP01011532	5.51018	5.59636	6.99382	4.96958	5.61961	5.72397	5.12846	6.13987	5.6092	2.21275	1.95536	3.33125	2.87834	2.94263	2.79202	1.95975	3.30283e-05	0.000112151	sig
Lipid-B-P-0608	C60H112O6	TG(15:0_18:1_24:1)	GL	TG	-	5.08272	5.3038	5.17208	3.39994	3.41517	3.77604	3.05217	3.32211	3.29868	3.46451	3.72066	3.26667	2.33615	2.02648	2.67877	1.9767	3.59848e-07	2.79551e-06	sig
Lipid-B-N-0228	C47H90NO8P	PE(18:1_24:1)	GP	PE	-	5.02736	4.91763	5.47699	1.44948	1.57931	1.59127	3.95334	3.77544	3.6358	2.31149	2.59344	2.66317	1.25295	1.18131	1.30549	1.54818	5.6795e-10	3.38087e-08	sig
Lipid-B-N-0415	C39H74NO10P	PS(17:0_16:1)	GP	PS	LMGP03010230	4.75026	7.10539	7.38113	8.01201	11.619	6.72857	5.51559	7.62046	3.68103	5.81517	4.36504	2.72088	3.42146	3.34397	2.5709	1.45654	0.022029	0.0321084	sig
Lipid-B-P-0939	C63H102O6	TG(18:1_20:4_22:5)	GL	TG	LMGL03011894	4.39509	4.64724	5.28896	3.67888	2.92537	2.86126	3.52148	3.90397	4.67399	3.94144	4.85893	4.69639	2.30184	2.38977	2.67722	1.15656	0.000504103	0.00114116	sig
Lipid-B-P-0844	C59H102O6	TG(18:2_18:3_20:1)	GL	TG	LMGL03010657	4.28028	3.34643	4.15384	4.55366	5.05186	5.29657	3.355	3.29184	2.95004	4.08445	3.89054	4.16792	2.32898	2.17123	2.56418	1.38157	1.93778e-05	7.21415e-05	sig
Lipid-B-N-0201	C37H72NO8P	PE(16:1_16:0)	GP	PE	LMGP02010520	4.19039	3.76724	3.56968	3.32263	3.25472	3.97868	4.29253	3.92801	3.80248	2.70976	2.89566	3.11561	3.25214	2.85659	3.39184	1.35432	0.00568563	0.00965307	sig
Lipid-B-N-0021	C34H68O2	FFA(34:0)	FA	FFA	LMFA01010034	3.98173	3.22423	3.7336	2.83813	3.17019	2.22069	3.74531	3.63875	3.05972	2.27854	2.71061	2.53	6.96685	5.71756	6.2581	1.1112	6.45378e-06	2.9544e-05	sig
Lipid-B-P-0209	C23H46NO7P	LPE(18:1)	GP	LPE	LMGP02050004	3.82912	4.89431	3.62587	2.65599	3.94396	4.15679	5.50451	5.77491	5.90173	3.52976	3.83118	3.95785	1.89757	1.59298	2.05398	1.0798	5.30876e-05	0.000166539	sig
Lipid-B-N-0119	C48H94NO8P	PC(18:1_22:0)	GP	PC	LMGP01010839	3.64087	3.45144	4.51508	1.85524	1.86732	1.908	3.66248	4.45277	4.23322	2.27682	2.96181	3.19712	1.68403	1.70659	1.6016	1.13909	2.89364e-05	9.99032e-05	sig
Lipid-B-N-0136	C48H92NO8P	PC(18:1_22:1)	GP	PC	LMGP01012158	3.41844	3.58275	4.40889	1.22478	1.29039	1.43732	1.85016	2.06284	1.95393	1.21413	1.45306	1.46622	0.809222	0.907888	0.862337	1.84702	5.55829e-07	3.99421e-06	sig
Lipid-B-P-0568	C49H90O6	TG(12:0_16:1_18:1)	GL	TG	LMGL03013351	3.2968	3.01414	3.47055	2.36118	2.00426	2.34478	2.00572	2.61355	2.59803	1.1271	1.66041	1.67917	1.765	1.5821	1.99474	1.91707	0.000103126	0.000289691	sig
Lipid-B-P-0348	C38H72O5	DG(17:0_18:1)	GL	DG	LMGL02010030	3.08253	2.70578	2.99221	3.08882	3.73823	3.70994	2.36921	2.7354	3.10991	2.2802	2.43331	2.50663	2.40138	2.09555	1.90733	1.65127	0.001201	0.00239426	sig
Lipid-B-P-0895	C55H90O6	TG(16:4_18:1_18:3)	GL	TG	-	3.04384	3.00845	3.312	3.37406	2.37037	3.04564	2.48336	1.75637	1.68428	1.30753	1.01228	1.2197	1.5378	2.82785	1.91131	1.56181	0.00175898	0.00335437	sig
Lipid-B-N-0019	C32H64O2	FFA(32:0)	FA	FFA	LMFA01010032	2.99474	2.90874	2.49448	4.14181	4.11241	4.3057	3.83612	2.99919	3.45306	3.85018	4.4967	4.32098	4.586	4.09873	3.9374	1.51882	0.000639103	0.00137619	sig
Lipid-B-N-0430	C46H86NO10P	PS(18:1_22:1)	GP	PS	LMGP03010337	2.8516	3.29014	3.79596	0.900124	2.06065	1.7161	3.25402	5.18716	2.93015	1.78226	2.44483	1.8005	0.618114	0.518336	0.967385	1.27503	0.00125563	0.00247917	sig
Lipid-B-N-0103	C38H76NO8P	PC(18:0_12:0)	GP	PC	LMGP01010736	2.60938	3.04143	3.00256	2.99385	3.28481	3.95223	3.14124	3.00572	2.62411	1.78741	2.08415	2.22175	2.26401	2.1396	2.13731	1.62866	0.000922304	0.00188113	sig
Lipid-B-N-0180	C44H76NO8P	PC(18:3_18:3)	GP	PC	LMGP01012233	2.44626	2.7858	2.97075	5.53578	5.14971	5.94225	4.69018	5.72602	5.9689	6.5617	6.64562	7.68423	5.13463	4.67974	4.10257	1.18841	2.55061e-05	9.0073e-05	sig
Lipid-B-N-0015	C28H56O2	FFA(28:0)	FA	FFA	LMFA01010028	2.32512	2.62628	2.2222	1.90425	2.64897	2.61824	3.05001	2.54416	2.40515	3.34443	3.5861	4.43142	3.49701	2.40591	2.2156	1.00458	0.026315	0.0376451	sig
Lipid-B-N-0257	C43H78NO8P	PE(18:3_20:1)	GP	PE	LMGP02010699	2.29214	3.18743	2.97281	0.968945	1.17868	1.25409	1.61343	1.45427	1.5926	1.41771	1.40264	1.40294	0.920794	0.832744	1.01934	1.69638	1.12575e-05	4.60738e-05	sig
Lipid-B-N-0367	C47H87O13P	PI(18:1_20:1)	GP	PI	LMGP06010508	2.21864	1.84518	1.56114	0.563695	0.779932	0.771133	1.47741	1.21675	1.21726	1.05286	1.0328	1.09108	0.417083	0.66552	0.690447	1.46617	4.66855e-05	0.00014949	sig
Lipid-B-P-0841	C59H102O6	TG(18:2_18:2_20:2)	GL	TG	LMGL03010663	2.07697	1.962	2.0822	2.55296	2.4933	2.37291	1.7126	1.71657	1.70144	1.91624	2.04528	2.2227	1.81771	1.5696	1.77936	1.10529	2.51769e-05	8.99382e-05	sig
Lipid-B-P-0920	C63H104O6	TG(18:1_20:2_22:6)	GL	TG	LMGL03011836	2.00324	2.22722	2.21991	0.885934	1.04692	1.30192	1.42529	1.20557	1.91213	1.04762	0.859997	0.912997	0.852146	0.923838	0.937054	1.75135	8.41484e-05	0.000243008	sig
Lipid-B-P-0116	C48H93NO10	HexCer(t18:1/24:0(2OH))	SP	HexCer	LMSP05010058	1.74795	1.93575	1.75438	2.38886	2.06088	2.6133	2.50598	2.52103	2.32954	1.67575	1.75949	1.80471	3.55007	3.38907	3.21723	1.30763	1.50137e-06	8.51235e-06	sig
Lipid-B-P-0776	C54H94O6	TG(15:1_18:2_18:2)	GL	TG	LMGL03012961	1.73819	1.69796	1.89044	2.17488	2.16368	2.25763	1.2468	1.48699	1.48324	1.1414	1.61328	1.78617	3.51279	3.35602	3.20104	1.0477	8.16277e-07	5.13285e-06	sig
Lipid-B-N-0235	C40H74NO8P	PE(17:1_18:2)	GP	PE	LMGP02010573	1.62567	1.55043	1.61298	1.27152	1.2994	1.18601	1.44894	1.51118	1.40736	0.810553	1.0105	0.960313	1.14679	1.35857	1.37055	1.34058	2.23097e-05	8.11022e-05	sig
Lipid-B-N-0020	C33H66O2	FFA(33:0)	FA	FFA	LMFA01010033	1.59736	1.68335	1.73545	1.51079	2.05263	2.03494	2.4066	2.21237	1.75198	0.861772	1.60154	1.60853	3.31624	2.91382	3.19719	1.1114	0.000252012	0.000620491	sig
Lipid-B-P-0796	C58H102O6	TG(17:0_18:1_20:4)	GL	TG	LMGL03010448	1.55512	1.73848	1.8239	1.6159	1.63785	1.90268	1.24132	1.31622	1.47183	1.21263	1.22933	1.53122	1.01964	1.00153	1.07141	2.01461	0.000443213	0.00102204	sig
Lipid-B-P-0828	C55H94O6	TG(16:1_16:1_20:4)	GL	TG	LMGL03010214	1.25586	1.4059	1.41133	2.23165	2.24872	2.3259	1.10553	1.18903	1.16477	1.10461	1.4115	1.6498	3.29385	3.19997	3.54733	1.17302	3.95936e-08	5.69043e-07	sig
Lipid-B-N-0277	C45H78NO8P	PE(18:1_22:5)	GP	PE	LMGP02011142	1.24847	1.45494	1.44864	1.00516	1.12976	1.32931	1.45267	1.29586	1.44567	0.704007	0.884507	1.12072	0.616145	0.602673	0.528359	1.85811	0.00011485	0.000316864	sig
Lipid-B-P-0185	C28H56NO7P	LPC(20:1)	GP	LPC	LMGP01050047	1.1916	1.23183	1.45387	0.745933	0.549659	0.861029	0.891156	1.13115	1.40006	1.04307	0.9075	1.25013	0.373787	0.290624	0.436464	1.3731	0.000373414	0.000870829	sig
Lipid-B-P-1217	C43H80O10	MGDG(16:0_18:1)	GL	MGDG	LMGL05010025	1.10377	0.940359	0.882631	0.820398	0.918209	0.670878	1.25132	0.805794	1.09931	0.588707	0.473709	0.578739	0.808811	0.6807	0.700134	1.12997	0.00653789	0.0109496	sig
Lipid-B-P-1130	C46H84O12S	SQDG(18:1_19:1)	GL	SQDG	-	1.00307	0.759205	0.748787	0.740651	0.417551	0.608862	0.825151	0.790448	0.833348	0.478366	0.543748	0.662277	0.482647	0.582083	0.523993	1.29807	0.0127183	0.0198483	sig
Lipid-B-N-0318	C42H75O10P	PG(16:0_20:4)	GP	PG	LMGP04010036	0.936293	0.643886	0.975766	0.94375	0.845352	0.850064	0.944573	1.21053	1.02875	0.538607	0.612423	0.629049	0.612712	0.387129	0.448737	1.45646	0.000902504	0.00184685	sig
Lipid-B-N-0052	C22H45O9P	LPG(16:0)	GP	LPG	LMGP04050008	0.928943	0.869011	0.953595	1.22533	0.969482	1.3038	1.78597	1.55226	1.73031	0.997204	1.67201	1.53711	1.17664	1.23495	1.62168	1.09006	0.0150663	0.0228908	sig
Lipid-B-P-1170	C49H86O15	DGDG(16:0_18:3)	GL	DGDG	-	0.919998	0.858943	0.907092	1.05019	0.771067	1.00733	1.33058	1.35617	1.04275	2.03603	1.62655	1.83312	1.17859	1.12738	0.97788	1.20334	9.07781e-05	0.000258529	sig
Lipid-B-N-0202	C37H72NO8P	PE(14:0_18:1)	GP	PE	LMGP02011247	0.901749	1.1914	1.17192	0.867963	0.73407	0.848045	1.1236	1.0031	0.831432	0.746906	0.821414	0.94259	0.750798	0.709368	0.603407	1.54602	0.0146152	0.0223569	sig
Lipid-B-P-0871	C57H96O6	TG(16:1_18:1_20:5)	GL	TG	LMGL03010452	0.871852	5.29871	4.56945	0.461231	0.735408	0.981375	0.568998	0.632429	0.58876	0.628423	1.42764	1.2062	0.631863	0.614938	0.478646	1.34154	0.0298127	0.0422575	sig
Lipid-B-P-0843	C59H102O6	TG(18:1_18:3_20:2)	GL	TG	LMGL03010662	0.841243	0.741014	0.739018	0.601963	0.699896	0.836097	0.749738	0.587256	0.662267	0.529621	0.65311	0.723944	0.360871	0.35092	0.353	1.84194	0.000872022	0.00179636	sig
Lipid-B-N-0303	C40H75O10P	PG(18:1_16:1)	GP	PG	LMGP04010881	0.821378	0.923306	1.05278	0.811149	0.808513	0.83836	0.790633	1.23104	0.829189	0.439469	0.624118	0.766446	0.425353	0.28733	0.391513	1.77413	0.00276851	0.00506195	sig
Lipid-B-P-0090	C42H83NO5	Cer(t18:1/24:0(2OH))	SP	Cert	LMSP02030081	0.821342	0.802421	0.931726	0.940197	1.39724	1.49257	0.981395	1.0438	1.0475	0.920725	0.88409	1.25285	1.43082	1.74206	1.81066	1.31122	0.00296069	0.00535776	sig
Lipid-B-P-0679	C61H112O6	TG(18:0_18:2_22:1)	GL	TG	LMGL03010975	0.811567	1.03299	1.05115	0.927436	0.665168	0.804515	0.525104	0.574696	0.537427	0.632492	0.722476	0.693419	0.77895	0.60257	0.657373	1.41569	0.00358363	0.00636403	sig
Lipid-B-N-0008	C17H34O2	FFA(17:0)	FA	FFA	LMFA01010017	0.789902	0.841269	0.771966	0.668023	0.671332	0.619157	1.27437	0.718818	0.550048	1.2045	1.22402	1.40621	0.797715	1.01128	0.87256	1.04372	0.0204488	0.030057	sig
Lipid-B-P-0714	C54H96O6	TG(16:0_17:1_18:3)	GL	TG	LMGL03010091	0.755722	0.813387	0.933684	0.938181	0.885872	1.07697	0.471879	0.612232	0.600479	0.500218	0.503903	0.690262	0.375787	0.380222	0.426643	1.90035	6.22027e-05	0.000188438	sig
Lipid-B-N-0448	C19H39O7P	LPA(16:0)	GP	LPA	LMGP10050042	0.704563	0.813121	0.676119	0.564232	0.572975	0.637977	0.651308	0.859121	0.759896	0.499258	0.516535	0.740686	0.499273	0.409869	0.374704	1.4532	0.0073469	0.0121077	sig
Lipid-B-P-0951	C61H94O6	TG(16:3_18:3_22:6)	GL	TG	-	0.693151	0.557484	0.743437	0.921378	0.846639	0.687325	0.603779	0.461893	0.698873	0.379181	0.568474	0.393658	0.601476	0.541227	0.572336	1.20903	0.0123373	0.0193024	sig
Lipid-B-P-0740	C61H110O6	TG(20:1_20:1_18:2)	GL	TG	-	0.6915	0.83483	0.775677	0.687176	0.745029	0.655816	0.521962	0.449798	0.440527	0.462914	0.431071	0.436158	0.464994	0.426527	0.443735	2.00929	6.17361e-06	2.84723e-05	sig
Lipid-B-N-0298	C41H79O10P	PG(17:0_18:1)	GP	PG	LMGP04010893	0.656926	0.792868	0.674536	0.571727	0.506919	0.58668	0.606949	0.603196	0.586314	0.439384	0.517449	0.524005	0.240818	0.19532	0.235997	1.99247	1.70084e-06	9.22034e-06	sig
Lipid-B-P-0751	C63H114O6	TG(18:3_20:0_22:1)	GL	TG	LMGL03011425	0.649145	0.745037	0.850952	0.347082	0.648295	0.425841	0.500686	0.568993	0.491043	0.424241	0.563895	0.622662	0.18638	0.22028	0.42709	1.65497	0.00710979	0.0117483	sig
Lipid-B-N-0222	C41H78NO8P	PE(20:2_16:0)	GP	PE	LMGP02010877	0.648669	0.631878	0.627874	0.494995	0.405472	0.565314	0.297723	0.337715	0.290913	0.235883	0.278521	0.221072	0.374613	0.266099	0.364459	1.87851	1.09685e-05	4.58011e-05	sig
Lipid-B-P-0210	C25H50NO7P	LPE(20:1)	GP	LPE	LMGP02050020	0.638084	0.748626	0.636119	0.200387	0.362582	0.398534	0.579597	0.341136	0.554165	0.334084	0.505695	0.363427	0.18266	0.239881	0.246885	1.57373	0.00128742	0.00252579	sig
Lipid-B-P-0967	C59H106O12	ADGGA((O-16:0)16:0_18:2)	GL	ADGGA	-	0.585663	0.87367	1.00708	1.06878	1.25933	0.847789	0.901234	0.855926	0.84545	1.14593	0.808396	0.811963	1.53355	1.39308	1.22265	1.26871	0.0170729	0.0255184	sig
Lipid-B-P-0711	C53H94O6	TG(16:1_16:2_18:1)	GL	TG	-	0.571173	0.498141	0.522346	1.08214	0.952625	1.03783	0.462351	0.385749	0.337379	0.525829	0.603528	0.464077	2.05762	1.62599	2.10607	1.26852	2.62652e-07	2.22355e-06	sig
Lipid-B-N-0226	C45H86NO8P	PE(20:1_20:1)	GP	PE	LMGP02011175	0.549502	0.410172	0.43857	0.194043	0.201346	0.175218	0.173538	0.15712	0.158324	0.0961554	0.121606	0.0876216	0.0592348	0.057078	0.0714642	1.99404	4.94597e-07	3.63882e-06	sig
Lipid-B-N-0239	C42H78NO8P	PE(18:2_19:1)	GP	PE	LMGP02010668	0.541463	0.407875	0.454164	0.387766	0.446375	0.423463	0.760636	0.538677	0.377122	0.526574	0.403525	0.412718	0.76609	0.848218	0.637052	1.26845	0.0224811	0.0326902	sig
Lipid-B-P-0807	C61H108O6	TG(18:1_18:3_22:1)	GL	TG	LMGL03011123	0.532153	0.87959	0.97638	0.775902	0.745662	0.867348	0.729809	0.685432	0.647505	0.883361	0.968839	0.900526	0.127623	0.249654	0.228223	1.28129	0.000160749	0.000428281	sig
Lipid-B-P-0775	C54H94O6	TG(15:0_18:2_18:3)	GL	TG	LMGL03015166	0.531711	0.707867	0.766981	0.853902	1.15429	0.883577	0.552419	0.552171	0.595713	0.453525	0.703009	0.757058	1.36115	1.54172	1.80319	1.16578	6.60946e-05	0.000196377	sig
Lipid-B-P-0747	C63H114O6	TG(20:1_22:1_18:2)	GL	TG	-	0.529054	0.492195	0.536566	0.410717	0.377736	0.424321	0.296991	0.291267	0.26187	0.243856	0.243986	0.318721	0.234856	0.178212	0.240805	2.13892	1.55826e-06	8.75457e-06	sig
Lipid-B-P-0015	C40H79NO4	Cer(d18:0/22:1(2OH))	SP	Cer	-	0.516343	0.490103	0.497296	0.587152	0.700849	0.726577	0.527011	0.573707	0.574387	0.380068	0.404276	0.465993	0.465471	0.453123	0.50666	1.06999	0.000292264	0.000697372	sig
Lipid-B-N-0249	C39H70NO8P	PE(18:1_16:3)	GP	PE	-	0.507783	0.451782	0.306126	0.526606	0.528186	0.48255	0.658483	0.533782	0.300314	0.263133	0.284223	0.283795	0.20137	0.114287	0.230707	1.45417	0.00794315	0.0128169	sig
Lipid-B-P-0111	C44H87NO4	Cer(t18:1/26:0)	SP	Cert	LMSP02010138	0.503712	0.419094	0.390539	0.257954	0.341537	0.295288	0.495841	0.466076	0.423796	0.923638	0.943927	1.25742	0.497619	0.570989	0.969127	1.39047	0.000805965	0.00167706	sig
Lipid-B-P-0965	C59H108O12	ADGGA((O-16:0)16:0_18:1)	GL	ADGGA	-	0.48606	0.695378	0.871829	0.56902	0.562572	0.495817	0.88217	0.92527	0.81605	0.330558	0.198192	0.366534	0.417672	0.327421	0.3336	1.32905	0.000242041	0.000603151	sig
Lipid-B-P-0635	C51H92O6	TG(14:0_16:1_18:2)	GL	TG	LMGL03014252	0.478059	0.347392	0.49018	0.614464	0.498521	0.48476	0.506376	0.335943	0.285924	0.366443	0.238339	0.289111	1.32151	1.33696	1.27059	1.27098	1.16683e-07	1.1446e-06	sig
Lipid-B-P-0350	C39H74O5	DG(16:0_20:1)	GL	DG	LMGL02010048	0.477711	0.480463	0.50943	0.33763	0.330152	0.409408	0.258819	0.283462	0.285169	0.33567	0.392817	0.315821	0.376728	0.292739	0.246297	1.55251	0.000793768	0.00165726	sig
Lipid-B-N-0208	C43H84NO8P	PE(20:1_18:0)	GP	PE	LMGP02010852	0.470474	0.455585	0.481084	0.181217	0.172605	0.168072	0.180072	0.175459	0.16495	0.201563	0.241325	0.169049	0.0925264	0.112659	0.133564	1.76607	8.03225e-09	1.83849e-07	sig
Lipid-B-P-0874	C59H100O6	TG(20:1_18:3_18:3)	GL	TG	-	0.418109	0.419202	0.492229	0.37089	0.459489	0.561915	0.374917	0.456617	0.383705	0.469846	0.568395	0.552428	0.17296	0.151823	0.209196	1.16034	0.000221474	0.000560945	sig
Lipid-B-P-0750	C63H114O6	TG(18:2_20:1_22:1)	GL	TG	LMGL03011424	0.403312	0.486158	0.484717	0.300964	0.319016	0.359664	0.256033	0.268993	0.21491	0.239679	0.240263	0.254232	0.211296	0.191537	0.178776	2.09277	5.53788e-06	2.59273e-05	sig
Lipid-B-P-0875	C59H100O6	TG(18:3_18:3_20:1)	GL	TG	LMGL03010722	0.378874	0.367074	0.447887	0.34965	0.467537	0.491468	0.360299	0.321763	0.314704	0.302198	0.445215	0.468831	0.251565	0.249074	0.248209	1.32865	0.0170948	0.0255184	sig
Lipid-B-P-0117	C50H97NO10	HexCer(t18:1/26:0(2OH))	SP	HexCer	LMSP05010047	0.377212	0.445466	0.374951	0.361043	0.384448	0.487852	0.622088	0.654265	0.527404	0.415603	0.338427	0.246896	0.705212	0.613825	0.674743	1.01431	0.000280113	0.00067358	sig
Lipid-B-P-1044	C46H81NO7	DGTS(18:2_18:2)	GL	DGTS	-	0.376968	0.278505	0.379444	0.582476	0.461371	0.532502	0.705053	0.682501	0.815224	0.472028	0.416771	0.234714	0	0	0	1.04631	4.1542e-06	2.02149e-05	sig
Lipid-B-P-0650	C54H98O6	TG(16:0_17:0_18:3)	GL	TG	LMGL03010077	0.356594	0.252194	0.334313	0.138589	0.411901	0.363706	0.13501	0.180716	0.207549	0.375519	0.330726	0.411961	0	0	0	1.20625	0.000726971	0.00153334	sig
Lipid-B-P-0830	C55H94O6	TG(16:2_18:1_18:3)	GL	TG	-	0.355745	0.288405	0.386837	0.624024	0.417412	0.613508	0.163791	0.290246	0.203562	0.34287	0.316545	0.386084	1.01426	0.850494	0.958166	1.19284	3.05058e-06	1.53273e-05	sig
Lipid-B-P-0115	C47H91NO10	HexCer(t18:1/23:0(2OH))	SP	HexCer	-	0.33508	0.354219	0.26786	0.419806	0.355821	0.435702	0.495738	0.386853	0.411243	0.393346	0.421733	0.351535	0.663428	0.619257	0.517228	1.71034	0.00086963	0.00179636	sig
Lipid-B-P-0078	C42H85NO5	Cer(t18:0/24:0(2OH))	SP	Cert	LMSP02030002	0.326853	0.287155	0.175971	0.301378	0.160872	0.210451	0.315373	0.414228	0.27036	0.479173	0.572336	0.492173	0.773911	0.67683	0.744187	2.01456	1.39192e-05	5.54973e-05	sig
Lipid-B-P-0746	C62H112O6	TG(23:0_18:2_18:2)	GL	TG	-	0.311742	0.248151	0.3626	0.320566	0.372796	0.313546	0.250642	0.232841	0.221515	0.242964	0.293415	0.269231	0.719965	0.691184	0.729359	1.31023	4.65341e-08	5.96503e-07	sig
Lipid-B-P-0755	C64H116O6	TG(25:0_18:2_18:2)	GL	TG	-	0.307111	0.280378	0.304516	0.271869	0.282361	0.323721	0.162277	0.182194	0.185538	0.219917	0.242295	0.261907	0.589077	0.5584	0.716871	1.1704	1.22056e-06	7.04962e-06	sig
Lipid-B-P-0600	C58H108O6	TG(16:0_21:0_18:2)	GL	TG	-	0.282303	0.333773	0.274858	0.205002	0.181292	0.184051	0.114633	0.137626	0.148821	0.17177	0.228694	0.232598	0.151993	0.224198	0.195742	1.08564	0.000534936	0.00119347	sig
Lipid-B-N-0245	C45H84NO8P	PE(18:1_22:2)	GP	PE	LMGP02010651	0.267968	0.249587	0.237244	0.15608	0.119966	0.133754	0.129877	0.0950067	0.134704	0.0781737	0.0886895	0.115518	0.0719997	0.038987	0.0635729	2.06369	1.89667e-06	1.01047e-05	sig
Lipid-B-P-0947	C61H96O6	TG(18:1_18:4_22:6)	GL	TG	LMGL03016257	0.263623	0.278487	0.378554	0.249725	0.198095	0.254303	0.220031	0.373443	0.274889	0.220656	0.275099	0.249752	0.104408	0.0636651	0.12788	1.58592	0.00379751	0.00670532	sig
Lipid-B-P-0381	C38H68O5	DG(17:1_18:2)	GL	DG	LMGL02010039	0.253228	0.260502	0.3243	0.280874	0.246838	0.346755	0.224917	0.158364	0.174782	0.170003	0.129851	0.134274	0.209504	0.180584	0.219142	1.56033	0.00193017	0.00363673	sig
Lipid-B-P-0677	C61H112O6	TG(18:2_20:0_20:1)	GL	TG	LMGL03010788	0.228806	0.266253	0.272059	0.19291	0.193831	0.156698	0.118463	0.114365	0.135454	0.113168	0.144543	0.149905	0.187191	0.173223	0.171895	1.38296	3.14819e-05	0.000108088	sig
Lipid-B-P-0813	C63H112O6	TG(24:0_18:2_18:3)	GL	TG	-	0.224908	0.252636	0.304065	0.369577	0.299636	0.388477	0.241132	0.242088	0.216884	0.305076	0.310371	0.334787	0.469825	0.396628	0.454248	1.29772	0.000170633	0.000447779	sig
Lipid-B-P-0656	C56H102O6	TG(17:1_18:1_18:1)	GL	TG	LMGL03010161	0.222102	0.220815	0.185425	0.147226	0.185182	0.229537	0.160694	0.101765	0.158673	0.178319	0.197735	0.218017	0.0957146	0.0894868	0.111384	1.41278	0.00297364	0.00535776	sig
Lipid-B-P-0959	C63H96O6	TG(18:3_20:5_20:5)	GL	TG	LMGL03011549	0.212718	0.322079	0.28414	0.0860604	0.0348486	0.102827	0.0732932	0.122203	0.141952	0.117201	0.168534	0.0590815	0.0258111	0.064472	0.0851089	1.53003	0.000927018	0.00188453	sig
Lipid-B-P-0364	C39H72O5	DG(16:0_20:2)	GL	DG	LMGL02010055	0.211418	0.177959	0.205919	0.242827	0.203752	0.283599	0.15184	0.16162	0.162974	0.149274	0.144315	0.128278	0.14663	0.155419	0.148292	1.53059	0.000575523	0.00125676	sig
Lipid-B-P-0770	C53H92O6	TG(14:0_14:0_22:5)	GL	TG	LMGL03012781	0.200181	0.297156	0.33449	0.474235	0.500034	0.481212	0.194106	0.192833	0.210428	0.306553	0.354048	0.309833	0.843366	0.579501	0.620625	1.11566	6.99882e-05	0.000206951	sig
Lipid-B-P-0953	C61H94O6	TG(18:2_20:5_20:5)	GL	TG	LMGL03011473	0.182215	0.0948743	0.157077	0.176898	0.182754	0.2042	0.125569	0.139409	0.0973519	0.0927984	0.0737676	0.139054	0.0823714	0.0663913	0.0541314	1.6384	0.00431678	0.00753608	sig
Lipid-B-P-0543	C57H108O6	TG(16:0_16:0_22:1)	GL	TG	LMGL03010286	0.177057	0.209682	0.199669	0.204923	0.222986	0.254687	0.120522	0.12301	0.115347	0.127245	0.109324	0.124368	0.142184	0.154415	0.117745	1.56555	2.88727e-05	9.99032e-05	sig
Lipid-B-P-0349	C38H72O5	DG(16:0_19:1)	GL	DG	LMGL02010522	0.172114	0.175971	0.158106	0.171723	0.172525	0.169182	0.125286	0.10643	0.130469	0.0892945	0.0520689	0.0737015	0.0694386	0.0998382	0.0980999	1.95752	8.08076e-06	3.61878e-05	sig
Lipid-B-P-0865	C55H92O6	TG(16:1_18:3_18:3)	GL	TG	LMGL03010221	0.166025	0.208355	0.23032	0.219143	0.252404	0.185905	0.193686	0.23191	0.183267	0.203587	0.227556	0.230332	0.41144	0.445366	0.485041	1.56803	4.92246e-06	2.34006e-05	sig
Lipid-B-P-0859	C55H92O6	TG(16:1_16:1_20:5)	GL	TG	LMGL03010247	0.160639	0.151	0.106802	0.174969	0.189401	0.216913	0.129699	0.109083	0.169575	0.144117	0.203471	0.148755	0.306028	0.260332	0.270431	1.40421	0.000528697	0.00118382	sig
Lipid-B-P-0805	C61H108O6	TG(20:1_18:2_20:2)	GL	TG	-	0.156108	0.0692208	0.137149	0.11186	0.110029	0.0766811	0.0857058	0.0733375	0.102397	0.105881	0.119243	0.126436	0.0510552	0.0333439	0.0414179	1.26874	0.0151867	0.0230034	sig
Lipid-B-P-0827	C55H94O6	TG(14:0_18:1_20:5)	GL	TG	LMGL03014373	0.150813	0.162064	0.146148	0.208564	0.226966	0.250589	0.127477	0.146646	0.125426	0.209423	0.166745	0.129654	0.318823	0.297662	0.420441	1.26403	0.000190093	0.000489489	sig
Lipid-B-P-0079	C43H87NO5	Cer(t18:0/25:0(2OH))	SP	Cert	LMSP02030068	0.129814	0.0848346	0.104168	0.0555192	0.0975171	0.061844	0	0	0	0	0	0	0.34864	0.349624	0.424358	1.02737	1.84186e-08	3.34784e-07	sig
Lipid-B-P-0938	C63H102O6	TG(16:0_22:5_22:5)	GL	TG	LMGL03012015	0.127895	0.100382	0.150042	0.0699724	0.0788413	0.0857983	0.0110856	0.0794017	0.0566969	0.0545674	0.045909	0.0470201	0.0520485	0.0350133	0.0387724	1.8533	0.00223899	0.00419302	sig
Lipid-B-P-0345	C36H68O5	DG(15:0_18:1)	GL	DG	LMGL02010432	0.124979	0.0920978	0.132012	0.116839	0.130572	0.124182	0.111589	0.116409	0.0991997	0.101529	0.0937445	0.0988683	0.0841225	0.0812399	0.0631165	1.76302	0.00551527	0.00938963	sig
Lipid-B-P-0525	C49H92O6	TG(14:0_14:0_18:1)	GL	TG	LMGL03012762	0.124766	0.146991	0.128557	0.193719	0.174536	0.199257	0.114492	0.0997226	0.0805671	0.139489	0.13301	0.121224	0.537749	0.411207	0.410245	1.38125	1.19971e-06	6.99453e-06	sig
Lipid-B-P-0089	C41H81NO5	Cer(t18:1/23:0(2OH))	SP	Cert	LMSP02010186	0.114405	0.11366	0.159407	0.188864	0.231721	0.246202	0.292026	0.138753	0.304875	0.301933	0.22967	0.214864	0.291468	0.33948	0.323079	1.77291	0.0140889	0.021713	sig
Lipid-B-P-0409	C43H76O5	DG(18:3_22:1)	GL	DG	-	0.10062	0.121281	0.0913377	0.0455197	0.0740249	0.0892752	0.0688937	0.0787178	0.0741659	0.0848204	0.107189	0.109012	0.0506551	0.0610143	0.0420396	1.07061	0.00521118	0.00894586	sig
Lipid-B-P-0777	C54H94O6	TG(13:0_16:0_22:5)	GL	TG	LMGL03013810	0.0926874	0.0950987	0.0573566	0.152168	0.184929	0.213689	0.0840581	0.100172	0.0877469	0.094176	0.133866	0.088107	0.171706	0.285662	0.248615	1.12043	0.000693133	0.00147978	sig
Lipid-B-P-0945	C61H96O6	TG(16:0_20:5_22:6)	GL	TG	LMGL03011613	0.0552628	0.0908195	0.0834229	0.0707329	0.0452316	0.0701094	0.0735813	0.0480811	0.0598373	0.0507354	0.061134	0.0433114	0.024591	0.0387172	0.020953	1.79154	0.0145276	0.0223238	sig
Lipid-B-P-0823	C54H92O6	TG(15:0_18:3_18:3)	GL	TG	LMGL03012908	0.0447033	0.0273942	0.0357956	0.0263941	0.0526589	0.0414336	0.0309565	0.0565449	0.044656	0.0393106	0.0464763	0.0582485	0.0678125	0.0738806	0.0627624	1.60227	0.026447	0.0376595	sig
Lipid-B-P-0962	C65H100O6	TG(20:4_20:5_20:5)	GL	TG	LMGL03011975	0.0396216	0.0288505	0.0378134	0.0140817	0.0205697	0.0246384	0.0202203	0.0218034	0.0246002	0.0152691	0.0199556	0.0142447	0.00852647	0.00827872	0.00841472	2.0016	0.000109564	0.000305002	sig
Lipid-B-P-0686	C63H116O6	TG(18:3_20:0_22:0)	GL	TG	LMGL03011340	0.0255914	0.0267786	0.042895	0.0195104	0.0222952	0.0313277	0.0140418	0.0161356	0.0187137	0.0127557	0.0158938	0.0119001	0.0202072	0.0219132	0.0251328	1.33413	0.0157729	0.0237748	sig
Lipid-B-P-0924	C55H86O6	TG(16:4_18:3_18:3)	GL	TG	-	0.0222479	0.0305898	0.0362982	0.0100311	0.0266867	0.0237408	0.0211676	0.00653315	0.01771	0.0110077	0.00365595	0.0135769	0.0150816	0.00877241	0.00388405	1.79706	0.0250419	0.0359905	sig
Lipid-B-P-0915	C57H92O6	TG(18:1_18:4_18:4)	GL	TG	LMGL03013034	0.0199089	0.0389818	0.0384052	0.0401505	0.0300055	0.0255664	0.0527458	0.0392021	0.0430743	0.0537456	0.0512342	0.0826556	0.0557432	0.0556516	0.0503593	1.59111	0.0177509	0.0264338	sig
Lipid-B-P-0429	C39H64O5	DG(18:2_18:4)	GL	DG	LMGL02010505	0.0108723	0.0138595	0.0136539	0.0532732	0.0492319	0.0439034	0.0498138	0.0554726	0.0652628	0.048904	0.047069	0.0495712	0.0456578	0.047909	0.0297686	1.16906	4.53094e-05	0.000146603	sig
Lipid-B-P-1154	C47H88O15	DGDG(16:0_16:0)	GL	DGDG	-	0	0	0	0.0466105	0.0717485	0.0661255	0.0555522	0.0735438	0.0276267	0.0343258	0.0555559	0.02458	0.0489617	0.0539339	0.0640311	1.14195	0.00237627	0.00442329	sig
Lipid-B-N-0035	C20H36O2	FFA(20:2)	FA	FFA	LMFA01030130	0	0	0	0	0	0	0	0	0	0.300789	0.248697	0.119628	0.185926	0.0615256	0.0635861	1.45223	0.00125017	0.00247629	sig
Lipid-B-P-0929	C57H90O6	TG(18:2_18:4_18:4)	GL	TG	LMGL03013042	0	0	0	0	0	0	1.08603	1.14626	1.14359	0	0	0	2.9536	2.61473	2.70166	1.58379	3.86399e-12	1.19397e-09	sig
Lipid-B-P-0899	C57H94O6	TG(16:0_18:3_20:5)	GL	TG	LMGL03010502	0	0	0	0	0	0	0	0	0	0	0	0	0.257162	0.245858	0.137915	1.50688	1.19311e-05	4.81924e-05	sig
Lipid-B-P-0896	C56H92O6	TG(17:2_17:3_19:3)	GL	TG	-	0	0	0	0	0	0	0	0	0	0	0	0	0.0280574	0.0288863	0.0233873	1.5582	6.289e-10	3.38087e-08	sig
