# Supplementary material for: Comparison of lipid profiles and nutritional quality of 11 red-flowered oil-tea camellia through quantitative lipidomics and chemometrics
Source: Food Chem X. 2025 Jul 4;29:102738. doi: 10.1016/j.fochx.2025.102738 (PMC12275141; doi:10.1016/j.fochx.2025.102738)
Supplement: Supplementary material 9 — The differential lipids in the TC4_vs_TC1 comparison. [file mmc9.xlsx]

## Sheet: Sheet1
Table S8. The differential lipids in the TC4_vs_TC1 comparison.
Index	Formula	Compounds	Class I	Class II	lipidmaps ID	TC4-1	TC4-2	TC4-3	TC1-1	TC1-2	TC1-3	VIP	P-value	FDR	Fold_Change	Log2FC	Type
Lipid-B-P-0586	C55H102O6	TG(16:0_18:1_18:1)	GL	TG	LMGL03010100	1047.42	888.102	968.998	197.229	75.9219	70.6948	1.37605	0.000171225	0.00746014	8.44716	3.07847	up
Lipid-B-P-0663	C57H104O6	TG(16:0_18:3_20:0)	GL	TG	LMGL03010262	2.71986	2.80919	2.4401	1.1651	0.572706	1.11423	1.34707	0.00340518	0.0322428	2.79419	1.48243	up
Lipid-B-P-1126	C41H74O12S	SQDG(14:0_18:2)	GL	SQDG	-	0.0157795	0.211377	0.137637	0	0	0	1.01686	0.16665	0.300566	Inf	Inf	up
Lipid-B-N-0329	C42H71O10P	PG(18:3_18:3)	GP	PG	-	0.0471741	0.0644417	0.0715191	0.0180462	0.0211571	0.0218538	1.30922	0.0275479	0.0946901	2.9994	1.58468	up
Lipid-B-N-0310	C38H69O10P	PG(14:0_18:3)	GP	PG	-	0.0263622	0.00932466	0.0166712	0	0	0	1.20726	0.071457	0.167193	Inf	Inf	up
Lipid-B-N-0288	C37H73O10P	PG(15:0_16:0)	GP	PG	-	0.0144393	0.023734	0.02688	0	0	0	1.31623	0.0284051	0.0956304	Inf	Inf	up
Lipid-B-N-0274	C41H70NO8P	PE(18:3_18:3)	GP	PE	-	2.29809	2.45371	2.44681	1.1089	0.9543	0.924999	1.38292	5.68847e-05	0.00429963	2.40901	1.26844	up
Lipid-B-N-0180	C44H76NO8P	PC(18:3_18:3)	GP	PC	LMGP01012233	6.5617	6.64562	7.68423	2.44626	2.7858	2.97075	1.36648	0.00268978	0.0292539	2.54688	1.34873	up
Lipid-B-N-0470	C41H79O8P	PA(18:1_20:0)	GP	PA	-	0.0827656	0.0998626	0.0794924	0	0	0	1.37506	0.00518423	0.0404393	Inf	Inf	up
Lipid-B-P-0193	C26H48NO7P	LPC(18:3)	GP	LPC	LMGP01050038	2.40019	2.64613	2.95377	0.975165	1.01658	1.03263	1.36524	0.00860724	0.0546331	2.64521	1.40338	up
Lipid-B-N-0455	C21H37O7P	LPA(18:3)	GP	LPA	LMGP10050023	0.141255	0.130027	0.133722	0	0	0	1.38757	0.000598279	0.013428	Inf	Inf	up
Lipid-B-N-0028	C18H34O2	FFA(18:1)	FA	FFA	LMFA01030061	744.856	849.738	762.646	72.2742	53.1729	71.255	1.384	0.00147008	0.0234441	11.9838	3.58301	up
Lipid-B-N-0034	C18H32O2	FFA(18:2)	FA	FFA	LMFA01030110	57.5703	71.1198	67.1836	25.3381	23.1842	25.994	1.363	0.00763144	0.0504904	2.6286	1.3943	up
Lipid-B-N-0030	C20H38O2	FFA(20:1)	FA	FFA	LMFA01030082	13.5739	15.7256	14.1476	1.61596	1.19213	1.31506	1.38309	0.00174645	0.0240534	10.5374	3.39744	up
Lipid-B-N-0039	C18H30O2	FFA(18:3)	FA	FFA	LMFA01030140	3.47387	4.11362	3.63798	0.615345	0.626234	0.595683	1.3794	0.00367595	0.0334033	6.10989	2.61115	up
Lipid-B-N-0032	C24H46O2	FFA(24:1)	FA	FFA	LMFA01030092	2.61764	4.05217	2.49074	0.674959	0.50635	0.45906	1.28934	0.0357249	0.109895	5.58444	2.48141	up
Lipid-B-N-0031	C22H42O2	FFA(22:1)	FA	FFA	LMFA01030088	1.87861	2.60442	1.57347	0.700713	0.601015	0.614361	1.26905	0.0444467	0.123733	3.16087	1.66032	up
Lipid-B-N-0012	C22H44O2	FFA(22:0)	FA	FFA	LMFA01010022	0.644293	0.81869	1.23803	0.511851	0.436552	0.351485	1.10171	0.109437	0.221802	2.07788	1.05512	up
Lipid-B-N-0029	C19H36O2	FFA(19:1)	FA	FFA	LMFA01030857	0.588839	0.666137	0.416953	0	0	0	1.34206	0.0170155	0.0741825	Inf	Inf	up
Lipid-B-N-0035	C20H36O2	FFA(20:2)	FA	FFA	LMFA01030130	0.300789	0.248697	0.119628	0	0	0	1.24796	0.0536401	0.140718	Inf	Inf	up
Lipid-B-N-0027	C17H32O2	FFA(17:1)	FA	FFA	LMFA01030059	0.182338	0.307567	0.195408	0	0	0	1.31263	0.0289615	0.0959562	Inf	Inf	up
Lipid-B-P-1040	C42H73NO7	DGTS(14:0_18:4)	GL	DGTS	-	1.48036	1.48092	0.91291	0.812399	0.701719	0.378336	1.14009	0.052182	0.138694	2.04718	1.03364	up
Lipid-B-P-1170	C49H86O15	DGDG(16:0_18:3)	GL	DGDG	-	2.03603	1.62655	1.83312	0.919998	0.858943	0.907092	1.34568	0.0138572	0.067554	2.04603	1.03283	up
Lipid-B-P-1196	C51H84O15	DGDG(18:3_18:3)	GL	DGDG	-	1.17329	1.39908	1.86722	0.706552	0.660266	0.746261	1.23103	0.0609565	0.151392	2.101	1.07108	up
Lipid-B-P-1183	C49H82O15	DGDG(14:0_20:5)	GL	DGDG	-	0.622536	0.623238	0.183656	0.191113	0.129867	0.0926566	1.03963	0.142221	0.26933	3.45577	1.78901	up
Lipid-B-P-1154	C47H88O15	DGDG(16:0_16:0)	GL	DGDG	-	0.0343258	0.0555559	0.02458	0	0	0	1.25202	0.052925	0.140055	Inf	Inf	up
Lipid-B-P-0387	C39H70O5	DG(18:0_18:3)	GL	DG	LMGL02010057	1.92468	1.83434	1.82209	0.885169	0.938141	0.825502	1.38277	2.87117e-05	0.00429963	2.10702	1.0752	up
Lipid-B-P-0428	C39H64O5	DG(18:3_18:3)	GL	DG	LMGL02010079	0.311738	0.315277	0.299427	0.120659	0.116194	0.13884	1.38323	6.4122e-05	0.00429963	2.46595	1.30214	up
Lipid-B-P-0429	C39H64O5	DG(18:2_18:4)	GL	DG	LMGL02010505	0.048904	0.047069	0.0495712	0.0108723	0.0138595	0.0136539	1.38557	1.38187e-05	0.00429963	3.79163	1.92282	up
Lipid-B-P-0111	C44H87NO4	Cer(t18:1/26:0)	SP	Cert	LMSP02010138	0.923638	0.943927	1.25742	0.503712	0.419094	0.390539	1.30468	0.0223948	0.0878446	2.37941	1.25061	up
Lipid-B-P-0092	C44H87NO5	Cer(t18:1/26:0(2OH))	SP	Cert	LMSP02010179	0.715355	0.907955	1.05913	0.342129	0.45702	0.271338	1.28221	0.0166291	0.0735563	2.50581	1.32528	up
Lipid-B-P-0096	C43H83NO5	Cer(t18:1/25:1(2OH))	SP	Cert	-	0.246385	0.196016	0.264069	0.120035	0.13775	0.0911301	1.2855	0.0116267	0.0634757	2.02476	1.01775	up
Lipid-B-P-0895	C55H90O6	TG(16:4_18:1_18:3)	GL	TG	-	1.30753	1.01228	1.2197	3.04384	3.00845	3.312	1.37777	0.000122666	0.00619464	0.377979	-1.40362	down
Lipid-B-P-0568	C49H90O6	TG(12:0_16:1_18:1)	GL	TG	LMGL03013351	1.1271	1.66041	1.67917	3.2968	3.01414	3.47055	1.34479	0.00197603	0.026032	0.456646	-1.13085	down
Lipid-B-P-0920	C63H104O6	TG(18:1_20:2_22:6)	GL	TG	LMGL03011836	1.04762	0.859997	0.912997	2.00324	2.22722	2.21991	1.37582	0.000294266	0.00990696	0.437279	-1.19337	down
Lipid-B-P-0863	C55H92O6	TG(12:0_18:1_22:6)	GL	TG	LMGL03013481	0.144556	0.0821259	0.179906	0.253146	0.302787	0.464533	1.15044	0.0674109	0.162753	0.398433	-1.32759	down
Lipid-B-P-0959	C63H96O6	TG(18:3_20:5_20:5)	GL	TG	LMGL03011549	0.117201	0.168534	0.0590815	0.212718	0.322079	0.28414	1.21368	0.0246814	0.089367	0.421054	-1.24792	down
Lipid-B-P-0938	C63H102O6	TG(16:0_22:5_22:5)	GL	TG	LMGL03012015	0.0545674	0.045909	0.0470201	0.127895	0.100382	0.150042	1.298	0.0295024	0.0971199	0.389873	-1.35892	down
Lipid-B-P-0962	C65H100O6	TG(20:4_20:5_20:5)	GL	TG	LMGL03011975	0.0152691	0.0199556	0.0142447	0.0396216	0.0288505	0.0378134	1.2877	0.0147388	0.0676645	0.465439	-1.10334	down
Lipid-B-P-0686	C63H116O6	TG(18:3_20:0_22:0)	GL	TG	LMGL03011340	0.0127557	0.0158938	0.0119001	0.0255914	0.0267786	0.042895	1.18059	0.0760929	0.175318	0.425651	-1.23226	down
Lipid-B-P-0924	C55H86O6	TG(16:4_18:3_18:3)	GL	TG	-	0.0110077	0.00365595	0.0135769	0.0222479	0.0305898	0.0362982	1.24789	0.0189104	0.0792564	0.316826	-1.65824	down
Lipid-B-P-0935	C61H98O6	TG(18:2_18:2_22:6)	GL	TG	LMGL03011544	0	0	0	0.0210079	0.107166	0.0729702	1.12158	0.11581	0.23162	0	-Inf	down
Lipid-B-P-0569	C50H92O6	TG(15:0_16:1_16:1)	GL	TG	LMGL03012901	0	0	0	0.0238032	0.0362943	0.050094	1.28811	0.0401727	0.117041	0	-Inf	down
Lipid-B-P-0648	C54H98O6	TG(13:0_18:1_20:2)	GL	TG	LMGL03013935	0	0	0	0.0201126	0.0187507	0.0234923	1.37697	0.004567	0.0374113	0	-Inf	down
Lipid-B-P-1128	C43H78O12S	SQDG(16:0_18:2)	GL	SQDG	-	5.61691	5.11506	5.74677	12.079	9.41487	12.1388	1.32001	0.019978	0.0818019	0.489962	-1.02926	down
Lipid-B-N-0360	C43H79O13P	PI(16:1_18:1)	GP	PI	LMGP06010873	2.58556	2.41258	3.34994	5.87431	6.22847	5.54685	1.35493	0.00153352	0.0234441	0.472989	-1.08012	down
Lipid-B-N-0291	C40H79O10P	PG(18:0_16:0)	GP	PG	LMGP04010888	1.15933	1.11015	1.39986	6.15597	6.35204	5.83363	1.38576	5.59392e-05	0.00429963	0.200055	-2.32153	down
Lipid-B-N-0295	C39H75O10P	PG(16:0_17:1)	GP	PG	-	0.0299818	0.0239241	0.02429	0.0505601	0.0573751	0.0495882	1.35439	0.00133024	0.0230321	0.496408	-1.0104	down
Lipid-B-N-0241	C43H80NO8P	PE(20:1_18:2)	GP	PE	LMGP02010854	32.9594	39.9207	34.3313	93.5975	92.3574	91.7415	1.38499	0.000763332	0.015951	0.386074	-1.37305	down
Lipid-B-N-0244	C45H84NO8P	PE(18:2_22:1)	GP	PE	LMGP02010676	4.62774	5.72958	4.84269	10.7733	10.7658	11.2943	1.3781	0.000582517	0.013428	0.462945	-1.11109	down
Lipid-B-N-0206	C41H80NO8P	PE(20:1_16:0)	GP	PE	LMGP02010847	2.40289	3.00718	2.5195	7.92343	8.00237	8.4826	1.38386	2.79981e-05	0.00429963	0.324871	-1.62206	down
Lipid-B-N-0228	C47H90NO8P	PE(18:1_24:1)	GP	PE	-	2.31149	2.59344	2.66317	5.02736	4.91763	5.47699	1.37287	0.000546414	0.013428	0.490735	-1.02698	down
Lipid-B-N-0257	C43H78NO8P	PE(18:3_20:1)	GP	PE	LMGP02010699	1.41771	1.40264	1.40294	2.29214	3.18743	2.97281	1.30281	0.0347105	0.107319	0.499658	-1.00099	down
Lipid-B-N-0222	C41H78NO8P	PE(20:2_16:0)	GP	PE	LMGP02010877	0.235883	0.278521	0.221072	0.648669	0.631878	0.627874	1.38312	0.000628477	0.013602	0.385385	-1.37563	down
Lipid-B-N-0208	C43H84NO8P	PE(20:1_18:0)	GP	PE	LMGP02010852	0.201563	0.241325	0.169049	0.470474	0.455585	0.481084	1.37074	0.00289525	0.0297559	0.434878	-1.20132	down
Lipid-B-N-0226	C45H86NO8P	PE(20:1_20:1)	GP	PE	LMGP02011175	0.0961554	0.121606	0.0876216	0.549502	0.410172	0.43857	1.34794	0.0100882	0.0592934	0.218405	-2.19492	down
Lipid-B-N-0245	C45H84NO8P	PE(18:1_22:2)	GP	PE	LMGP02010651	0.0781737	0.0886895	0.115518	0.267968	0.249587	0.237244	1.36488	0.000487088	0.013428	0.374115	-1.41845	down
Lipid-B-N-0216	C38H72NO8P	PE(16:0_17:2)	GP	PE	-	0	0	0	0.125081	0.0595447	0.167547	1.22292	0.0647339	0.15818	0	-Inf	down
Lipid-B-N-0126	C42H80NO8P	PC(16:1_18:1)	GP	PC	LMGP01010678	14.6607	18.6987	18.0153	31.2078	35.6099	37.5707	1.348	0.00251987	0.0292539	0.49215	-1.02283	down
Lipid-B-N-0137	C50H96NO8P	PC(18:1_24:1)	GP	PC	LMGP01012162	3.37603	3.80053	3.89176	8.86864	8.96964	11.2061	1.34563	0.0129707	0.0671502	0.381084	-1.39182	down
Lipid-B-N-0128	C43H82NO8P	PC(17:1_18:1)	GP	PC	LMGP01011532	2.21275	1.95536	3.33125	5.51018	5.59636	6.99382	1.30647	0.00551235	0.0412406	0.414321	-1.27118	down
Lipid-B-N-0136	C48H92NO8P	PC(18:1_22:1)	GP	PC	LMGP01012158	1.21413	1.45306	1.46622	3.41844	3.58275	4.40889	1.34543	0.0113069	0.0630408	0.362259	-1.46491	down
Lipid-B-N-0499	C43H71O8P	PA(18:1_22:6)	GP	PA	LMGP10010040	6.20479	5.67546	4.53584	8.96777	11.9366	12.8208	1.2786	0.0248796	0.089367	0.486762	-1.03871	down
Lipid-B-N-0463	C35H69O8P	PA(16:0_16:0)	GP	PA	LMGP10010012	0.0846131	0.208928	0.200986	0.474021	0.335667	0.325576	1.19157	0.0281453	0.0952852	0.435606	-1.1989	down
Lipid-B-P-0349	C38H72O5	DG(16:0_19:1)	GL	DG	LMGL02010522	0.0892945	0.0520689	0.0737015	0.172114	0.175971	0.158106	1.3489	0.00427789	0.0374113	0.424869	-1.23491	down
Lipid-B-P-0079	C43H87NO5	Cer(t18:0/25:0(2OH))	SP	Cert	LMSP02030068	0	0	0	0.129814	0.0848346	0.104168	1.34619	0.0146956	0.0676645	0	-Inf	down
Lipid-B-P-0965	C59H108O12	ADGGA((O-16:0)16:0_18:1)	GL	ADGGA	-	0.330558	0.198192	0.366534	0.48606	0.695378	0.871829	1.17782	0.0562614	0.145587	0.436029	-1.1975	down
