# Supplementary material for: Comparison of lipid profiles and nutritional quality of 11 red-flowered oil-tea camellia through quantitative lipidomics and chemometrics
Source: Food Chem X. 2025 Jul 4;29:102738. doi: 10.1016/j.fochx.2025.102738 (PMC12275141; doi:10.1016/j.fochx.2025.102738)
Supplement: Supplementary material 10 — The differential lipids in the TCHZ_vs_TC1 comparison. [file mmc10.xlsx]

## Sheet: Sheet1
Table S9. The differential lipids in the TCHZ_vs_TC1 comparison.
Index	Formula	Compounds	Class I	Class II	lipidmaps ID	TCHZ-1	TCHZ-2	TCHZ-3	TC1-1	TC1-2	TC1-3	VIP	P-value	FDR	Fold_Change	Log2FC	Type
Lipid-B-P-0645	C53H96O6	TG(14:0_18:1_18:2)	GL	TG	LMGL03014362	53.2097	50.8988	53.2275	22.8236	23.642	26.3324	1.30557	5.52721e-05	0.00595082	2.16127	1.11188	up
Lipid-B-P-0712	C53H94O6	TG(16:0_16:2_18:2)	GL	TG	-	35.9901	31.3607	32.3922	8.72526	8.13729	10.0259	1.30152	0.0010904	0.0132592	3.70952	1.89123	up
Lipid-B-P-0570	C51H94O6	TG(16:0_16:1_16:1)	GL	TG	LMGL03010018	33.1301	18.6416	39.4245	14.7187	10.028	19.1296	1.0079	0.109054	0.192188	2.07849	1.05553	up
Lipid-B-P-0487	C51H98O6	TG(16:0_16:0_16:0)	GL	TG	LMGL03010001	23.3063	25.3237	19.7549	9.87764	9.87345	9.39965	1.26846	0.0144656	0.050917	2.34591	1.23015	up
Lipid-B-P-0704	C53H94O6	TG(14:0_18:2_18:2)	GL	TG	LMGL03012793	23.0914	21.0305	22.8511	7.04054	6.17832	7.43874	1.30566	0.000170832	0.00595082	3.24205	1.69691	up
Lipid-B-P-0571	C51H94O6	TG(14:0_16:0_18:2)	GL	TG	LMGL03014227	21.8371	18.0467	17.2244	5.8618	6.00328	6.41313	1.28045	0.0110166	0.0422782	3.12439	1.64358	up
Lipid-B-P-0530	C51H96O6	TG(14:0_16:0_18:1)	GL	TG	LMGL03014226	18.0395	15.8342	15.8851	7.59325	7.40547	7.46564	1.2951	0.00608541	0.0314439	2.21501	1.14731	up
Lipid-B-P-0713	C54H96O6	TG(15:0_18:2_18:2)	GL	TG	LMGL03012907	3.77433	3.62652	3.43678	1.63102	1.60091	1.65465	1.30385	0.00195616	0.0165187	2.21783	1.14915	up
Lipid-B-P-0900	C57H94O6	TG(18:1_18:3_18:4)	GL	TG	LMGL03016222	3.38689	3.96237	4.23929	0	0	0	1.29944	0.00419715	0.0255187	Inf	Inf	up
Lipid-B-P-0828	C55H94O6	TG(16:1_16:1_20:4)	GL	TG	LMGL03010214	3.29385	3.19997	3.54733	1.25586	1.4059	1.41133	1.30286	0.000507847	0.00840704	2.46525	1.30173	up
Lipid-B-P-0643	C53H96O6	TG(16:0_16:2_18:1)	GL	TG	-	3.1501	3.16549	3.52153	1.7586	1.42053	1.43255	1.28931	0.000467457	0.0082113	2.13309	1.09295	up
Lipid-B-P-0929	C57H90O6	TG(18:2_18:4_18:4)	GL	TG	LMGL03013042	2.9536	2.61473	2.70166	0	0	0	1.3077	0.00135607	0.0139744	Inf	Inf	up
Lipid-B-P-0711	C53H94O6	TG(16:1_16:2_18:1)	GL	TG	-	2.05762	1.62599	2.10607	0.571173	0.498141	0.522346	1.28312	0.010526	0.0419334	3.63751	1.86295	up
Lipid-B-P-0766	C53H92O6	TG(14:0_18:2_18:3)	GL	TG	LMGL03014382	1.84555	2.26436	2.08049	0.841124	0.902021	0.833163	1.28175	0.00834652	0.039646	2.40282	1.26473	up
Lipid-B-P-0775	C54H94O6	TG(15:0_18:2_18:3)	GL	TG	LMGL03015166	1.36115	1.54172	1.80319	0.531711	0.707867	0.766981	1.24659	0.00780109	0.0379445	2.34534	1.2298	up
Lipid-B-P-0635	C51H92O6	TG(14:0_16:1_18:2)	GL	TG	LMGL03014252	1.32151	1.33696	1.27059	0.478059	0.347392	0.49018	1.30161	0.000683893	0.00945015	2.98645	1.57843	up
Lipid-B-P-0579	C52H96O6	TG(16:0_16:0_17:2)	GL	TG	LMGL03010026	1.10453	0.919448	1.09033	0.313267	0.302653	0.306765	1.29586	0.00644773	0.0321329	3.37525	1.755	up
Lipid-B-P-0830	C55H94O6	TG(16:2_18:1_18:3)	GL	TG	-	1.01426	0.850494	0.958166	0.355745	0.288405	0.386837	1.29013	0.00116628	0.0134853	2.73808	1.45316	up
Lipid-B-P-0770	C53H92O6	TG(14:0_14:0_22:5)	GL	TG	LMGL03012781	0.843366	0.579501	0.620625	0.200181	0.297156	0.33449	1.19685	0.0229235	0.0666865	2.45663	1.29668	up
Lipid-B-P-0746	C62H112O6	TG(23:0_18:2_18:2)	GL	TG	-	0.719965	0.691184	0.729359	0.311742	0.248151	0.3626	1.29223	0.00322758	0.0228455	2.32035	1.21434	up
Lipid-B-P-0755	C64H116O6	TG(25:0_18:2_18:2)	GL	TG	-	0.589077	0.5584	0.716871	0.307111	0.280378	0.304516	1.25702	0.0191553	0.059119	2.09007	1.06355	up
Lipid-B-P-0565	C49H90O6	TG(12:0_16:0_18:2)	GL	TG	LMGL03013327	0.579079	0.47224	0.568775	0.231198	0.248559	0.281118	1.27193	0.00634049	0.0318597	2.12925	1.09035	up
Lipid-B-P-0525	C49H92O6	TG(14:0_14:0_18:1)	GL	TG	LMGL03012762	0.537749	0.411207	0.410245	0.124766	0.146991	0.128557	1.26726	0.0151904	0.0513365	3.39533	1.76355	up
Lipid-B-P-0865	C55H92O6	TG(16:1_18:3_18:3)	GL	TG	LMGL03010221	0.41144	0.445366	0.485041	0.166025	0.208355	0.23032	1.27678	0.00104988	0.0130271	2.21903	1.14993	up
Lipid-B-P-0827	C55H94O6	TG(14:0_18:1_20:5)	GL	TG	LMGL03014373	0.318823	0.297662	0.420441	0.150813	0.162064	0.146148	1.22212	0.0348531	0.0890366	2.25897	1.17567	up
Lipid-B-P-0504	C58H112O6	TG(15:0_16:0_24:0)	GL	TG	-	0.292439	0.395495	0.313758	0.16446	0.202179	0.125259	1.18928	0.0145717	0.050917	2.03638	1.02601	up
Lipid-B-P-0899	C57H94O6	TG(16:0_18:3_20:5)	GL	TG	LMGL03010502	0.257162	0.245858	0.137915	0	0	0	1.23222	0.0302182	0.0805819	Inf	Inf	up
Lipid-B-P-0937	C61H98O6	TG(18:1_18:3_22:6)	GL	TG	LMGL03011537	0.221337	0.238521	0.341218	0	0	0	1.2638	0.0190846	0.059119	Inf	Inf	up
Lipid-B-P-0777	C54H94O6	TG(13:0_16:0_22:5)	GL	TG	LMGL03013810	0.171706	0.285662	0.248615	0.0926874	0.0950987	0.0573566	1.18465	0.0326311	0.0858861	2.87989	1.52601	up
Lipid-B-P-0569	C50H92O6	TG(15:0_16:1_16:1)	GL	TG	LMGL03012901	0.129883	0.0557044	0.109204	0.0238032	0.0362943	0.050094	1.05105	0.0958687	0.177168	2.67526	1.41968	up
Lipid-B-P-0639	C52H94O6	TG(13:0_18:1_18:2)	GL	TG	LMGL03013927	0.122759	0.117647	0.160017	0.0520916	0.057168	0.068618	1.22677	0.020729	0.0620849	2.25111	1.17064	up
Lipid-B-P-0896	C56H92O6	TG(17:2_17:3_19:3)	GL	TG	-	0.0280574	0.0288863	0.0233873	0	0	0	1.29869	0.00406109	0.0251954	Inf	Inf	up
Lipid-B-P-1126	C41H74O12S	SQDG(14:0_18:2)	GL	SQDG	-	0.0795063	0.107504	0.156166	0	0	0	1.2217	0.0362592	0.089982	Inf	Inf	up
Lipid-B-N-0287	C36H71O10P	PG(14:0_16:0)	GP	PG	-	0.331736	0.24077	0.292634	0.1231	0.14969	0.139358	1.23559	0.0219518	0.0647897	2.0991	1.06977	up
Lipid-B-N-0288	C37H73O10P	PG(15:0_16:0)	GP	PG	-	0.0136916	0.0227016	0.0199637	0	0	0	1.25805	0.0195635	0.0598134	Inf	Inf	up
Lipid-B-N-0310	C38H69O10P	PG(14:0_18:3)	GP	PG	-	0.00970791	0.0148064	0.0120071	0	0	0	1.2708	0.0143489	0.050917	Inf	Inf	up
Lipid-B-N-0214	C37H70NO8P	PE(16:0_16:2)	GP	PE	-	0.113588	0.12245	0.118789	0	0	0	1.30885	0.000472165	0.0082113	Inf	Inf	up
Lipid-B-N-0035	C20H36O2	FFA(20:2)	FA	FFA	LMFA01030130	0.185926	0.0615256	0.0635861	0	0	0	1.03062	0.127863	0.218988	Inf	Inf	up
Lipid-B-P-1196	C51H84O15	DGDG(18:3_18:3)	GL	DGDG	-	1.76441	1.25522	1.49482	0.706552	0.660266	0.746261	1.23208	0.0292383	0.0790083	2.13643	1.0952	up
Lipid-B-P-1154	C47H88O15	DGDG(16:0_16:0)	GL	DGDG	-	0.0489617	0.0539339	0.0640311	0	0	0	1.29491	0.00628811	0.0318597	Inf	Inf	up
Lipid-B-P-0428	C39H64O5	DG(18:3_18:3)	GL	DG	LMGL02010079	0.325726	0.33104	0.324708	0.120659	0.116194	0.13884	1.30687	0.000547011	0.00840704	2.61244	1.3854	up
Lipid-B-P-0429	C39H64O5	DG(18:2_18:4)	GL	DG	LMGL02010505	0.0456578	0.047909	0.0297686	0.0108723	0.0138595	0.0136539	1.2092	0.0351882	0.0890467	3.21306	1.68395	up
Lipid-B-P-0078	C42H85NO5	Cer(t18:0/24:0(2OH))	SP	Cert	LMSP02030002	0.773911	0.67683	0.744187	0.326853	0.287155	0.175971	1.27968	0.00192354	0.016472	2.77846	1.47429	up
Lipid-B-P-0079	C43H87NO5	Cer(t18:0/25:0(2OH))	SP	Cert	LMSP02030068	0.34864	0.349624	0.424358	0.129814	0.0848346	0.104168	1.28411	0.00246647	0.0192258	3.52122	1.81608	up
Lipid-B-P-0089	C41H81NO5	Cer(t18:1/23:0(2OH))	SP	Cert	LMSP02010186	0.291468	0.33948	0.323079	0.114405	0.11366	0.159407	1.27847	0.000815527	0.0107791	2.46218	1.29994	up
Lipid-B-P-0541	C57H108O6	TG(18:0_18:0_18:1)	GL	TG	LMGL03010188	390.715	394.383	402.705	966.172	884.012	934.484	1.30497	0.00166258	0.0148654	0.426551	-1.22921	down
Lipid-B-P-0544	C57H108O6	TG(16:0_18:1_20:0)	GL	TG	LMGL03010201	259.856	268.229	279.575	785.827	760.135	808.318	1.30831	0.000136887	0.00595082	0.34306	-1.54347	down
Lipid-B-P-0606	C59H110O6	TG(18:1_18:1_20:0)	GL	TG	LMGL03010428	92.7065	94.2869	97.4506	203.874	209.874	219.059	1.30651	0.000587989	0.00871945	0.449495	-1.15362	down
Lipid-B-P-0602	C59H110O6	TG(18:0_18:2_20:0)	GL	TG	LMGL03010427	85.2172	89.8727	93.5515	188.353	195.302	205.653	1.30371	0.000401557	0.00817506	0.455858	-1.13334	down
Lipid-B-P-0725	C57H102O6	TG(18:0_18:1_18:3)	GL	TG	LMGL03010291	25.3598	25.6563	28.3971	57.5935	56.7721	57.853	1.30725	0.000324503	0.00740939	0.461119	-1.11679	down
Lipid-B-P-0665	C58H106O6	TG(18:1_18:1_19:1)	GL	TG	LMGL03013031	23.8255	23.9745	23.9996	53.9376	51.7811	57.7803	1.30213	0.00325382	0.0228455	0.439144	-1.18723	down
Lipid-B-P-0539	C56H106O6	TG(17:0_18:0_18:1)	GL	TG	LMGL03010119	22.5727	23.7975	24.4889	68.7318	67.4292	69.4352	1.30974	6.56672e-07	0.000399257	0.344652	-1.53679	down
Lipid-B-P-0610	C61H114O6	TG(22:0_18:1_18:1)	GL	TG	-	20.7157	21.0082	23.1414	53.4919	58.2435	64.393	1.29106	0.00502025	0.0284245	0.368285	-1.44111	down
Lipid-B-P-0598	C58H108O6	TG(15:0_18:1_22:1)	GL	TG	LMGL03015160	14.7373	12.9836	13.6498	44.7411	52.5238	40.9184	1.28123	0.00976309	0.0412285	0.29939	-1.7399	down
Lipid-B-P-0547	C59H112O6	TG(18:0_18:1_20:0)	GL	TG	LMGL03010382	10.9842	10.6616	11.4355	34.945	37.386	37.7482	1.30726	0.000629612	0.00890242	0.300522	-1.73446	down
Lipid-B-P-0551	C59H112O6	TG(16:0_20:0_20:1)	GL	TG	LMGL03010383	9.51617	9.05584	9.96259	48.2919	51.6052	48.8102	1.30862	0.000329035	0.00740939	0.191884	-2.38169	down
Lipid-B-P-0599	C58H108O6	TG(18:0_18:1_19:1)	GL	TG	LMGL03016144	5.14616	5.21955	5.5223	15.8425	17.596	19.3837	1.29295	0.00629702	0.0318597	0.300783	-1.73321	down
Lipid-B-P-0617	C61H114O6	TG(18:1_20:0_22:1)	GL	TG	LMGL03011273	3.76621	3.95595	4.09598	8.97129	9.72386	9.93567	1.30301	0.00119231	0.0134853	0.412777	-1.27657	down
Lipid-B-P-0798	C59H104O6	TG(18:1_18:2_20:2)	GL	TG	LMGL03010602	3.59514	2.72052	2.81785	11.9639	11.7899	10.6475	1.30085	0.000176176	0.00595082	0.265499	-1.91322	down
Lipid-B-P-0608	C60H112O6	TG(15:0_18:1_24:1)	GL	TG	-	2.33615	2.02648	2.67877	5.08272	5.3038	5.17208	1.29621	0.00199958	0.0166541	0.452573	-1.14378	down
Lipid-B-P-0873	C59H100O6	TG(18:1_18:1_20:5)	GL	TG	LMGL03010748	1.15196	1.19265	1.49002	3.87892	5.72978	3.92309	1.22377	0.0306268	0.0813148	0.283379	-1.81919	down
Lipid-B-P-0920	C63H104O6	TG(18:1_20:2_22:6)	GL	TG	LMGL03011836	0.852146	0.923838	0.937054	2.00324	2.22722	2.21991	1.30088	0.00138117	0.0139959	0.420602	-1.24947	down
Lipid-B-P-0727	C59H106O6	TG(16:0_18:3_22:1)	GL	TG	LMGL03010695	0.819322	0.582523	0.797326	1.15662	1.33474	1.91079	1.09592	0.071917	0.141931	0.499567	-1.00125	down
Lipid-B-P-0546	C58H110O6	TG(16:0_18:1_21:0)	GL	TG	LMGL03010455	0.554813	0.570929	0.703532	2.51841	3.29266	2.67855	1.2808	0.00900012	0.0400568	0.215472	-2.21443	down
Lipid-B-P-0614	C61H114O6	TG(18:1_20:0_20:1)	GL	TG	LMGL03010720	0.489451	0.50873	0.547064	1.41559	1.45997	1.52209	1.307	8.74184e-05	0.00595082	0.35138	-1.5089	down
Lipid-B-P-0714	C54H96O6	TG(16:0_17:1_18:3)	GL	TG	LMGL03010091	0.375787	0.380222	0.426643	0.755722	0.813387	0.933684	1.27159	0.00892007	0.0400568	0.472533	-1.08151	down
Lipid-B-P-0843	C59H102O6	TG(18:1_18:3_20:2)	GL	TG	LMGL03010662	0.360871	0.35092	0.353	0.841243	0.741014	0.739018	1.2932	0.0061026	0.0314439	0.458709	-1.12435	down
Lipid-B-P-0747	C63H114O6	TG(20:1_22:1_18:2)	GL	TG	-	0.234856	0.178212	0.240805	0.529054	0.492195	0.536566	1.292	0.00047269	0.0082113	0.419737	-1.25244	down
Lipid-B-P-0750	C63H114O6	TG(18:2_20:1_22:1)	GL	TG	LMGL03011424	0.211296	0.191537	0.178776	0.403312	0.486158	0.484717	1.28066	0.00580301	0.0308996	0.423238	-1.24046	down
Lipid-B-P-0751	C63H114O6	TG(18:3_20:0_22:1)	GL	TG	LMGL03011425	0.18638	0.22028	0.42709	0.649145	0.745037	0.850952	1.21344	0.00910177	0.0400568	0.371359	-1.42911	down
Lipid-B-P-0874	C59H100O6	TG(20:1_18:3_18:3)	GL	TG	-	0.17296	0.151823	0.209196	0.418109	0.419202	0.492229	1.27767	0.00151252	0.0147871	0.401628	-1.31607	down
Lipid-B-P-0807	C61H108O6	TG(18:1_18:3_22:1)	GL	TG	LMGL03011123	0.127623	0.249654	0.228223	0.532153	0.87959	0.97638	1.18757	0.0396074	0.0955606	0.253546	-1.97968	down
Lipid-B-P-0947	C61H96O6	TG(18:1_18:4_22:6)	GL	TG	LMGL03016257	0.104408	0.0636651	0.12788	0.263623	0.278487	0.378554	1.21899	0.0143384	0.050917	0.321456	-1.63731	down
Lipid-B-P-0656	C56H102O6	TG(17:1_18:1_18:1)	GL	TG	LMGL03010161	0.0957146	0.0894868	0.111384	0.222102	0.220815	0.185425	1.27055	0.00357293	0.0239481	0.472014	-1.0831	down
Lipid-B-P-0552	C59H112O6	TG(18:0_18:0_20:1)	GL	TG	LMGL03010388	0.0827151	0.0808813	0.12015	0.396823	0.482699	0.369908	1.27774	0.0055303	0.0302921	0.227101	-2.1386	down
Lipid-B-P-0953	C61H94O6	TG(18:2_20:5_20:5)	GL	TG	LMGL03011473	0.0823714	0.0663913	0.0541314	0.182215	0.0948743	0.157077	1.06979	0.0858714	0.163667	0.467319	-1.09752	down
Lipid-B-P-0938	C63H102O6	TG(16:0_22:5_22:5)	GL	TG	LMGL03012015	0.0520485	0.0350133	0.0387724	0.127895	0.100382	0.150042	1.23111	0.018496	0.0585706	0.332614	-1.58808	down
Lipid-B-P-0805	C61H108O6	TG(20:1_18:2_20:2)	GL	TG	-	0.0510552	0.0333439	0.0414179	0.156108	0.0692208	0.137149	1.08113	0.090931	0.170636	0.347103	-1.52657	down
Lipid-B-P-0877	C61H104O6	TG(18:3_18:3_22:1)	GL	TG	LMGL03011275	0.038614	0.034299	0.030273	0.0792061	0.078319	0.0845546	1.29924	0.000153851	0.00595082	0.426248	-1.23024	down
Lipid-B-P-0959	C63H96O6	TG(18:3_20:5_20:5)	GL	TG	LMGL03011549	0.0258111	0.064472	0.0851089	0.212718	0.322079	0.28414	1.24165	0.00908587	0.0400568	0.21417	-2.22317	down
Lipid-B-P-0945	C61H96O6	TG(16:0_20:5_22:6)	GL	TG	LMGL03011613	0.024591	0.0387172	0.020953	0.0552628	0.0908195	0.0834229	1.17601	0.0290942	0.07897	0.367143	-1.44559	down
Lipid-B-P-0924	C55H86O6	TG(16:4_18:3_18:3)	GL	TG	-	0.0150816	0.00877241	0.00388405	0.0222479	0.0305898	0.0362982	1.16893	0.0188487	0.0590936	0.311188	-1.68414	down
Lipid-B-P-0962	C65H100O6	TG(20:4_20:5_20:5)	GL	TG	LMGL03011975	0.00852647	0.00827872	0.00841472	0.0396216	0.0288505	0.0378134	1.2721	0.0148171	0.0513365	0.237285	-2.07531	down
Lipid-B-P-0650	C54H98O6	TG(16:0_17:0_18:3)	GL	TG	LMGL03010077	0	0	0	0.356594	0.252194	0.334313	1.28436	0.0100438	0.0412285	0	-Inf	down
Lipid-B-N-0416	C40H76NO10P	PS(16:0_18:1)	GP	PS	LMGP03010007	4.31631	3.32301	7.21937	12.2468	12.2515	17.2779	1.19059	0.0150983	0.0513365	0.355673	-1.49137	down
Lipid-B-N-0415	C39H74NO10P	PS(17:0_16:1)	GP	PS	LMGP03010230	3.42146	3.34397	2.5709	4.75026	7.10539	7.38113	1.15933	0.0472847	0.106085	0.485337	-1.04294	down
Lipid-B-N-0419	C42H80NO10P	PS(18:0_18:1)	GP	PS	LMGP03010025	1.05353	1.62679	2.28517	3.61036	5.06621	6.96412	1.13391	0.0534182	0.113959	0.317472	-1.6553	down
Lipid-B-N-0430	C46H86NO10P	PS(18:1_22:1)	GP	PS	LMGP03010337	0.618114	0.518336	0.967385	2.8516	3.29014	3.79596	1.27563	0.00362373	0.0239481	0.211702	-2.23989	down
Lipid-B-N-0364	C45H83O13P	PI(18:1_18:1)	GP	PI	-	105.957	118.148	109.739	244.256	245.993	242.088	1.30918	0.000265938	0.00740939	0.455861	-1.13333	down
Lipid-B-N-0351	C45H85O13P	PI(18:0_18:1)	GP	PI	LMGP06010957	64.9738	72.0405	66.0172	163.106	154.929	170.483	1.30409	0.000382372	0.00817506	0.415607	-1.26671	down
Lipid-B-N-0349	C44H83O13P	PI(17:0_18:1)	GP	PI	LMGP06010295	4.09016	3.7791	4.24005	9.89777	7.72407	8.87191	1.26463	0.0135659	0.0490956	0.457063	-1.12954	down
Lipid-B-N-0384	C45H79O13P	PI(18:1_18:3)	GP	PI	-	2.9739	4.57863	4.01614	9.92629	7.4749	9.73256	1.23718	0.00864212	0.0400568	0.426357	-1.22986	down
Lipid-B-N-0343	C45H87O13P	PI(18:0_18:0)	GP	PI	LMGP06010008	2.55434	3.10009	2.59165	6.34189	6.51248	6.73464	1.30409	0.000163175	0.00595082	0.420954	-1.24827	down
Lipid-B-N-0360	C43H79O13P	PI(16:1_18:1)	GP	PI	LMGP06010873	1.96016	2.34843	1.50679	5.87431	6.22847	5.54685	1.29595	0.000291739	0.00740939	0.32949	-1.60169	down
Lipid-B-N-0367	C47H87O13P	PI(18:1_20:1)	GP	PI	LMGP06010508	0.417083	0.66552	0.690447	2.21864	1.84518	1.56114	1.24585	0.0105816	0.0419334	0.315211	-1.66561	down
Lipid-B-N-0291	C40H79O10P	PG(18:0_16:0)	GP	PG	LMGP04010888	0.686378	0.490543	0.684878	6.15597	6.35204	5.83363	1.30783	0.000124657	0.00595082	0.101507	-3.30035	down
Lipid-B-N-0303	C40H75O10P	PG(18:1_16:1)	GP	PG	LMGP04010881	0.425353	0.28733	0.391513	0.821378	0.923306	1.05278	1.26088	0.0038825	0.0245892	0.394713	-1.34112	down
Lipid-B-N-0298	C41H79O10P	PG(17:0_18:1)	GP	PG	LMGP04010893	0.240818	0.19532	0.235997	0.656926	0.792868	0.674536	1.28779	0.00402679	0.0251954	0.316399	-1.66018	down
Lipid-B-N-0320	C44H79O10P	PG(18:1_20:3)	GP	PG	LMGP04010335	0.0770126	0.0338708	0.04208	0.0986261	0.110724	0.118659	1.17142	0.0321893	0.0850916	0.466338	-1.10055	down
Lipid-B-N-0319	C44H79O10P	PG(18:0_20:4)	GP	PG	LMGP04010039	0	0	0	0.0407215	0.0262813	0.0346533	1.27186	0.0149212	0.0513365	0	-Inf	down
Lipid-B-N-0241	C43H80NO8P	PE(20:1_18:2)	GP	PE	LMGP02010854	41.6412	42.6408	48.5704	93.5975	92.3574	91.7415	1.30433	0.00116095	0.0134853	0.478409	-1.06368	down
Lipid-B-N-0207	C41H80NO8P	PE(18:1_18:0)	GP	PE	LMGP02010050	29.2633	29.6888	31.5913	65.2943	63.2641	67.9545	1.30544	0.000167651	0.00595082	0.460751	-1.11794	down
Lipid-B-N-0253	C41H74NO8P	PE(18:3_18:1)	GP	PE	LMGP02010691	9.31441	8.99359	10.24	23.6077	19.9462	22.1729	1.28837	0.00361903	0.0239481	0.434343	-1.20309	down
Lipid-B-N-0244	C45H84NO8P	PE(18:2_22:1)	GP	PE	LMGP02010676	4.79664	4.91138	5.1686	10.7733	10.7658	11.2943	1.30739	3.70836e-05	0.00595082	0.453096	-1.14211	down
Lipid-B-N-0211	C47H92NO8P	PE(24:0_18:1)	GP	PE	LMGP02010294	4.10378	4.23388	4.60508	11.9601	11.5947	12.6172	1.30557	0.000198848	0.00636313	0.357811	-1.48273	down
Lipid-B-N-0217	C39H74NO8P	PE(18:1_16:1)	GP	PE	LMGP02011198	3.32497	3.19118	3.52155	7.06278	6.43711	7.51287	1.28959	0.00412392	0.0253267	0.477695	-1.06584	down
Lipid-B-N-0206	C41H80NO8P	PE(20:1_16:0)	GP	PE	LMGP02010847	2.57332	2.5382	2.66771	7.92343	8.00237	8.4826	1.30782	0.000607833	0.00879911	0.318711	-1.64968	down
Lipid-B-N-0205	C40H78NO8P	PE(17:0_18:1)	GP	PE	LMGP02011211	2.22583	2.28227	2.48919	6.22602	6.12501	6.56833	1.30639	7.24457e-05	0.00595082	0.369848	-1.43499	down
Lipid-B-N-0209	C43H84NO8P	PE(20:0_18:1)	GP	PE	LMGP02010135	1.89017	1.80809	1.9169	5.37405	5.24604	5.69706	1.30648	0.000814292	0.0107791	0.344127	-1.53899	down
Lipid-B-N-0228	C47H90NO8P	PE(18:1_24:1)	GP	PE	-	1.25295	1.18131	1.30549	5.02736	4.91763	5.47699	1.30518	0.00130999	0.0139623	0.242495	-2.04397	down
Lipid-B-N-0257	C43H78NO8P	PE(18:3_20:1)	GP	PE	LMGP02010699	0.920794	0.832744	1.01934	2.29214	3.18743	2.97281	1.25842	0.0166923	0.0554585	0.328059	-1.60797	down
Lipid-B-N-0210	C45H88NO8P	PE(22:0_18:1)	GP	PE	LMGP02010153	0.729941	0.756037	0.77478	2.48833	2.34336	2.67936	1.30248	0.00267212	0.020391	0.30099	-1.73221	down
Lipid-B-N-0277	C45H78NO8P	PE(18:1_22:5)	GP	PE	LMGP02011142	0.616145	0.602673	0.528359	1.24847	1.45494	1.44864	1.29021	0.00286648	0.0212822	0.420799	-1.2488	down
Lipid-B-N-0249	C39H70NO8P	PE(18:1_16:3)	GP	PE	-	0.20137	0.114287	0.230707	0.507783	0.451782	0.306126	1.12903	0.0368216	0.0910063	0.431673	-1.21199	down
Lipid-B-N-0208	C43H84NO8P	PE(20:1_18:0)	GP	PE	LMGP02010852	0.0925264	0.112659	0.133564	0.470474	0.455585	0.481084	1.30646	5.87279e-05	0.00595082	0.240736	-2.05448	down
Lipid-B-N-0245	C45H84NO8P	PE(18:1_22:2)	GP	PE	LMGP02010651	0.0719997	0.038987	0.0635729	0.267968	0.249587	0.237244	1.29663	0.000140557	0.00595082	0.231267	-2.11237	down
Lipid-B-N-0226	C45H86NO8P	PE(20:1_20:1)	GP	PE	LMGP02011175	0.0592348	0.057078	0.0714642	0.549502	0.410172	0.43857	1.28137	0.0102786	0.0413866	0.134295	-2.89652	down
Lipid-B-N-0151	C46H86NO8P	PC(20:1_18:2)	GP	PC	LMGP01011818	14.1827	13.9537	11.9153	25.475	25.3487	31.0936	1.25975	0.0101701	0.0412285	0.488929	-1.0323	down
Lipid-B-N-0137	C50H96NO8P	PC(18:1_24:1)	GP	PC	LMGP01012162	3.39403	3.48443	3.43544	8.86864	8.96964	11.2061	1.27361	0.0145194	0.050917	0.355109	-1.49367	down
Lipid-B-N-0128	C43H82NO8P	PC(17:1_18:1)	GP	PC	LMGP01011532	2.87834	2.94263	2.79202	5.51018	5.59636	6.99382	1.25433	0.0216087	0.0640884	0.475847	-1.07143	down
Lipid-B-N-0119	C48H94NO8P	PC(18:1_22:0)	GP	PC	LMGP01010839	1.68403	1.70659	1.6016	3.64087	3.45144	4.51508	1.25652	0.0205393	0.0618213	0.430089	-1.21729	down
Lipid-B-N-0136	C48H92NO8P	PC(18:1_22:1)	GP	PC	LMGP01012158	0.809222	0.907888	0.862337	3.41844	3.58275	4.40889	1.28347	0.0101715	0.0412285	0.226067	-2.14517	down
Lipid-B-N-0499	C43H71O8P	PA(18:1_22:6)	GP	PA	LMGP10010040	4.8512	3.37329	3.96161	8.96777	11.9366	12.8208	1.23814	0.0161259	0.0541688	0.361336	-1.46859	down
Lipid-B-N-0463	C35H69O8P	PA(16:0_16:0)	GP	PA	LMGP10010012	0.259405	0.102173	0.203844	0.474021	0.335667	0.325576	1.06755	0.0460375	0.105229	0.498054	-1.00563	down
Lipid-B-P-0209	C23H46NO7P	LPE(18:1)	GP	LPE	LMGP02050004	1.89757	1.59298	2.05398	3.82912	4.89431	3.62587	1.22897	0.0197739	0.0598134	0.448975	-1.15529	down
Lipid-B-P-0210	C25H50NO7P	LPE(20:1)	GP	LPE	LMGP02050020	0.18266	0.239881	0.246885	0.638084	0.748626	0.636119	1.28859	0.00153221	0.0147871	0.330935	-1.59538	down
Lipid-B-P-0183	C26H52NO7P	LPC(18:1)	GP	LPC	LMGP01050029	34.5684	36.7632	44.8144	84.8081	71.6146	104.179	1.21067	0.0269534	0.0755191	0.445683	-1.16591	down
Lipid-B-P-0173	C26H54NO7P	LPC(18:0)	GP	LPC	LMGP01050026	5.355	4.78788	5.07374	13.3741	12.3975	15.559	1.28028	0.00963735	0.0412285	0.368169	-1.44156	down
Lipid-B-P-0185	C28H56NO7P	LPC(20:1)	GP	LPC	LMGP01050047	0.373787	0.290624	0.436464	1.1916	1.23183	1.45387	1.2846	0.00207802	0.0170735	0.283929	-1.8164	down
Lipid-B-N-0449	C21H43O7P	LPA(18:0)	GP	LPA	LMGP10050043	0	0	0	0.25043	0.306389	0.397254	1.2662	0.01762	0.0566822	0	-Inf	down
Lipid-B-P-1044	C46H81NO7	DGTS(18:2_18:2)	GL	DGTS	-	0	0	0	0.376968	0.278505	0.379444	1.28674	0.00915773	0.0400568	0	-Inf	down
Lipid-B-P-0355	C45H86O5	DG(18:1_24:0)	GL	DG	-	0.492627	0.447718	0.41578	1.0968	1.05513	1.31334	1.27576	0.00872134	0.0400568	0.391348	-1.35348	down
Lipid-B-P-0354	C43H82O5	DG(18:1_22:0)	GL	DG	-	0.0884446	0.134961	0.101929	0.271022	0.253351	0.309792	1.27221	0.00164618	0.0148654	0.390012	-1.35841	down
Lipid-B-P-0409	C43H76O5	DG(18:3_22:1)	GL	DG	-	0.0506551	0.0610143	0.0420396	0.10062	0.121281	0.0913377	1.22301	0.0111258	0.0422782	0.490709	-1.02706	down
