# Supplementary material for: Comparison of lipid profiles and nutritional quality of 11 red-flowered oil-tea camellia through quantitative lipidomics and chemometrics
Source: Food Chem X. 2025 Jul 4;29:102738. doi: 10.1016/j.fochx.2025.102738 (PMC12275141; doi:10.1016/j.fochx.2025.102738)
Supplement: Supplementary material 11 — The differential lipids in the TCHZ_vs_TC4 comparison. [file mmc11.xlsx]

## Sheet: Sheet1
Table S10. The differential lipids in the TCHZ_vs_TC4 comparison.
Index	Formula	Compounds	Class I	Class II	lipidmaps ID	TCHZ-1	TCHZ-2	TCHZ-3	TC4-1	TC4-2	TC4-3	VIP	P-value	FDR	Fold_Change	Log2FC	Type
Lipid-B-P-0642	C53H96O6	TG(16:0_16:1_18:2)	GL	TG	LMGL03010053	85.5954	44.5679	97.8731	28.0777	42.2088	28.384	1.02602	0.106253	0.184589	2.31109	1.20857	up
Lipid-B-P-0645	C53H96O6	TG(14:0_18:1_18:2)	GL	TG	LMGL03014362	53.2097	50.8988	53.2275	14.5117	16.5269	16.3686	1.29706	4.64056e-06	0.000946674	3.31882	1.73067	up
Lipid-B-P-0712	C53H94O6	TG(16:0_16:2_18:2)	GL	TG	-	35.9901	31.3607	32.3922	6.61855	8.2402	8.48655	1.28996	0.000871023	0.0106613	4.27251	2.09508	up
Lipid-B-P-0570	C51H94O6	TG(16:0_16:1_16:1)	GL	TG	LMGL03010018	33.1301	18.6416	39.4245	9.67466	12.7525	9.20488	1.09977	0.0796841	0.150051	2.88303	1.52759	up
Lipid-B-P-0641	C53H96O6	TG(16:1_16:1_18:1)	GL	TG	LMGL03010052	31.8316	20.1148	39.9916	12.7227	17.1102	12.1664	1.05578	0.0931299	0.170136	2.18904	1.1303	up
Lipid-B-P-0529	C51H96O6	TG(16:0_16:0_16:1)	GL	TG	LMGL03010017	24.3253	21.6967	22.4775	9.26271	9.38525	9.52621	1.29037	0.0031062	0.0197149	2.43129	1.28172	up
Lipid-B-P-0487	C51H98O6	TG(16:0_16:0_16:0)	GL	TG	LMGL03010001	23.3063	25.3237	19.7549	12.9686	7.42076	8.1838	1.22217	0.00513235	0.0241615	2.39332	1.25902	up
Lipid-B-P-0704	C53H94O6	TG(14:0_18:2_18:2)	GL	TG	LMGL03012793	23.0914	21.0305	22.8511	5.01445	5.56569	6.1871	1.29411	0.000180398	0.0056421	3.99427	1.99793	up
Lipid-B-P-0571	C51H94O6	TG(14:0_16:0_18:2)	GL	TG	LMGL03014227	21.8371	18.0467	17.2244	4.01232	4.41565	4.1739	1.2758	0.00869285	0.0343227	4.53173	2.18006	up
Lipid-B-P-0530	C51H96O6	TG(14:0_16:0_18:1)	GL	TG	LMGL03014226	18.0395	15.8342	15.8851	7.34059	6.78133	7.06308	1.28348	0.00418461	0.0219543	2.34877	1.23191	up
Lipid-B-P-0647	C54H98O6	TG(16:0_17:1_18:2)	GL	TG	LMGL03010075	13.7632	13.3523	13.5986	5.28542	6.16691	5.94965	1.29543	0.000195509	0.0056421	2.33962	1.22628	up
Lipid-B-P-0613	C61H114O6	TG(16:0_24:0_18:2)	GL	TG	-	11.0587	10.4041	11.3296	4.62358	5.49775	5.16904	1.28855	0.00010318	0.0056421	2.14465	1.10074	up
Lipid-B-P-0575	C52H96O6	TG(16:0_16:1_17:1)	GL	TG	LMGL03010025	9.79578	10.3793	11.3794	3.50218	4.18329	3.83525	1.28447	0.00154269	0.0140914	2.73893	1.45361	up
Lipid-B-P-0611	C61H114O6	TG(18:0_22:0_18:2)	GL	TG	-	8.61842	8.74526	9.26591	3.88877	4.85631	4.2941	1.28437	0.000355518	0.0078689	2.04228	1.03018	up
Lipid-B-P-0576	C52H96O6	TG(15:0_16:0_18:2)	GL	TG	LMGL03015011	5.78386	5.02346	5.30317	1.45686	1.72309	1.71412	1.2887	0.00119691	0.0119289	3.29184	1.71889	up
Lipid-B-P-0713	C54H96O6	TG(15:0_18:2_18:2)	GL	TG	LMGL03012907	3.77433	3.62652	3.43678	1.11857	1.36333	1.23991	1.29236	7.85093e-05	0.00533863	2.91192	1.54197	up
Lipid-B-P-0776	C54H94O6	TG(15:1_18:2_18:2)	GL	TG	LMGL03012961	3.51279	3.35602	3.20104	1.1414	1.61328	1.78617	1.26594	0.00401677	0.0218017	2.21761	1.14901	up
Lipid-B-P-0900	C57H94O6	TG(18:1_18:3_18:4)	GL	TG	LMGL03016222	3.38689	3.96237	4.23929	0	0	0	1.28797	0.00419715	0.0219543	Inf	Inf	up
Lipid-B-P-0828	C55H94O6	TG(16:1_16:1_20:4)	GL	TG	LMGL03010214	3.29385	3.19997	3.54733	1.10461	1.4115	1.6498	1.27564	0.00100426	0.0111211	2.41031	1.26922	up
Lipid-B-P-0643	C53H96O6	TG(16:0_16:2_18:1)	GL	TG	-	3.1501	3.16549	3.52153	1.2508	1.63481	1.22129	1.27652	0.000468694	0.00804676	2.39526	1.26018	up
Lipid-B-P-0929	C57H90O6	TG(18:2_18:4_18:4)	GL	TG	LMGL03013042	2.9536	2.61473	2.70166	0	0	0	1.29551	0.00135607	0.0127679	Inf	Inf	up
Lipid-B-P-0711	C53H94O6	TG(16:1_16:2_18:1)	GL	TG	-	2.05762	1.62599	2.10607	0.525829	0.603528	0.464077	1.26736	0.00821408	0.0335134	3.63346	1.86135	up
Lipid-B-P-0766	C53H92O6	TG(14:0_18:2_18:3)	GL	TG	LMGL03014382	1.84555	2.26436	2.08049	1.01697	0.979051	1.08682	1.26219	0.00968933	0.0370617	2.00802	1.00577	up
Lipid-B-P-0640	C52H94O6	TG(16:0_15:1_18:2)	GL	TG	-	1.77819	1.67218	1.89055	0.794768	0.772989	0.81446	1.28817	0.00312474	0.0197149	2.242	1.16478	up
Lipid-B-P-0754	C63H114O6	TG(18:2_24:0_18:2)	GL	TG	-	1.68896	1.96091	1.53607	0.675625	1.00049	0.6567	1.22542	0.0048602	0.0234208	2.22304	1.15253	up
Lipid-B-P-0756	C65H118O6	TG(20:1_24:1_18:2)	GL	TG	-	1.4774	1.289	1.24294	0.495574	0.626056	0.565641	1.27165	0.00234514	0.016885	2.37623	1.24868	up
Lipid-B-P-0775	C54H94O6	TG(15:0_18:2_18:3)	GL	TG	LMGL03015166	1.36115	1.54172	1.80319	0.453525	0.703009	0.757058	1.22948	0.00556708	0.0254478	2.45928	1.29824	up
Lipid-B-P-0635	C51H92O6	TG(14:0_16:1_18:2)	GL	TG	LMGL03014252	1.32151	1.33696	1.27059	0.366443	0.238339	0.289111	1.29429	0.000136802	0.0056421	4.39546	2.13601	up
Lipid-B-P-0609	C60H112O6	TG(16:0_23:0_18:2)	GL	TG	-	1.22886	1.49312	1.43628	0.413435	0.497686	0.564374	1.27245	0.00200975	0.0157688	2.81822	1.49478	up
Lipid-B-P-0579	C52H96O6	TG(16:0_16:0_17:2)	GL	TG	LMGL03010026	1.10453	0.919448	1.09033	0.205877	0.275979	0.251384	1.28318	0.00264106	0.018161	4.24731	2.08655	up
Lipid-B-P-0830	C55H94O6	TG(16:2_18:1_18:3)	GL	TG	-	1.01426	0.850494	0.958166	0.34287	0.316545	0.386084	1.27949	0.00238239	0.0169538	2.70007	1.433	up
Lipid-B-P-0770	C53H92O6	TG(14:0_14:0_22:5)	GL	TG	LMGL03012781	0.843366	0.579501	0.620625	0.306553	0.354048	0.309833	1.17787	0.0445593	0.0963615	2.10575	1.07433	up
Lipid-B-P-0746	C62H112O6	TG(23:0_18:2_18:2)	GL	TG	-	0.719965	0.691184	0.729359	0.242964	0.293415	0.269231	1.29457	2.77482e-05	0.00242599	2.657	1.4098	up
Lipid-B-P-0755	C64H116O6	TG(25:0_18:2_18:2)	GL	TG	-	0.589077	0.5584	0.716871	0.219917	0.242295	0.261907	1.25632	0.012016	0.0409542	2.57464	1.36437	up
Lipid-B-P-0565	C49H90O6	TG(12:0_16:0_18:2)	GL	TG	LMGL03013327	0.579079	0.47224	0.568775	0.201041	0.186281	0.225364	1.27053	0.005682	0.0257584	2.64425	1.40286	up
Lipid-B-P-0525	C49H92O6	TG(14:0_14:0_18:1)	GL	TG	LMGL03012762	0.537749	0.411207	0.410245	0.139489	0.13301	0.121224	1.25579	0.0156871	0.0492333	3.45218	1.78751	up
Lipid-B-P-0578	C52H96O6	TG(14:0_17:1_18:1)	GL	TG	LMGL03014298	0.470063	0.332407	0.347197	0.175226	0.206565	0.185986	1.18079	0.0419681	0.0927237	2.02485	1.01782	up
Lipid-B-P-0865	C55H92O6	TG(16:1_18:3_18:3)	GL	TG	LMGL03010221	0.41144	0.445366	0.485041	0.203587	0.227556	0.230332	1.27321	0.00378828	0.0218017	2.02857	1.02046	up
Lipid-B-P-0827	C55H94O6	TG(14:0_18:1_20:5)	GL	TG	LMGL03014373	0.318823	0.297662	0.420441	0.209423	0.166745	0.129654	1.16124	0.0235349	0.0643007	2.04998	1.03561	up
Lipid-B-P-0504	C58H112O6	TG(15:0_16:0_24:0)	GL	TG	-	0.292439	0.395495	0.313758	0.133449	0.0923326	0.112914	1.24228	0.011455	0.0405228	2.95751	1.56438	up
Lipid-B-P-0899	C57H94O6	TG(16:0_18:3_20:5)	GL	TG	LMGL03010502	0.257162	0.245858	0.137915	0	0	0	1.22374	0.0302182	0.0739742	Inf	Inf	up
Lipid-B-P-0937	C61H98O6	TG(18:1_18:3_22:6)	GL	TG	LMGL03011537	0.221337	0.238521	0.341218	0	0	0	1.25071	0.0190846	0.0549412	Inf	Inf	up
Lipid-B-P-0777	C54H94O6	TG(13:0_16:0_22:5)	GL	TG	LMGL03013810	0.171706	0.285662	0.248615	0.094176	0.133866	0.088107	1.13193	0.0445256	0.0963615	2.23307	1.15903	up
Lipid-B-P-0527	C50H94O6	TG(13:0_16:0_18:1)	GL	TG	LMGL03013791	0.169819	0.159285	0.156958	0.0693429	0.0586559	0.0669995	1.29178	6.01824e-05	0.00460395	2.49265	1.31768	up
Lipid-B-P-0569	C50H92O6	TG(15:0_16:1_16:1)	GL	TG	LMGL03012901	0.129883	0.0557044	0.109204	0	0	0	1.18522	0.047046	0.0990293	Inf	Inf	up
Lipid-B-P-0639	C52H94O6	TG(13:0_18:1_18:2)	GL	TG	LMGL03013927	0.122759	0.117647	0.160017	0.0453902	0.0344281	0.0224261	1.24411	0.00740618	0.0304622	3.91633	1.9695	up
Lipid-B-P-0649	C54H98O6	TG(16:1_16:2_19:0)	GL	TG	-	0.104743	0.0971989	0.142899	0.0361095	0.0396224	0.0321762	1.22139	0.0282805	0.071572	3.19569	1.67613	up
Lipid-B-P-0549	C59H112O6	TG(14:0_20:1_22:0)	GL	TG	LMGL03014499	0.0918657	0.111398	0.10182	0.0476802	0.0591998	0.0446331	1.25048	0.00249755	0.017569	2.01358	1.00976	up
Lipid-B-P-0505	C58H112O6	TG(16:0_16:0_23:0)	GL	TG	-	0.0782644	0.0882675	0.0813283	0.0270425	0.0241784	0.0315771	1.28741	0.000202915	0.0056421	2.99355	1.58186	up
Lipid-B-P-0935	C61H98O6	TG(18:2_18:2_22:6)	GL	TG	LMGL03011544	0.0514689	0.0418025	0.0730802	0	0	0	1.23242	0.0266949	0.0701171	Inf	Inf	up
Lipid-B-P-0839	C58H100O6	TG(17:2_19:2_19:2)	GL	TG	-	0.0469646	0.0626434	0.0684226	0.0229148	0.0324429	0.0255171	1.19176	0.0229299	0.0629287	2.20131	1.13836	up
Lipid-B-P-0648	C54H98O6	TG(13:0_18:1_20:2)	GL	TG	LMGL03013935	0.0436744	0.0211652	0.0344298	0	0	0	1.20873	0.0368318	0.0853829	Inf	Inf	up
Lipid-B-P-0896	C56H92O6	TG(17:2_17:3_19:3)	GL	TG	-	0.0280574	0.0288863	0.0233873	0	0	0	1.28838	0.00406109	0.0218017	Inf	Inf	up
Lipid-B-P-1128	C43H78O12S	SQDG(16:0_18:2)	GL	SQDG	-	14.5152	12.7617	12.8171	5.61691	5.11506	5.74677	1.2839	0.00259348	0.0180365	2.43307	1.28278	up
Lipid-B-N-0507	C38H71O8P	PMeOH(16:0_18:2)	GP	PMeOH	-	9.12441	8.25044	12.356	3.05982	4.28454	4.25698	1.19176	0.0304674	0.0742872	2.56271	1.35767	up
Lipid-B-N-0302	C39H73O10P	PG(16:0_17:2)	GP	PG	-	0.0462029	0.0165374	0.0420029	0.00823036	0.0126825	0.0130592	1.01698	0.122161	0.203159	3.08322	1.62444	up
Lipid-B-N-0212	C37H70NO8P	PE(18:2_14:0)	GP	PE	LMGP02010655	18.9486	14.904	21.2806	5.43409	5.84877	6.48962	1.24341	0.019391	0.0551967	3.10217	1.63328	up
Lipid-B-N-0216	C38H72NO8P	PE(16:0_17:2)	GP	PE	-	0.149535	0.0948661	0.100252	0	0	0	1.24354	0.0221663	0.0611071	Inf	Inf	up
Lipid-B-N-0214	C37H70NO8P	PE(16:0_16:2)	GP	PE	-	0.113588	0.12245	0.118789	0	0	0	1.29763	0.000472165	0.00804676	Inf	Inf	up
Lipid-B-N-0104	C40H80NO8P	PC(16:0_16:0)	GP	PC	LMGP01010564	54.8877	42.5114	43.411	20.721	23.8345	22.5033	1.23311	0.020937	0.0582429	2.0998	1.07025	up
Lipid-B-N-0156	C42H76NO8P	PC(16:2_18:2)	GP	PC	LMGP01010699	2.26736	2.0171	1.91632	0.837718	1.17867	1.03379	1.25324	0.00188615	0.0157349	2.03293	1.02356	up
Lipid-B-N-0123	C40H76NO8P	PC(16:0_16:2)	GP	PC	-	0.489371	0.270134	0.292746	0.11993	0.152914	0.202371	1.03232	0.0972845	0.176148	2.21426	1.14682	up
Lipid-B-N-0021	C34H68O2	FFA(34:0)	FA	FFA	LMFA01010034	6.96685	5.71756	6.2581	2.27854	2.71061	2.53	1.27379	0.00468887	0.0227745	2.51924	1.33299	up
Lipid-B-N-0020	C33H66O2	FFA(33:0)	FA	FFA	LMFA01010033	3.31624	2.91382	3.19719	0.861772	1.60154	1.60853	1.24185	0.00839372	0.0336429	2.31523	1.21115	up
Lipid-B-P-0079	C43H87NO5	Cer(t18:0/25:0(2OH))	SP	Cert	LMSP02030068	0.34864	0.349624	0.424358	0	0	0	1.28743	0.00446086	0.0223489	Inf	Inf	up
Lipid-B-P-0541	C57H108O6	TG(18:0_18:0_18:1)	GL	TG	LMGL03010188	390.715	394.383	402.705	1139.16	1014.52	996.172	1.28693	0.00448091	0.0223489	0.377098	-1.40699	down
Lipid-B-P-0544	C57H108O6	TG(16:0_18:1_20:0)	GL	TG	LMGL03010201	259.856	268.229	279.575	896.046	827.278	766.572	1.28739	0.00373945	0.0217957	0.324375	-1.62426	down
Lipid-B-P-0606	C59H110O6	TG(18:1_18:1_20:0)	GL	TG	LMGL03010428	92.7065	94.2869	97.4506	184.65	198.01	198.162	1.293	0.000914347	0.0109722	0.489727	-1.02995	down
Lipid-B-P-0601	C59H110O6	TG(18:0_18:1_20:1)	GL	TG	LMGL03010434	73.8862	69.2824	76.492	139.328	158.61	158.018	1.28041	0.00328167	0.0204937	0.481758	-1.05362	down
Lipid-B-P-0725	C57H102O6	TG(18:0_18:1_18:3)	GL	TG	LMGL03010291	25.3598	25.6563	28.3971	64.1553	70.6921	69.8552	1.29119	0.000479702	0.00804676	0.387944	-1.36608	down
Lipid-B-P-0539	C56H106O6	TG(17:0_18:0_18:1)	GL	TG	LMGL03010119	22.5727	23.7975	24.4889	61.2009	62.864	56.5883	1.29158	0.00129891	0.0124208	0.392238	-1.3502	down
Lipid-B-P-0610	C61H114O6	TG(22:0_18:1_18:1)	GL	TG	-	20.7157	21.0082	23.1414	42.2219	51.6499	53.1943	1.25791	0.0121627	0.0411248	0.441063	-1.18094	down
Lipid-B-P-0598	C58H108O6	TG(15:0_18:1_22:1)	GL	TG	LMGL03015160	14.7373	12.9836	13.6498	39.54	42.37	39.5086	1.29459	0.00012268	0.0056421	0.340728	-1.55331	down
Lipid-B-P-0547	C59H112O6	TG(18:0_18:1_20:0)	GL	TG	LMGL03010382	10.9842	10.6616	11.4355	36.5849	36.392	35.8515	1.29852	1.44166e-07	8.82293e-05	0.303976	-1.71797	down
Lipid-B-P-0654	C55H100O6	TG(16:0_18:0_18:3)	GL	TG	LMGL03010125	9.63462	9.75331	10.7235	18.6343	21.6838	21.424	1.27435	0.00430118	0.0221204	0.487697	-1.03594	down
Lipid-B-P-0551	C59H112O6	TG(16:0_20:0_20:1)	GL	TG	LMGL03010383	9.51617	9.05584	9.96259	53.3914	45.0442	46.3065	1.28743	0.00415269	0.0219543	0.197141	-2.3427	down
Lipid-B-P-0599	C58H108O6	TG(18:0_18:1_19:1)	GL	TG	LMGL03016144	5.14616	5.21955	5.5223	11.9146	13.752	14.1465	1.2793	0.00619331	0.0269723	0.399065	-1.3253	down
Lipid-B-P-0617	C61H114O6	TG(18:1_20:0_22:1)	GL	TG	LMGL03011273	3.76621	3.95595	4.09598	8.11764	9.56003	9.2293	1.27873	0.00557191	0.0254478	0.439222	-1.18698	down
Lipid-B-P-0829	C55H94O6	TG(16:0_18:3_18:3)	GL	TG	LMGL03010192	3.66071	2.55536	5.1536	9.42834	12.0763	10.1868	1.23614	0.00342671	0.0207638	0.358761	-1.47891	down
Lipid-B-P-0798	C59H104O6	TG(18:1_18:2_20:2)	GL	TG	LMGL03010602	3.59514	2.72052	2.81785	8.49421	10.733	9.31025	1.26836	0.00424605	0.0220219	0.320053	-1.64362	down
Lipid-B-P-0873	C59H100O6	TG(18:1_18:1_20:5)	GL	TG	LMGL03010748	1.15196	1.19265	1.49002	4.17915	5.13098	3.54147	1.23868	0.0185743	0.0543899	0.298377	-1.74479	down
Lipid-B-P-0727	C59H106O6	TG(16:0_18:3_22:1)	GL	TG	LMGL03010695	0.819322	0.582523	0.797326	1.96095	1.84088	1.99515	1.28475	0.000499635	0.00804676	0.379365	-1.39834	down
Lipid-B-P-0546	C58H110O6	TG(16:0_18:1_21:0)	GL	TG	LMGL03010455	0.554813	0.570929	0.703532	2.97986	2.96714	2.8481	1.29702	3.71753e-06	0.000946674	0.207988	-2.26543	down
Lipid-B-P-0614	C61H114O6	TG(18:1_20:0_20:1)	GL	TG	LMGL03010720	0.489451	0.50873	0.547064	1.38082	1.41762	1.60239	1.28477	0.00342248	0.0207638	0.351126	-1.50994	down
Lipid-B-P-0663	C57H104O6	TG(16:0_18:3_20:0)	GL	TG	LMGL03010262	0.473388	0.535546	0.634594	2.71986	2.80919	2.4401	1.29053	0.000756132	0.0103171	0.206236	-2.27763	down
Lipid-B-P-0838	C57H98O6	TG(18:0_18:3_18:3)	GL	TG	LMGL03010372	0.37957	0.423931	0.445281	0.769656	1.22243	1.0533	1.18592	0.0427917	0.0942033	0.410057	-1.28611	down
Lipid-B-P-0730	C59H106O6	TG(18:0_18:2_20:2)	GL	TG	LMGL03010544	0.348036	0.219546	0.153768	0.665414	0.485296	0.654992	1.18378	0.0114513	0.0405228	0.399484	-1.32379	down
Lipid-B-P-0497	C56H108O6	TG(15:0_18:0_20:0)	GL	TG	LMGL03015132	0.293975	0.411305	0.155714	0.535044	0.507572	0.719492	1.08337	0.0396564	0.0889961	0.488616	-1.03323	down
Lipid-B-P-0847	C61H106O6	TG(18:2_18:3_22:1)	GL	TG	LMGL03011199	0.284168	0.223122	0.284695	0.474368	0.602602	0.655342	1.21892	0.0179714	0.0531329	0.457184	-1.12915	down
Lipid-B-P-0874	C59H100O6	TG(20:1_18:3_18:3)	GL	TG	-	0.17296	0.151823	0.209196	0.469846	0.568395	0.552428	1.27396	0.00177779	0.015543	0.335695	-1.57478	down
Lipid-B-P-0807	C61H108O6	TG(18:1_18:3_22:1)	GL	TG	LMGL03011123	0.127623	0.249654	0.228223	0.883361	0.968839	0.900526	1.28849	0.000206534	0.0056421	0.219964	-2.18466	down
Lipid-B-P-0947	C61H96O6	TG(18:1_18:4_22:6)	GL	TG	LMGL03016257	0.104408	0.0636651	0.12788	0.220656	0.275099	0.249752	1.23418	0.00397649	0.0218017	0.396982	-1.33286	down
Lipid-B-P-0656	C56H102O6	TG(17:1_18:1_18:1)	GL	TG	LMGL03010161	0.0957146	0.0894868	0.111384	0.178319	0.197735	0.218017	1.25501	0.00401327	0.0218017	0.499243	-1.00219	down
Lipid-B-P-0552	C59H112O6	TG(18:0_18:0_20:1)	GL	TG	LMGL03010388	0.0827151	0.0808813	0.12015	0.684628	0.625394	0.649873	1.29517	2.51139e-05	0.00242599	0.144776	-2.7881	down
Lipid-B-P-0805	C61H108O6	TG(20:1_18:2_20:2)	GL	TG	-	0.0510552	0.0333439	0.0414179	0.105881	0.119243	0.126436	1.2708	0.000768544	0.0103171	0.357883	-1.48244	down
Lipid-B-P-0742	C61H110O6	TG(18:0_18:3_22:1)	GL	TG	LMGL03011048	0.0422923	0.0354429	0.0515524	0.081407	0.125504	0.0914064	1.16035	0.0398624	0.0890357	0.433389	-1.20627	down
Lipid-B-P-0877	C61H104O6	TG(18:3_18:3_22:1)	GL	TG	LMGL03011275	0.038614	0.034299	0.030273	0.100801	0.0986101	0.113853	1.28403	0.00101761	0.0111211	0.32939	-1.60213	down
Lipid-B-P-0881	C63H108O6	TG(24:1_18:3_18:3)	GL	TG	-	0.0102802	0.013446	0.0154686	0.0450512	0.0436148	0.0497267	1.28567	0.000198691	0.0056421	0.283215	-1.82003	down
Lipid-B-P-0650	C54H98O6	TG(16:0_17:0_18:3)	GL	TG	LMGL03010077	0	0	0	0.375519	0.330726	0.411961	1.28875	0.00394865	0.0218017	0	-Inf	down
Lipid-B-N-0416	C40H76NO10P	PS(16:0_18:1)	GP	PS	LMGP03010007	4.31631	3.32301	7.21937	23.1215	32.8725	19.3959	1.19957	0.0294608	0.0729961	0.197091	-2.34307	down
Lipid-B-N-0426	C41H76NO10P	PS(18:0_17:2)	GP	PS	LMGP03010314	1.16909	1.52956	2.17832	3.1987	4.08685	3.15687	1.18159	0.0118664	0.0409542	0.467035	-1.0984	down
Lipid-B-N-0419	C42H80NO10P	PS(18:0_18:1)	GP	PS	LMGP03010025	1.05353	1.62679	2.28517	6.68772	7.44719	5.85916	1.26544	0.00128985	0.0124208	0.248348	-2.00957	down
Lipid-B-N-0430	C46H86NO10P	PS(18:1_22:1)	GP	PS	LMGP03010337	0.618114	0.518336	0.967385	1.78226	2.44483	1.8005	1.20863	0.0111007	0.0399624	0.349034	-1.51856	down
Lipid-B-N-0351	C45H85O13P	PI(18:0_18:1)	GP	PI	LMGP06010957	64.9738	72.0405	66.0172	135.154	142.299	168.555	1.25807	0.0123545	0.0413167	0.455219	-1.13537	down
Lipid-B-N-0384	C45H79O13P	PI(18:1_18:3)	GP	PI	-	2.9739	4.57863	4.01614	6.27014	8.86633	9.30934	1.16485	0.0282625	0.071572	0.473237	-1.07936	down
Lipid-B-N-0298	C41H79O10P	PG(17:0_18:1)	GP	PG	LMGP04010893	0.240818	0.19532	0.235997	0.439384	0.517449	0.524005	1.26594	0.00295877	0.0190607	0.453888	-1.13959	down
Lipid-B-N-0320	C44H79O10P	PG(18:1_20:3)	GP	PG	LMGP04010335	0.0770126	0.0338708	0.04208	0.0927771	0.106936	0.129479	1.12332	0.0277918	0.071572	0.464663	-1.10574	down
Lipid-B-N-0319	C44H79O10P	PG(18:0_20:4)	GP	PG	LMGP04010039	0	0	0	0.0402247	0.0340657	0.0366816	1.29303	0.00231961	0.016885	0	-Inf	down
Lipid-B-N-0207	C41H80NO8P	PE(18:1_18:0)	GP	PE	LMGP02010050	29.2633	29.6888	31.5913	56.4764	65.3486	62.5813	1.27956	0.00442601	0.0223489	0.491	-1.0262	down
Lipid-B-N-0253	C41H74NO8P	PE(18:3_18:1)	GP	PE	LMGP02010691	9.31441	8.99359	10.24	17.1435	20.5735	22.4922	1.24213	0.0169645	0.0518083	0.474146	-1.0766	down
Lipid-B-N-0211	C47H92NO8P	PE(24:0_18:1)	GP	PE	LMGP02010294	4.10378	4.23388	4.60508	8.77751	11.1705	11.1366	1.25477	0.0142237	0.0458151	0.41637	-1.26406	down
Lipid-B-N-0238	C41H76NO8P	PE(18:0_18:3)	GP	PE	-	2.24019	2.07718	2.19529	4.99682	5.59908	5.9258	1.28123	0.00537921	0.02494	0.394188	-1.34304	down
Lipid-B-N-0209	C43H84NO8P	PE(20:0_18:1)	GP	PE	LMGP02010135	1.89017	1.80809	1.9169	5.01309	6.1706	6.50492	1.26691	0.0120454	0.0409542	0.317445	-1.65542	down
Lipid-B-N-0228	C47H90NO8P	PE(18:1_24:1)	GP	PE	-	1.25295	1.18131	1.30549	2.31149	2.59344	2.66317	1.27863	0.00364943	0.0214755	0.494147	-1.01699	down
Lipid-B-N-0210	C45H88NO8P	PE(22:0_18:1)	GP	PE	LMGP02010153	0.729941	0.756037	0.77478	2.43701	2.67808	2.96795	1.28272	0.00591178	0.0264088	0.279691	-1.83809	down
Lipid-B-N-0150	C44H82NO8P	PC(18:0_18:3)	GP	PC	-	5.02036	4.34957	4.09394	8.92226	10.6308	11.4695	1.25272	0.00908731	0.0351989	0.434003	-1.20422	down
Lipid-B-N-0470	C41H79O8P	PA(18:1_20:0)	GP	PA	-	0	0	0	0.0827656	0.0998626	0.0794924	1.28547	0.00518423	0.0242195	0	-Inf	down
Lipid-B-P-0209	C23H46NO7P	LPE(18:1)	GP	LPE	LMGP02050004	1.89757	1.59298	2.05398	3.52976	3.83118	3.95785	1.27512	0.00049822	0.00804676	0.489852	-1.02958	down
Lipid-B-P-0183	C26H52NO7P	LPC(18:1)	GP	LPC	LMGP01050029	34.5684	36.7632	44.8144	100.362	149.599	147.701	1.22575	0.0247344	0.0663924	0.292072	-1.7756	down
Lipid-B-P-0189	C26H50NO7P	LPC(18:2)	GP	LPC	LMGP01050034	26.253	38.3969	39.9262	71.5014	81.4071	89.393	1.24622	0.00272153	0.0185064	0.431595	-1.21225	down
Lipid-B-P-0173	C26H54NO7P	LPC(18:0)	GP	LPC	LMGP01050026	5.355	4.78788	5.07374	14.9835	16.8828	17.6518	1.28588	0.00355592	0.0211284	0.307294	-1.70231	down
Lipid-B-P-0193	C26H48NO7P	LPC(18:3)	GP	LPC	LMGP01050038	0.699983	0.481681	1.01244	2.40019	2.64613	2.95377	1.2657	0.000963162	0.0111211	0.27426	-1.86638	down
Lipid-B-P-0172	C25H52NO7P	LPC(17:0)	GP	LPC	LMGP01050024	0.463267	0.481635	0.548701	0.976782	1.0842	0.972895	1.27951	0.000569723	0.00871676	0.492309	-1.02236	down
Lipid-B-P-0185	C28H56NO7P	LPC(20:1)	GP	LPC	LMGP01050047	0.373787	0.290624	0.436464	1.04307	0.9075	1.25013	1.24084	0.0102977	0.0381241	0.343948	-1.53974	down
Lipid-B-N-0455	C21H37O7P	LPA(18:3)	GP	LPA	LMGP10050023	0	0	0	0.141255	0.130027	0.133722	1.29742	0.000598279	0.00871779	0	-Inf	down
Lipid-B-N-0449	C21H43O7P	LPA(18:0)	GP	LPA	LMGP10050043	0	0	0	0.397806	0.297998	0.338985	1.28117	0.00697777	0.0298629	0	-Inf	down
Lipid-B-P-1105	C28H51NO6	LDGTS(18:2)	GL	LDGTS	-	0.0675513	0.0600162	0.0569302	0.178142	0.173508	0.196112	1.28878	0.000775468	0.0103171	0.336821	-1.56995	down
Lipid-B-N-0009	C18H36O2	FFA(18:0)	FA	FFA	LMFA01010018	104.64	67.1771	47.2654	160.445	157.821	158.496	1.20902	0.0360164	0.0838101	0.459521	-1.1218	down
Lipid-B-N-0028	C18H34O2	FFA(18:1)	FA	FFA	LMFA01030061	41.5679	35.2729	38.7208	744.856	849.738	762.646	1.29396	0.00182329	0.0157162	0.0490241	-4.35037	down
Lipid-B-N-0034	C18H32O2	FFA(18:2)	FA	FFA	LMFA01030110	31.2137	21.438	24.5524	57.5703	71.1198	67.1836	1.2596	0.00198964	0.0157688	0.394152	-1.34317	down
Lipid-B-N-0013	C24H48O2	FFA(24:0)	FA	FFA	LMFA01010024	1.13061	0.894539	0.833486	2.10785	2.69897	1.73956	1.17168	0.0375644	0.0864263	0.436675	-1.19537	down
Lipid-B-N-0030	C20H38O2	FFA(20:1)	FA	FFA	LMFA01030082	1.09639	0.454888	0.847015	13.5739	15.7256	14.1476	1.2926	0.0011	0.0116244	0.0552002	-4.17918	down
Lipid-B-N-0039	C18H30O2	FFA(18:3)	FA	FFA	LMFA01030140	0.596226	0.406333	0.483061	3.47387	4.11362	3.63798	1.28904	0.00189092	0.0157349	0.132344	-2.91764	down
Lipid-B-N-0031	C22H42O2	FFA(22:1)	FA	FFA	LMFA01030088	0.367405	0.671189	0.565187	1.87861	2.60442	1.57347	1.19366	0.0316981	0.0763748	0.264803	-1.91701	down
Lipid-B-N-0032	C24H46O2	FFA(24:1)	FA	FFA	LMFA01030092	0.306682	0.177082	0.352706	2.61764	4.05217	2.49074	1.22074	0.0298933	0.0735132	0.0913122	-3.45305	down
Lipid-B-N-0012	C22H44O2	FFA(22:0)	FA	FFA	LMFA01010022	0.21497	0.180487	0.332751	0.644293	0.81869	1.23803	1.13583	0.0567606	0.113549	0.269605	-1.89108	down
Lipid-B-N-0027	C17H32O2	FFA(17:1)	FA	FFA	LMFA01030059	0	0	0	0.182338	0.307567	0.195408	1.22649	0.0289615	0.07294	0	-Inf	down
Lipid-B-N-0029	C19H36O2	FFA(19:1)	FA	FFA	LMFA01030857	0	0	0	0.588839	0.666137	0.416953	1.25583	0.0170155	0.0518083	0	-Inf	down
Lipid-B-P-1040	C42H73NO7	DGTS(14:0_18:4)	GL	DGTS	-	0.373725	0.472026	0.716466	1.48036	1.48092	0.91291	1.13463	0.0357768	0.0835703	0.403237	-1.3103	down
Lipid-B-P-1081	C48H77NO7	DGTS(18:3_20:5)	GL	DGTS	-	0.227248	0.128042	0.105273	0.31412	0.271995	0.406087	1.10601	0.0314574	0.0760946	0.464183	-1.10723	down
Lipid-B-P-1044	C46H81NO7	DGTS(18:2_18:2)	GL	DGTS	-	0	0	0	0.472028	0.416771	0.234714	1.21331	0.0347476	0.0814771	0	-Inf	down
Lipid-B-P-1174	C51H90O15	DGDG(18:0_18:3)	GL	DGDG	-	0.359107	0.173766	0.285503	0.701362	0.797565	0.542878	1.18418	0.0138677	0.0451437	0.40081	-1.31901	down
Lipid-B-P-0387	C39H70O5	DG(18:0_18:3)	GL	DG	LMGL02010057	0.715495	0.689709	0.640731	1.92468	1.83434	1.82209	1.29612	2.25474e-05	0.00242599	0.366583	-1.44779	down
Lipid-B-P-0355	C45H86O5	DG(18:1_24:0)	GL	DG	-	0.492627	0.447718	0.41578	1.07729	1.19162	1.30431	1.2765	0.00405358	0.0218017	0.379525	-1.39773	down
Lipid-B-P-0354	C43H82O5	DG(18:1_22:0)	GL	DG	-	0.0884446	0.134961	0.101929	0.336228	0.377862	0.422331	1.27107	0.00207463	0.0160718	0.28628	-1.8045	down
Lipid-B-P-0092	C44H87NO5	Cer(t18:1/26:0(2OH))	SP	Cert	LMSP02010179	0.377101	0.418723	0.15167	0.715355	0.907955	1.05913	1.18521	0.0119508	0.0409542	0.353221	-1.50136	down
Lipid-B-P-0096	C43H83NO5	Cer(t18:1/25:1(2OH))	SP	Cert	-	0.0110398	0.133239	0.142904	0.246385	0.196016	0.264069	1.07796	0.0623206	0.121466	0.406504	-1.29866	down
