# Supplementary material for: Comparison of lipid profiles and nutritional quality of 11 red-flowered oil-tea camellia through quantitative lipidomics and chemometrics
Source: Food Chem X. 2025 Jul 4;29:102738. doi: 10.1016/j.fochx.2025.102738 (PMC12275141; doi:10.1016/j.fochx.2025.102738)
Supplement: Supplementary material 12 — The differential lipids among TS, GN and ZJ samples. [file mmc12.xlsx]

## Sheet: Sheet1
Table S11. The differential lipids among TS, GN and ZJ samples.
Index	Formula	Compounds	Class I	Class II	lipidmaps ID	TS-1	TS-2	TS-3	GN-1	GN-2	GN-3	ZJ-1	ZJ-2	ZJ-3	VIP	P-value	FDR	Type
Lipid-B-P-0721	C57H102O6	TG(18:1_18:1_18:2)	GL	TG	LMGL03010288	1105.92	886.389	927.445	1133.05	1118.26	1129.45	864.152	902.895	782.841	1.49917	0.0124662	0.0188528	sig
Lipid-B-P-0591	C57H106O6	TG(18:0_18:1_18:1)	GL	TG	LMGL03010217	1015.68	1387.16	892.317	936.602	1288.58	627.9	289.218	229.098	501.418	1.10761	0.0238418	0.0333459	sig
Lipid-B-N-0130	C44H84NO8P	PC(18:1_18:1)	GP	PC	LMGP01010836	863.527	835.732	912.42	826.299	896.115	885.154	1414.57	1293.28	1469.81	1.43944	5.90691e-05	0.000260558	sig
Lipid-B-P-0790	C57H100O6	TG(18:1_18:2_18:2)	GL	TG	LMGL03010327	771.871	944.774	609.912	698.354	863.976	600.757	238.287	189.117	469.705	1.21839	0.0157215	0.0232602	sig
Lipid-B-P-0716	C55H98O6	TG(16:0_18:2_18:2)	GL	TG	LMGL03010141	837.482	1015.87	684.773	652.145	786.073	504.173	206.625	153.175	398.628	1.0079	0.00681736	0.0110445	sig
Lipid-B-N-0348	C43H81O13P	PI(16:0_18:1)	GP	PI	LMGP06010001	783.694	784.061	851.228	487.702	463.598	411.634	599.564	695.883	789.093	1.10537	0.00133199	0.00276297	sig
Lipid-B-P-0534	C53H100O6	TG(16:0_16:0_18:1)	GL	TG	LMGL03010005	427.292	472.242	304.276	446.285	431.076	343.804	152.276	119.265	286.771	1.30435	0.0219289	0.0311675	sig
Lipid-B-P-0667	C59H108O6	TG(18:1_18:1_20:1)	GL	TG	LMGL03010484	728.557	624.053	738.236	397.023	410.916	414.176	715.654	691.174	643.192	1.46256	0.000258615	0.000776667	sig
Lipid-B-N-0203	C39H76NO8P	PE(16:0_18:1)	GP	PE	LMGP02010009	331.06	377.133	338.313	372.585	427.666	354.693	641.446	522.982	686.376	1.24266	0.00201868	0.0039347	sig
Lipid-B-P-0541	C57H108O6	TG(18:0_18:0_18:1)	GL	TG	LMGL03010188	417.936	407.358	419.551	349.308	383.164	360.83	559	537.755	476.082	1.61944	0.000963873	0.00208773	sig
Lipid-B-N-0236	C41H76NO8P	PE(18:1_18:2)	GP	PE	LMGP02010048	786.763	767.751	755.924	342.874	354.491	354.525	614.294	510.913	635.995	1.00043	4.138e-05	0.000203258	sig
Lipid-B-P-0583	C53H98O6	TG(16:0_16:0_18:2)	GL	TG	LMGL03010044	190.699	260.796	178.802	263.645	305.613	202.317	87.5816	69.0798	174.762	1.43042	0.0321378	0.0435598	sig
Lipid-B-N-0220	C41H78NO8P	PE(18:1_18:1)	GP	PE	LMGP02010039	316.417	333.757	314.057	237.608	251.4	217.223	475.11	454.516	565.07	1.60507	0.000300652	0.000862617	sig
Lipid-B-P-0544	C57H108O6	TG(16:0_18:1_20:0)	GL	TG	LMGL03010201	286.448	274.617	296.182	233.425	252	226.287	383.107	390.171	311.5	1.59616	0.00383626	0.0066794	sig
Lipid-B-N-0374	C45H81O13P	PI(18:1_18:2)	GP	PI	LMGP06010931	285.773	283.232	319.582	191.985	185.739	147.791	233.14	281.581	300.501	1.2111	0.00346643	0.00620617	sig
Lipid-B-N-0364	C45H83O13P	PI(18:1_18:1)	GP	PI	-	350.455	376.882	366.121	191.346	165.578	142.752	383.193	468.65	422.884	1.61845	9.2645e-05	0.000353317	sig
Lipid-B-P-0835	C57H98O6	TG(18:2_18:2_18:2)	GL	TG	LMGL03010371	155.954	134.325	156.208	182.089	191.034	183.195	98.6384	104.515	94.066	1.67721	4.56853e-05	0.000217448	sig
Lipid-B-P-0183	C26H52NO7P	LPC(18:1)	GP	LPC	LMGP01050029	58.0874	44.2168	46.1722	165.813	148.061	186.204	63.4029	59.6537	52.4728	1.43227	3.99121e-05	0.000203066	sig
Lipid-B-P-0652	C55H100O6	TG(16:1_18:1_18:1)	GL	TG	LMGL03010118	216.707	221.08	211.663	133.039	147.384	140.787	270.39	270.654	244.379	1.70446	1.76093e-05	0.00011725	sig
Lipid-B-P-0171	C24H50NO7P	LPC(16:0)	GP	LPC	LMGP01050018	52.6282	47.4503	46.0528	121.522	123.901	126.474	28.0908	21.3675	29.2381	1.66315	9.6433e-08	7.8581e-06	sig
Lipid-B-P-0589	C56H104O6	TG(17:0_18:1_18:1)	GL	TG	LMGL03010138	262.844	240.021	267.566	110.885	122.999	116.405	370.906	357.352	345.294	1.72584	8.34591e-07	2.01156e-05	sig
Lipid-B-P-0593	C57H106O6	TG(16:1_18:0_20:1)	GL	TG	LMGL03010235	126.768	127.515	123.236	107.924	121.745	101.321	160.656	162.349	139.267	1.56917	0.00402553	0.00694291	sig
Lipid-B-N-0351	C45H85O13P	PI(18:0_18:1)	GP	PI	LMGP06010957	207.161	202.101	196.892	105.39	92.6942	80.6943	138.339	164.468	165.117	1.00192	8.39274e-05	0.000325219	sig
Lipid-B-P-0602	C59H110O6	TG(18:0_18:2_20:0)	GL	TG	LMGL03010427	164.247	159.726	163.374	95.7334	95.2663	97.6278	237.17	212.691	212.55	1.72563	5.40246e-06	5.4482e-05	sig
Lipid-B-P-0606	C59H110O6	TG(18:1_18:1_20:0)	GL	TG	LMGL03010428	177.084	160.928	177.91	92.2668	98.7508	94.0154	238.875	209.999	205.58	1.70536	4.55344e-05	0.000217448	sig
Lipid-B-N-0007	C16H32O2	FFA(16:0)	FA	FFA	LMFA01010001	111.174	127.492	103.823	75.3498	69.7571	91.1297	115.986	109.285	115.659	1.36173	0.0065122	0.0106343	sig
Lipid-B-P-0351	C39H74O5	DG(18:0_18:1)	GL	DG	LMGL02010043	47.4121	48.7928	56.4153	62.1023	63.6012	53.9063	100.438	85.3371	105.711	1.21728	0.000562209	0.00139756	sig
Lipid-B-N-0009	C18H36O2	FFA(18:0)	FA	FFA	LMFA01010018	86.4497	80.9124	74.7183	60.6503	59.1001	68.0677	96.336	84.0909	81.4584	1.53727	0.00767672	0.0121482	sig
Lipid-B-P-0189	C26H50NO7P	LPC(18:2)	GP	LPC	LMGP01050034	64.3684	55.368	64.5326	57.742	60.6544	40.1003	13.8622	15.6998	20.8533	1.22731	0.000705978	0.00164193	sig
Lipid-B-P-0584	C54H100O6	TG(16:0_17:1_18:1)	GL	TG	LMGL03010061	108.91	100.321	113.579	52.9036	54.2947	53.6415	141.544	133.475	135.935	1.71076	1.54996e-06	2.57209e-05	sig
Lipid-B-P-0601	C59H110O6	TG(18:0_18:1_20:1)	GL	TG	LMGL03010434	105.43	102.889	110.349	41.1335	43.2076	41.7773	124.906	113.187	105.568	1.59993	1.19124e-05	9.05344e-05	sig
Lipid-B-P-0582	C53H98O6	TG(14:0_16:1_20:1)	GL	TG	LMGL03014259	46.0635	39.7568	42.1444	39.3948	42.4364	39.5645	56.9489	57.6285	51.3255	1.50263	0.00152529	0.00307058	sig
Lipid-B-N-0104	C40H80NO8P	PC(16:0_16:0)	GP	PC	LMGP01010564	26.8971	27.3026	28.6592	36.9801	36.6788	36.3501	24.5908	22.6433	26.7979	1.64368	7.97752e-05	0.000313987	sig
Lipid-B-P-0542	C57H108O6	TG(16:0_20:0_18:1)	GL	TG	-	31.633	33.4753	31.4012	32.3693	33.31	33.7728	67.1726	63.2012	53.1339	1.41416	0.000243369	0.000736102	sig
Lipid-B-P-0535	C54H102O6	TG(16:0_17:0_18:1)	GL	TG	LMGL03010051	48.2341	44.1612	49.7748	32.1369	32.7248	32.3688	86.9864	82.1276	78.4699	1.6699	2.35021e-06	3.18946e-05	sig
Lipid-B-N-0126	C42H80NO8P	PC(16:1_18:1)	GP	PC	LMGP01010678	13.1178	14.5709	14.3195	30.2194	27.6499	27.7149	20.1208	16.6048	19.3395	1.16649	4.66716e-05	0.000218751	sig
Lipid-B-N-0207	C41H80NO8P	PE(18:1_18:0)	GP	PE	LMGP02010050	26.6608	29.2848	28.5755	26.653	29.6157	25.1278	53.5018	48.6626	56.4664	1.46566	4.00467e-05	0.000203066	sig
Lipid-B-P-0610	C61H114O6	TG(22:0_18:1_18:1)	GL	TG	-	45.6733	43.6812	45.2405	24.9565	25.328	25.6298	68.1386	61.3955	62.6579	1.72658	1.87272e-06	2.87463e-05	sig
Lipid-B-P-0712	C53H94O6	TG(16:0_16:2_18:2)	GL	TG	-	8.86531	7.62425	8.26587	22.4218	23.378	23.1602	12.0565	10.9752	11.1118	1.32244	1.58172e-07	7.8581e-06	sig
Lipid-B-P-0665	C58H106O6	TG(18:1_18:1_19:1)	GL	TG	LMGL03013031	82.5408	77.0034	78.3268	20.8831	21.5903	20.6185	82.0989	77.5493	75.2495	1.5148	2.36399e-07	9.12694e-06	sig
Lipid-B-N-0241	C43H80NO8P	PE(20:1_18:2)	GP	PE	LMGP02010854	36.5434	40.2488	38.8554	20.0037	22.3027	18.4885	118.852	101.277	122.642	1.59296	5.90588e-06	5.61115e-05	sig
Lipid-B-P-0173	C26H54NO7P	LPC(18:0)	GP	LPC	LMGP01050026	8.17852	6.16075	7.31798	19.6236	21.1988	20.518	3.3256	3.24709	3.86123	1.65625	3.93989e-07	1.20955e-05	sig
Lipid-B-P-0718	C56H100O6	TG(17:1_18:1_18:2)	GL	TG	LMGL03010190	25.4685	24.1437	27.256	19.2997	19.3645	19.6115	38.8011	33.4469	31.1326	1.66198	0.000852025	0.00190491	sig
Lipid-B-P-0612	C61H114O6	TG(16:0_18:1_24:1)	GL	TG	-	32.1351	33.4242	35.3765	17.3538	17.9722	17.8014	43.3625	37.1113	37.6802	1.66786	5.2448e-05	0.000238541	sig
Lipid-B-N-0296	C40H77O10P	PG(16:0_18:1)	GP	PG	LMGP04010002	35.0387	31.2057	38.8261	17.1503	16.7095	17.6514	35.5565	31.546	32.0021	1.40907	0.000259311	0.000776667	sig
Lipid-B-P-0655	C56H102O6	TG(17:0_18:1_18:2)	GL	TG	LMGL03010164	18.6038	16.9695	19.6577	16.7613	18.155	17.808	35.4435	31.5828	29.5335	1.4941	0.000151199	0.000521553	sig
Lipid-B-P-0704	C53H94O6	TG(14:0_18:2_18:2)	GL	TG	LMGL03012793	6.45572	6.04749	6.44426	14.2826	14.9812	15.2604	9.4229	8.26853	7.95969	1.24978	3.4848e-06	4.11475e-05	sig
Lipid-B-P-0901	C59H98O6	TG(18:1_18:2_20:5)	GL	TG	LMGL03010815	22.2405	19.7667	22.844	14.2143	15.8094	12.2128	41.7384	37.7095	36.4722	1.6627	2.10671e-05	0.000133353	sig
Lipid-B-P-0529	C51H96O6	TG(16:0_16:0_16:1)	GL	TG	LMGL03010017	11.6633	10.3868	11.5128	13.9671	14.8716	14.2759	21.2963	22.6788	20.4239	1.11322	1.28253e-05	9.34061e-05	sig
Lipid-B-P-0551	C59H112O6	TG(16:0_20:0_20:1)	GL	TG	LMGL03010383	17.0705	17.9435	17.9155	13.5293	15.3338	13.9001	27.2668	22.6801	23.1489	1.63297	0.000647315	0.00154051	sig
Lipid-B-P-1181	C51H88O15	DGDG(18:2_18:2)	GL	DGDG	LMGL05010015	26.0825	23.8086	28.3328	13.0089	11.6608	10.9813	21.8153	20.7299	25.6249	1.24838	0.000372032	0.00102149	sig
Lipid-B-P-0682	C63H116O6	TG(24:0_18:1_18:2)	GL	TG	-	8.61079	8.87499	10.2907	12.7183	13.1387	13.7371	23.9431	19.6335	20.4194	1.08761	0.000147648	0.000512181	sig
Lipid-B-P-0530	C51H96O6	TG(14:0_16:0_18:1)	GL	TG	LMGL03014226	10.4442	9.16165	9.02779	11.8895	12.3235	12.1411	19.5879	18.7868	17.735	1.15862	1.09996e-05	8.7218e-05	sig
Lipid-B-P-0547	C59H112O6	TG(18:0_18:1_20:0)	GL	TG	LMGL03010382	14.8962	14.0982	14.9911	11.5214	12.5554	12.3663	25.6549	22.75	22.3946	1.61528	3.68961e-05	0.000196455	sig
Lipid-B-N-0434	C42H76NO10P	PS(18:2_18:1)	GP	PS	LMGP03010350	13.2532	14.5428	13.6141	10.8841	8.31697	10.9956	17.2333	12.2386	17.5644	1.40831	0.0334312	0.0449163	sig
Lipid-B-P-0603	C59H110O6	TG(16:0_18:1_22:1)	GL	TG	LMGL03010572	19.9433	18.9974	21.5702	10.5748	10.7882	10.4528	26.9657	21.7077	24.8241	1.66763	0.000160438	0.000541259	sig
Lipid-B-P-0720	C56H100O6	TG(17:0_18:2_18:2)	GL	TG	LMGL03010189	13.9633	12.9544	14.1114	10.3823	10.9757	10.6979	17.6118	16.9943	16.4322	1.7158	1.95864e-05	0.000126196	sig
Lipid-B-P-0539	C56H106O6	TG(17:0_18:0_18:1)	GL	TG	LMGL03010119	24.8176	26.1137	26.1889	10.3684	10.6943	10.1111	47.7986	44.3902	40.2769	1.7192	4.9484e-06	5.33038e-05	sig
Lipid-B-N-0416	C40H76NO10P	PS(16:0_18:1)	GP	PS	LMGP03010007	14.5709	13.1953	12.1432	9.87138	6.76004	10.1869	18.8125	21.9928	20.6045	1.63315	0.000337814	0.000951454	sig
Lipid-B-P-0685	C63H116O6	TG(18:2_20:1_22:0)	GL	TG	LMGL03011339	6.31818	5.7274	6.26835	9.13976	8.75687	8.6321	15.8206	14.4831	14.2175	1.11803	3.41415e-06	4.11475e-05	sig
Lipid-B-P-0548	C59H112O6	TG(16:0_18:1_22:0)	GL	TG	LMGL03010511	9.76186	8.56972	10.5508	8.4037	8.29325	8.2371	19.2314	17.6326	17.1499	1.56456	1.70026e-05	0.000115995	sig
Lipid-B-P-0726	C58H104O6	TG(18:1_19:1_18:2)	GL	TG	-	13.8092	12.6727	14.6834	8.14047	8.55473	8.29845	19.495	19.2441	17.4401	1.71913	2.1436e-05	0.000133625	sig
Lipid-B-N-0211	C47H92NO8P	PE(24:0_18:1)	GP	PE	LMGP02010294	10.9809	11.8039	11.174	8.07838	10.1807	8.68365	15.3764	14.8256	17.9526	1.58016	0.000889932	0.00197263	sig
Lipid-B-N-0306	C42H79O10P	PG(18:1_18:1)	GP	PG	LMGP04010033	12.2509	12.6238	15.5845	7.93824	6.96203	7.92665	23.345	18.4383	21.8683	1.67276	0.000296727	0.000855354	sig
Lipid-B-P-0201	C21H44NO7P	LPE(16:0)	GP	LPE	LMGP02050002	4.09201	4.40542	3.64611	7.81195	6.73787	7.31107	2.19225	2.43716	2.30363	1.69695	1.20909e-05	9.05344e-05	sig
Lipid-B-P-0598	C58H108O6	TG(15:0_18:1_22:1)	GL	TG	LMGL03015160	37.623	37.0958	41.4443	7.69096	9.98697	10.0596	56.183	43.2378	42.3661	1.64191	0.000152224	0.000522154	sig
Lipid-B-N-0151	C46H86NO8P	PC(20:1_18:2)	GP	PC	LMGP01011818	31.8338	29.4294	33.8518	7.44752	7.83559	7.38741	22.7788	18.8317	22.5263	1.0285	1.04479e-05	8.62476e-05	sig
Lipid-B-P-0646	C54H98O6	TG(15:0_18:1_18:2)	GL	TG	LMGL03015146	6.62318	5.87409	6.84856	7.07701	7.17953	6.89603	10.9952	9.92914	10.3244	1.31007	6.39438e-05	0.000272234	sig
Lipid-B-N-0021	C34H68O2	FFA(34:0)	FA	FFA	LMFA01010034	7.48276	9.31405	7.99925	6.82659	6.6711	6.82727	2.91166	2.92988	2.41078	1.15364	5.85683e-05	0.000260558	sig
Lipid-B-P-0572	C51H94O6	TG(14:0_16:1_18:1)	GL	TG	LMGL03014251	11.1573	10.9675	12.0984	6.54665	5.5779	7.06368	12.9301	10.88	10.7093	1.49879	0.000674612	0.00159927	sig
Lipid-B-P-0389	C41H74O5	DG(18:2_20:1)	GL	DG	LMGL02010099	6.64026	7.08383	7.27863	5.44506	5.89721	4.52391	17.7518	14.0507	16.4162	1.56065	6.01768e-05	0.00026142	sig
Lipid-B-N-0112	C40H78NO8P	PC(16:0_16:1)	GP	PC	LMGP01010566	4.7163	4.40925	5.2088	4.98485	5.13353	5.01868	2.97745	2.58999	2.46349	1.49895	9.39884e-05	0.000356228	sig
Lipid-B-P-0647	C54H98O6	TG(16:0_17:1_18:2)	GL	TG	LMGL03010075	6.75499	5.90231	6.47135	4.95895	5.25123	5.32416	9.22864	8.64893	8.24383	1.66742	0.000100395	0.000371339	sig
Lipid-B-P-0674	C61H112O6	TG(18:1_18:2_22:0)	GL	TG	LMGL03010969	4.22853	4.06241	3.99394	4.85392	5.63452	5.25003	11.3371	10.5027	10.9785	1.30165	5.9666e-07	1.66523e-05	sig
Lipid-B-N-0349	C44H83O13P	PI(17:0_18:1)	GP	PI	LMGP06010295	12.4435	14.9868	10.9702	4.63595	3.52726	3.10804	10.8665	11.5857	10.9636	1.30484	0.000286218	0.000828953	sig
Lipid-B-N-0343	C45H87O13P	PI(18:0_18:0)	GP	PI	LMGP06010008	7.54317	7.46183	8.18463	4.48125	3.65377	3.44251	6.29756	6.42033	7.52438	1.22217	0.00034356	0.000954505	sig
Lipid-B-P-0532	C52H98O6	TG(16:0_16:0_17:1)	GL	TG	LMGL03010022	6.03622	5.66231	6.11309	4.33425	4.38891	4.29415	9.13819	8.78739	8.79559	1.69306	2.37836e-07	9.12694e-06	sig
Lipid-B-P-0116	C48H93NO10	HexCer(t18:1/24:0(2OH))	SP	HexCer	LMSP05010058	2.87381	2.63166	3.0807	4.2932	4.20504	4.13765	2.97115	2.49767	2.78737	1.52088	0.000159018	0.000539432	sig
Lipid-B-P-0531	C52H98O6	TG(15:0_16:0_18:1)	GL	TG	LMGL03015010	5.45232	5.19808	5.35855	4.19785	4.21558	3.84838	8.77936	8.19175	8.65644	1.6534	9.17325e-07	2.01156e-05	sig
Lipid-B-P-0736	C61H110O6	TG(18:1_22:1_18:2)	GL	TG	-	6.20637	5.30786	5.81009	4.15649	4.24213	4.14998	7.25178	7.44836	6.60762	1.69114	0.000200869	0.000622897	sig
Lipid-B-P-0708	C53H94O6	TG(14:0_18:1_18:3)	GL	TG	LMGL03014363	3.91264	3.56947	4.6117	4.05112	3.92248	4.11124	2.85041	3.34747	2.93408	1.2337	0.0200221	0.0287234	sig
Lipid-B-P-0599	C58H108O6	TG(18:0_18:1_19:1)	GL	TG	LMGL03016144	14.8239	15.004	15.3169	3.50446	3.72194	3.4635	19.6131	18.394	16.5694	1.65939	2.44145e-06	3.18946e-05	sig
Lipid-B-N-0201	C37H72NO8P	PE(16:1_16:0)	GP	PE	LMGP02010520	2.62322	2.99303	2.39041	3.36939	3.51309	2.97459	1.76906	2.30749	2.35308	1.57061	0.0105501	0.0161944	sig
Lipid-B-N-0128	C43H82NO8P	PC(17:1_18:1)	GP	PC	LMGP01011532	5.20048	6.40467	6.01395	3.35164	3.23668	3.11784	7.2073	5.324	6.88976	1.53226	0.00254503	0.00476416	sig
Lipid-B-N-0209	C43H84NO8P	PE(20:0_18:1)	GP	PE	LMGP02010135	5.21528	5.69236	5.34169	3.34242	3.74422	3.37899	10.3694	9.72254	11.9121	1.61494	3.32297e-05	0.000180558	sig
Lipid-B-N-0419	C42H80NO10P	PS(18:0_18:1)	GP	PS	LMGP03010025	12.4803	11.2016	12.9997	3.26943	2.69588	3.73487	9.70883	10.1296	8.99925	1.23009	1.08474e-05	8.7218e-05	sig
Lipid-B-P-0929	C57H90O6	TG(18:2_18:4_18:4)	GL	TG	LMGL03013042	2.17104	1.69933	2.10448	3.05893	2.78076	2.44167	1.35869	1.70769	1.74383	1.57631	0.0045148	0.0076577	sig
Lipid-B-N-0069	C27H51O12P	LPI(18:1)	GP	LPI	LMGP06050005	6.94863	5.83145	7.02776	2.99546	2.71747	2.75939	5.66215	5.0459	6.21479	1.23811	0.000282107	0.000824826	sig
Lipid-B-P-0209	C23H46NO7P	LPE(18:1)	GP	LPE	LMGP02050004	2.33539	1.97202	2.49344	2.93207	2.84362	2.78851	4.24283	4.2154	4.71685	1.13698	7.12915e-05	0.00028798	sig
Lipid-B-N-0020	C33H66O2	FFA(33:0)	FA	FFA	LMFA01010033	2.54865	3.47679	2.92179	2.85071	2.87442	2.91044	2.16462	1.73298	1.67964	1.22628	0.00805049	0.012642	sig
Lipid-B-P-0776	C54H94O6	TG(15:1_18:2_18:2)	GL	TG	LMGL03012961	1.40875	1.16815	1.35503	2.81355	3.18047	3.0566	1.9888	2.09298	1.75982	1.08941	4.12761e-05	0.000203258	sig
Lipid-B-P-0668	C59H108O6	TG(20:1_18:2_18:0)	GL	TG	LMGL03010483	2.4237	2.4189	2.85014	2.78242	3.4908	3.35167	4.80937	5.43048	4.3061	1.10859	0.00136563	0.00280594	sig
Lipid-B-P-0767	C53H92O6	TG(14:1_18:2_18:2)	GL	TG	LMGL03012851	0.857548	0.797582	0.95213	2.63571	2.62589	2.89658	0.543116	0.686245	0.484709	1.60469	9.53801e-07	2.01943e-05	sig
Lipid-B-N-0137	C50H96NO8P	PC(18:1_24:1)	GP	PC	LMGP01012162	7.47637	8.13887	8.60596	2.56	2.91789	2.68377	16.4591	13.6845	16.935	1.69033	1.80888e-05	0.000118154	sig
Lipid-B-P-0585	C54H100O6	TG(16:0_17:0_18:2)	GL	TG	LMGL03010063	1.55529	1.69726	1.71132	2.31666	2.4464	2.21636	3.786	3.46464	3.17173	1.02534	8.16173e-05	0.000319191	sig
Lipid-B-N-0244	C45H84NO8P	PE(18:2_22:1)	GP	PE	LMGP02010676	7.09601	7.92348	7.44134	2.16984	2.43959	1.94677	11.1819	9.95344	12.5181	1.69039	2.56852e-05	0.000150197	sig
Lipid-B-P-0090	C42H83NO5	Cer(t18:1/24:0(2OH))	SP	Cert	LMSP02030081	1.24615	1.486	1.48745	2.14676	1.71031	2.45218	1.07013	1.37397	1.30597	1.44707	0.0120063	0.0182021	sig
Lipid-B-N-0119	C48H94NO8P	PC(18:1_22:0)	GP	PC	LMGP01010839	2.19236	2.13073	2.51759	2.00555	2.31455	1.89723	5.65706	5.11783	5.79783	1.49897	6.97246e-06	6.31321e-05	sig
Lipid-B-P-0181	C24H48NO7P	LPC(16:1)	GP	LPC	LMGP01050021	0.716743	0.850676	0.646582	2.00026	2.85108	2.19605	0.287577	0.313739	0.336348	1.61402	0.000186753	0.000597222	sig
Lipid-B-P-0617	C61H114O6	TG(18:1_20:0_22:1)	GL	TG	LMGL03011273	6.17822	6.261	6.22394	1.92024	2.08244	2.04018	6.38278	6.34498	6.09865	1.53633	5.98283e-09	1.83673e-06	sig
Lipid-B-P-1141	C45H78O12S	SQDG(18:2_18:2)	GL	SQDG	-	2.10775	1.94799	2.31226	1.91322	1.64446	1.53104	0.775658	0.784407	0.988397	1.0526	0.000263924	0.000786648	sig
Lipid-B-N-0015	C28H56O2	FFA(28:0)	FA	FFA	LMFA01010028	3.61458	4.58664	3.48731	1.86138	1.38217	1.85323	3.96708	3.85795	4.2733	1.48366	0.000632364	0.00151078	sig
Lipid-B-P-0193	C26H48NO7P	LPC(18:3)	GP	LPC	LMGP01050038	1.92859	2.34805	2.36108	1.81669	1.8626	1.4291	0.347016	0.376999	0.254323	1.15254	6.76048e-05	0.000276729	sig
Lipid-B-N-0206	C41H80NO8P	PE(20:1_16:0)	GP	PE	LMGP02010847	2.0611	1.99363	1.89768	1.79069	2.01707	1.64648	12.221	11.1654	13.3804	1.46502	1.5999e-06	2.5851e-05	sig
Lipid-B-N-0205	C40H78NO8P	PE(17:0_18:1)	GP	PE	LMGP02011211	2.96918	3.3789	2.97796	1.77078	2.13679	1.84414	6.2755	5.87707	7.12098	1.61537	2.54208e-05	0.000150081	sig
Lipid-B-P-1116	C41H78O12S	SQDG(16:0_16:0)	GL	SQDG	LMGL05010004	0.52632	0.589944	0.65118	1.71498	1.21762	1.38603	0.776695	0.588175	0.672097	1.35509	0.00115685	0.0024409	sig
Lipid-B-N-0017	C30H60O2	FFA(30:0)	FA	FFA	LMFA01010030	2.37041	2.81062	2.43195	1.70897	1.89763	1.89822	2.722	2.85735	2.56125	1.5473	0.00184863	0.0036497	sig
Lipid-B-N-0103	C38H76NO8P	PC(18:0_12:0)	GP	PC	LMGP01010736	1.60275	1.6225	1.6605	1.67351	1.72124	1.86461	2.70052	2.91574	3.47162	1.30361	0.000630111	0.00151078	sig
Lipid-B-P-0378	C37H66O5	DG(16:1_18:2)	GL	DG	LMGL02010031	0.954844	1.08267	1.08194	1.62225	1.66952	0.994685	0.531472	0.758526	0.668095	1.50488	0.0179867	0.026352	sig
Lipid-B-N-0052	C22H45O9P	LPG(16:0)	GP	LPG	LMGP04050008	1.27891	1.18028	1.12798	1.6166	1.29276	1.51806	0.759496	0.651677	0.746772	1.63079	0.00046672	0.00122921	sig
Lipid-B-P-0766	C53H92O6	TG(14:0_18:2_18:3)	GL	TG	LMGL03014382	0.806743	0.70064	0.923623	1.52254	1.42506	1.73492	0.618015	0.624262	0.588659	1.60593	0.000109919	0.000394678	sig
Lipid-B-P-0681	C62H114O6	TG(23:0_18:1_18:2)	GL	TG	-	1.85686	1.74855	1.81628	1.44261	1.57951	1.49536	2.94505	2.72982	2.71534	1.62982	5.32179e-06	5.4482e-05	sig
Lipid-B-N-0013	C24H48O2	FFA(24:0)	FA	FFA	LMFA01010024	0.912753	1.10792	1.20741	1.38026	1.76359	1.16829	0.697554	0.862449	0.752405	1.49169	0.0186533	0.0270121	sig
Lipid-B-P-1223	C43H78O10	MGDG(16:0_18:2)	GL	MGDG	LMGL05010026	0.505334	0.575977	0.391556	1.37847	0.981961	1.10313	0.356292	0.337581	0.420559	1.56148	0.000693233	0.00163082	sig
Lipid-B-N-0430	C46H86NO10P	PS(18:1_22:1)	GP	PS	LMGP03010337	13.5973	12.3536	10.6944	1.33442	1.39916	1.70581	8.57649	7.33128	8.3873	1.08452	2.39202e-05	0.000142981	sig
Lipid-B-N-0202	C37H72NO8P	PE(14:0_18:1)	GP	PE	LMGP02011247	0.882462	0.664362	0.815309	1.32672	1.32662	0.995307	1.91454	2.07391	2.00299	1.02294	0.00010271	0.000377628	sig
Lipid-B-P-0177	C32H66NO7P	LPC(24:0)	GP	LPC	LMGP01050057	0.873832	0.90884	0.916488	1.32057	1.23982	1.56889	0.326409	0.260767	0.293371	1.68341	3.89476e-05	0.000200956	sig
Lipid-B-N-0228	C47H90NO8P	PE(18:1_24:1)	GP	PE	-	5.05671	5.96987	5.27874	1.31047	1.52191	1.29925	8.00298	7.32449	9.52138	1.67645	6.42898e-05	0.000272234	sig
Lipid-B-N-0210	C45H88NO8P	PE(22:0_18:1)	GP	PE	LMGP02010153	2.20474	2.64407	2.46295	1.22801	1.58317	1.39152	4.52361	4.31994	5.12501	1.64281	2.66801e-05	0.000153099	sig
Lipid-B-P-0105	C42H85NO4	Cer(t18:0/24:0)	SP	Cert	LMSP02030004	0.458892	0.414745	0.385271	1.21639	1.06687	1.07643	0.501731	0.53495	0.865996	1.17045	0.00142346	0.00291334	sig
Lipid-B-P-0185	C28H56NO7P	LPC(20:1)	GP	LPC	LMGP01050047	1.42628	1.00773	1.20249	1.2104	1.65536	1.31499	0.766957	0.602332	0.737146	1.45677	0.0099589	0.0153637	sig
Lipid-B-P-0117	C50H97NO10	HexCer(t18:1/26:0(2OH))	SP	HexCer	LMSP05010047	0.516768	0.392609	0.466295	1.18963	1.06489	0.953925	0.480802	0.584159	0.633774	1.33632	0.00033828	0.000951454	sig
Lipid-B-N-0030	C20H38O2	FFA(20:1)	FA	FFA	LMFA01030082	2.34293	1.99742	2.3869	1.15804	1.18798	0.837335	2.01071	2.16782	1.84535	1.29678	0.000618394	0.00150672	sig
Lipid-B-P-1247	C45H78O10	MGDG(18:2_18:2)	GL	MGDG	LMGL05010023	1.12787	1.06724	1.33053	1.14328	0.655698	0.967997	1.70704	1.64023	2.04661	1.50414	0.00518248	0.00867042	sig
Lipid-B-P-0355	C45H86O5	DG(18:1_24:0)	GL	DG	-	0.885648	0.759526	0.827839	1.13763	1.08713	0.967767	2.87307	2.3796	2.73628	1.33363	1.5419e-05	0.000107969	sig
Lipid-B-P-0078	C42H85NO5	Cer(t18:0/24:0(2OH))	SP	Cert	LMSP02030002	0.874794	0.663321	0.519415	1.13152	0.984792	0.990183	0.296406	0.261999	0.23724	1.652	0.000547459	0.001372	sig
Lipid-B-P-0608	C60H112O6	TG(15:0_18:1_24:1)	GL	TG	-	2.13044	3.97029	3.58873	1.12079	1.21173	1.12708	4.55265	4.23185	4.89379	1.62054	0.00121162	0.0025304	sig
Lipid-B-P-0203	C23H48NO7P	LPE(18:0)	GP	LPE	LMGP02050001	0.798321	0.788711	0.536732	1.11349	1.08319	0.729541	0.418511	0.535122	0.563697	1.47476	0.0287174	0.0395347	sig
Lipid-B-P-0348	C38H72O5	DG(17:0_18:1)	GL	DG	LMGL02010030	1.39351	1.40382	1.5922	1.0854	1.2375	1.10238	3.61863	2.94702	3.60228	1.54908	4.72435e-05	0.000219754	sig
Lipid-B-P-0172	C25H52NO7P	LPC(17:0)	GP	LPC	LMGP01050024	0.65009	0.471602	0.537264	1.02554	1.07235	0.901616	0.286861	0.245172	0.26921	1.68769	5.69322e-05	0.000255156	sig
Lipid-B-P-0967	C59H106O12	ADGGA((O-16:0)16:0_18:2)	GL	ADGGA	-	0.319161	0.33441	0.211188	1.00695	0.975236	0.683831	0.430521	0.264948	0.341873	1.36642	0.00155051	0.00311115	sig
Lipid-B-N-0110	C38H74NO8P	PC(14:0_16:1)	GP	PC	LMGP01010485	0.959705	1.30645	1.39245	0.948429	1.30174	0.990696	1.6653	1.71936	1.72802	1.43247	0.0106756	0.0163055	sig
Lipid-B-P-0756	C65H118O6	TG(20:1_24:1_18:2)	GL	TG	-	0.543933	0.529617	0.593663	0.896824	1.06176	1.01305	0.552922	0.517483	0.550278	1.51207	7.67334e-05	0.000305937	sig
Lipid-B-P-0522	C49H92O6	TG(12:0_16:0_18:1)	GL	TG	LMGL03013326	1.05164	1.00317	1.31045	0.889981	0.935095	0.899549	1.57271	1.5026	1.54917	1.62655	0.000625868	0.00151078	sig
Lipid-B-P-0590	C56H104O6	TG(17:0_18:0_18:2)	GL	TG	LMGL03010143	0.544679	0.394545	0.451012	0.813446	0.88372	0.743633	1.60063	1.83685	1.32282	1.08749	0.000372661	0.00102149	sig
Lipid-B-P-0363	C38H70O5	DG(17:0_18:2)	GL	DG	LMGL02010034	1.07977	1.01498	1.18104	0.705539	0.600942	0.631596	1.35454	1.09542	1.3072	1.61794	0.000705303	0.00164193	sig
Lipid-B-N-0367	C47H87O13P	PI(18:1_20:1)	GP	PI	LMGP06010508	1.94213	2.52102	2.42026	0.641301	0.638112	0.53438	2.6605	2.67516	2.93877	1.62581	3.01905e-05	0.000168518	sig
Lipid-B-N-0136	C48H92NO8P	PC(18:1_22:1)	GP	PC	LMGP01012158	1.31505	1.32757	1.35956	0.627804	0.72656	0.64176	6.02899	5.30711	6.53177	1.5469	3.45849e-06	4.11475e-05	sig
Lipid-B-P-0368	C43H80O5	DG(18:2_22:0)	GL	DG	LMGL02010168	0.585591	0.542803	0.500788	0.613329	0.58691	0.429684	0.999396	0.845502	1.0284	1.37368	0.00134347	0.00277741	sig
Lipid-B-P-0115	C47H91NO10	HexCer(t18:1/23:0(2OH))	SP	HexCer	-	0.493994	0.469361	0.54425	0.563063	0.551243	0.562256	0.456725	0.434091	0.416562	1.56254	0.00294834	0.00540383	sig
Lipid-B-P-0614	C61H114O6	TG(18:1_20:0_20:1)	GL	TG	LMGL03010720	1.34126	1.32938	1.62514	0.554615	0.610333	0.614085	1.55884	1.44241	1.40996	1.53644	9.50867e-05	0.000358179	sig
Lipid-B-P-0871	C57H96O6	TG(16:1_18:1_20:5)	GL	TG	LMGL03010452	0.745911	0.841643	1.01445	0.551498	0.395192	0.548931	0.91548	0.711228	0.720847	1.16409	0.0180687	0.026352	sig
Lipid-B-P-0711	C53H94O6	TG(16:1_16:2_18:1)	GL	TG	-	0.252438	0.300767	0.347022	0.547792	0.488146	0.534162	0.317821	0.214956	0.207854	1.53913	0.000936125	0.00205279	sig
Lipid-B-P-0546	C58H110O6	TG(16:0_18:1_21:0)	GL	TG	LMGL03010455	1.32923	1.39076	1.53245	0.542043	0.491216	0.506593	2.27648	1.96871	1.77638	1.70581	7.61348e-05	0.000305534	sig
Lipid-B-N-0001	C10H20O2	FFA(10:0)	FA	FFA	LMFA01010010	1.33614	1.15043	1.10104	0.508473	0.587655	0.617037	1.0534	0.932445	1.12647	1.22257	0.000543346	0.001372	sig
Lipid-B-P-0114	C46H89NO10	HexCer(t18:1/22:0(2OH))	SP	HexCer	LMSP05010045	0.350628	0.350125	0.374571	0.44802	0.505071	0.567333	0.321167	0.339557	0.373339	1.45966	0.00374454	0.00658781	sig
Lipid-B-P-0930	C58H92O6	TG(17:1_17:3_21:5)	GL	TG	-	0.258329	0.152512	0.22259	0.396317	0.275828	0.346771	0.200239	0.163853	0.187906	1.40404	0.015603	0.0231943	sig
Lipid-B-P-0079	C43H87NO5	Cer(t18:0/25:0(2OH))	SP	Cert	LMSP02030068	0.384849	0.166576	0.352187	0.395605	0.396568	0.464465	0.0963527	0.029931	0.125641	1.5299	0.00497316	0.0083888	sig
Lipid-B-P-0015	C40H79NO4	Cer(d18:0/22:1(2OH))	SP	Cer	-	0.278489	0.342806	0.279669	0.390299	0.364951	0.32814	0.573603	0.425325	0.525621	1.0353	0.00689704	0.0111149	sig
Lipid-B-P-0673	C60H110O6	TG(21:0_18:1_18:2)	GL	TG	-	0.468372	0.442631	0.294422	0.387151	0.377784	0.373821	0.534649	0.546029	0.554866	1.31561	0.0196833	0.0283034	sig
Lipid-B-P-0210	C25H50NO7P	LPE(20:1)	GP	LPE	LMGP02050020	0.274415	0.173063	0.407615	0.384481	0.475281	0.441855	0.895056	0.614588	0.845686	1.05952	0.00428701	0.00733209	sig
Lipid-B-N-0194	C35H70NO8P	PE(16:0_14:0)	GP	PE	LMGP02010297	0.171499	0.191953	0.248642	0.382642	0.424913	0.289112	0.281159	0.135852	0.224717	1.20066	0.0340473	0.0456442	sig
Lipid-B-P-0830	C55H94O6	TG(16:2_18:1_18:3)	GL	TG	-	0.308726	0.302802	0.255802	0.382483	0.486671	0.418314	0.149262	0.126445	0.142349	1.68022	0.000181203	0.000582505	sig
Lipid-B-P-0169	C22H46NO7P	LPC(14:0)	GP	LPC	LMGP01050012	0.214803	0.194055	0.194506	0.351384	0.685428	0.580814	0.13926	0.158774	0.125123	1.47169	0.00549655	0.00914601	sig
Lipid-B-P-0525	C49H92O6	TG(14:0_14:0_18:1)	GL	TG	LMGL03012762	0.26633	0.224475	0.201902	0.340859	0.306129	0.296055	0.639771	0.601348	0.535743	1.21611	6.04809e-05	0.00026142	sig
Lipid-B-P-0740	C61H110O6	TG(20:1_20:1_18:2)	GL	TG	-	0.57577	0.445315	0.485496	0.337373	0.319026	0.346818	0.720035	0.76413	0.611761	1.65365	0.000936012	0.00205279	sig
Lipid-B-N-0376	C46H83O13P	PI(18:1_19:2)	GP	PI	-	1.61918	0.959477	1.79473	0.3356	0.338837	0.544559	1.1898	1.46144	1.70331	1.35727	0.00796658	0.0125423	sig
Lipid-B-P-0679	C61H112O6	TG(18:0_18:2_22:1)	GL	TG	LMGL03010975	0.502963	0.493615	0.409423	0.332041	0.309488	0.316899	0.842256	0.942476	0.543687	1.51053	0.0106165	0.0162557	sig
Lipid-B-P-0333	C41H80O5	DG(20:0_18:0)	GL	DG	LMGL02010008	0.376006	0.340766	0.271683	0.319736	0.293528	0.32915	0.404764	0.472973	0.407979	1.31139	0.0234152	0.0329746	sig
Lipid-B-N-0123	C40H76NO8P	PC(16:0_16:2)	GP	PC	-	0.217846	0.158918	0.204165	0.294888	0.186465	0.291762	0	0	0	1.56726	0.000531393	0.00135384	sig
Lipid-B-P-0533	C52H98O6	TG(16:0_16:1_17:0)	GL	TG	LMGL03010021	0.444005	0.445174	0.43591	0.291285	0.334124	0.322852	1.1807	1.1022	1.031	1.58646	1.42247e-06	2.56882e-05	sig
Lipid-B-P-0501	C57H110O6	TG(16:0_18:0_20:0)	GL	TG	LMGL03010175	0.218957	0.198198	0.180622	0.289757	0.230525	0.465107	1.13263	1.02146	0.435176	1.11712	0.0257356	0.0356697	sig
Lipid-B-P-0755	C64H116O6	TG(25:0_18:2_18:2)	GL	TG	-	0.227687	0.236555	0.265112	0.284874	0.286285	0.343862	0.214979	0.19959	0.190321	1.54232	0.00496785	0.0083888	sig
Lipid-B-P-0578	C52H96O6	TG(14:0_17:1_18:1)	GL	TG	LMGL03014298	0.572912	0.424956	0.548725	0.281393	0.321108	0.243297	1.09037	0.770897	0.893333	1.63385	0.000943269	0.00205561	sig
Lipid-B-P-0975	C61H106O12	ADGGA((O-16:0)18:2_18:2)	GL	ADGGA	-	0	0	0	0.275403	0.270609	0.304761	0	0	0	1.52094	7.58494e-08	7.8581e-06	sig
Lipid-B-N-0257	C43H78NO8P	PE(18:3_20:1)	GP	PE	LMGP02010699	2.25793	2.09376	2.20657	0.261551	0.335916	0.201802	2.03258	2.19287	2.10538	1.49095	1.29068e-07	7.8581e-06	sig
Lipid-B-N-0298	C41H79O10P	PG(17:0_18:1)	GP	PG	LMGP04010893	0.414269	0.418945	0.551301	0.260005	0.243915	0.304165	0.91723	0.905285	1.01122	1.63783	2.15454e-05	0.000133625	sig
Lipid-B-P-0354	C43H82O5	DG(18:1_22:0)	GL	DG	-	0.257615	0.215819	0.215776	0.24149	0.150617	0.175877	0.584867	0.634018	0.534266	1.52185	4.60908e-05	0.000217691	sig
Lipid-B-P-0490	C52H100O6	TG(16:0_16:0_17:0)	GL	TG	LMGL03010019	0.218909	0.201887	0.214083	0.235492	0.157497	0.252685	0.602707	0.811212	0.371906	1.27983	0.0173523	0.0254887	sig
Lipid-B-P-0503	C57H110O6	TG(16:0_16:0_22:0)	GL	TG	LMGL03010249	0.186939	0.122096	0.134867	0.228409	0.168122	0.311127	0.880904	0.937318	0.304614	1.12855	0.0333256	0.0448726	sig
Lipid-B-P-1145	C45H76O12S	SQDG(18:2_18:3)	GL	SQDG	-	0.180246	0.165355	0.184521	0.192418	0.163671	0.114142	0.0816848	0.041614	0.0822824	1.16512	0.00603089	0.00998104	sig
Lipid-B-N-0294	C38H73O10P	PG(18:1_14:0)	GP	PG	LMGP04010882	0.148283	0.153444	0.128642	0.187565	0.139569	0.22992	0.435435	0.432901	0.427121	1.31179	2.63978e-05	0.000152908	sig
Lipid-B-P-0545	C58H110O6	TG(15:0_16:0_24:1)	GL	TG	-	0.254006	0.211819	0.239267	0.183811	0.163139	0.174912	0.564887	0.456915	0.444664	1.58563	0.000173727	0.000569222	sig
Lipid-B-P-0933	C59H94O6	TG(14:0_20:4_22:6)	GL	TG	-	0.180759	0.190258	0.137598	0.179128	0.174948	0.143255	0.0965714	0.13281	0.0906453	1.19446	0.0304559	0.041648	sig
Lipid-B-P-0537	C55H104O6	TG(16:0_16:1_20:0)	GL	TG	LMGL03010095	0.193754	0.157583	0.150081	0.173154	0.186766	0.201276	0.365709	0.316879	0.263383	1.27153	0.0032224	0.00583644	sig
Lipid-B-P-0639	C52H94O6	TG(13:0_18:1_18:2)	GL	TG	LMGL03013927	0.116667	0.118701	0.159705	0.161153	0.222717	0.199878	0.12917	0.128837	0.11559	1.34565	0.0188988	0.0272392	sig
Lipid-B-P-0350	C39H74O5	DG(16:0_20:1)	GL	DG	LMGL02010048	0.157874	0.139199	0.186908	0.148236	0.134693	0.130734	0.626481	0.473846	0.546445	1.4941	5.94105e-05	0.000260558	sig
Lipid-B-N-0291	C40H79O10P	PG(18:0_16:0)	GP	PG	LMGP04010888	0.602535	0.813431	0.810428	0.146574	0.201329	0.203122	0.680532	0.571853	0.73675	1.34893	0.000446808	0.00118762	sig
Lipid-B-P-0737	C61H110O6	TG(18:1_18:1_22:2)	GL	TG	LMGL03011138	0.268293	0.178893	0.209134	0.137579	0.0929111	0.128522	0.221156	0.249777	0.253085	1.47351	0.0067792	0.0110117	sig
Lipid-B-P-0750	C63H114O6	TG(18:2_20:1_22:1)	GL	TG	LMGL03011424	0.345014	0.263116	0.303386	0.12511	0.111038	0.129832	0.372905	0.427414	0.370948	1.6665	0.000106278	0.000386122	sig
Lipid-B-P-0677	C61H112O6	TG(18:2_20:0_20:1)	GL	TG	LMGL03010788	0.139327	0.148415	0.136936	0.119213	0.111227	0.10937	0.305874	0.240509	0.201136	1.52147	0.00383594	0.0066794	sig
Lipid-B-P-0549	C59H112O6	TG(14:0_20:1_22:0)	GL	TG	LMGL03014499	0.1232	0.136099	0.138474	0.115237	0.15729	0.157595	0.300408	0.299859	0.334022	1.38423	3.74353e-05	0.000196455	sig
Lipid-B-P-0600	C58H108O6	TG(16:0_21:0_18:2)	GL	TG	-	0.106107	0.0740066	0.0702351	0.109121	0.170606	0.105094	0.262673	0.250605	0.192228	1.07132	0.00321509	0.00583644	sig
Lipid-B-N-0222	C41H78NO8P	PE(20:2_16:0)	GP	PE	LMGP02010877	0.172996	0.182063	0.213994	0.108404	0.0741864	0.0919251	0.286986	0.261875	0.336324	1.66066	0.000285405	0.000828953	sig
Lipid-B-P-0747	C63H114O6	TG(20:1_22:1_18:2)	GL	TG	-	0.434151	0.40233	0.349427	0.0994073	0.127834	0.116503	0.449652	0.408832	0.389573	1.55182	3.87004e-05	0.000200956	sig
Lipid-B-N-0208	C43H84NO8P	PE(20:1_18:0)	GP	PE	LMGP02010852	0.122933	0.132654	0.121415	0.0989308	0.0978813	0.0858308	0.671519	0.605477	0.740204	1.49228	2.97757e-06	3.73108e-05	sig
Lipid-B-P-0552	C59H112O6	TG(18:0_18:0_20:1)	GL	TG	LMGL03010388	0.211607	0.217177	0.262214	0.0940391	0.0877865	0.0814169	0.214023	0.185219	0.15193	1.15275	0.00102091	0.00218411	sig
Lipid-B-P-0380	C37H66O5	DG(16:2_18:1)	GL	DG	-	0.0331885	0.0408066	0.0225871	0.0896483	0.0742416	0.109193	0.0596738	0.0537942	0.0409519	1.07454	0.00348362	0.00621785	sig
Lipid-B-P-0345	C36H68O5	DG(15:0_18:1)	GL	DG	LMGL02010432	0.0707334	0.05942	0.0763068	0.0799735	0.0709823	0.0597745	0.135655	0.135198	0.107502	1.38038	0.00172364	0.00341946	sig
Lipid-B-N-0226	C45H86NO8P	PE(20:1_20:1)	GP	PE	LMGP02011175	0.0965768	0.103587	0.0999866	0.0787462	0.0771486	0.0654012	2.10747	1.93162	2.22716	1.47013	1.66377e-07	7.8581e-06	sig
Lipid-B-P-0364	C39H72O5	DG(16:0_20:2)	GL	DG	LMGL02010055	0.110416	0.0901514	0.0909966	0.0731083	0.0506522	0.0386339	0.1147	0.121221	0.143426	1.57092	0.00294673	0.00540383	sig
Lipid-B-P-0692	C49H86O6	TG(10:0_18:2_18:2)	GL	TG	-	0.0595074	0.0312575	0.0365523	0.0697705	0.069048	0.0555328	0.0257412	0.0153218	0.0229668	1.55993	0.00621582	0.0102319	sig
Lipid-B-P-0801	C59H104O6	TG(18:2_18:3_20:0)	GL	TG	LMGL03010591	0.120459	0.0879978	0.131437	0.0679993	0.0733282	0.0855939	0.123844	0.122628	0.111833	1.4136	0.020478	0.0292407	sig
Lipid-B-N-0287	C36H71O10P	PG(14:0_16:0)	GP	PG	-	0.0710519	0.0849655	0.0743428	0.0651294	0.0938132	0.0727317	0.158685	0.140693	0.13628	1.41098	0.000547447	0.001372	sig
Lipid-B-P-0502	C57H110O6	TG(14:0_18:0_22:0)	GL	TG	LMGL03014355	0.0425939	0.0423544	0.0556851	0.0603316	0.0710016	0.0788961	0.240467	0.251386	0.126116	1.23595	0.00611393	0.0100913	sig
Lipid-B-P-0543	C57H108O6	TG(16:0_16:0_22:1)	GL	TG	LMGL03010286	0.0739801	0.087067	0.0739119	0.0554732	0.0433877	0.0659247	0.111965	0.125055	0.124104	1.62604	0.000304042	0.000868286	sig
Lipid-B-P-0349	C38H72O5	DG(16:0_19:1)	GL	DG	LMGL02010522	0.0676764	0.0632306	0.082302	0.0542812	0.0571011	0.0644979	0.228168	0.147487	0.258911	1.41764	0.00258184	0.0048038	sig
Lipid-B-N-0245	C45H84NO8P	PE(18:1_22:2)	GP	PE	LMGP02010651	0.0616722	0.0913778	0.0945221	0.050791	0.0700497	0.0428293	0.304136	0.30488	0.325731	1.5365	1.39878e-06	2.56882e-05	sig
Lipid-B-P-0605	C59H110O6	TG(16:0_20:0_20:2)	GL	TG	LMGL03010435	0.138446	0.150217	0.168298	0.0448637	0.0411408	0.0564484	0.184685	0.150844	0.136112	1.52548	0.000391794	0.00105974	sig
Lipid-B-P-0859	C55H92O6	TG(16:1_16:1_20:5)	GL	TG	LMGL03010247	0.0996418	0.0867679	0.081049	0.0398405	0.0222897	0.0225796	0.0672247	0.0813326	0.0662904	1.18128	0.000546856	0.001372	sig
Lipid-B-P-0823	C54H92O6	TG(15:0_18:3_18:3)	GL	TG	LMGL03012908	0.0333721	0.0241187	0.0313523	0.0385831	0.0296569	0.0273781	0.0487551	0.0455335	0.0458265	1.21914	0.00720896	0.0115569	sig
Lipid-B-P-0906	C61H102O6	TG(18:1_18:1_22:6)	GL	TG	LMGL03011389	0.109254	0.156679	0.121678	0.0345457	0.0433883	0.0615369	0.23535	0.164895	0.232871	1.63449	0.00117095	0.0024622	sig
Lipid-B-P-0649	C54H98O6	TG(16:1_16:2_19:0)	GL	TG	-	0.0417206	0.0444367	0.0369479	0.0285887	0.0534692	0.0440476	0.0536398	0.0735072	0.0732081	1.14443	0.0330824	0.0446525	sig
Lipid-B-P-0505	C58H112O6	TG(16:0_16:0_23:0)	GL	TG	-	0.0302989	0.025428	0.0264735	0.0242329	0.0276524	0.0387129	0.083952	0.0719977	0.0385756	1.20784	0.0330894	0.0446525	sig
Lipid-B-P-0703	C52H92O6	TG(13:0_16:0_20:4)	GL	TG	LMGL03013802	0.0224816	0.0168198	0.0360773	0.0198827	0.0341455	0.0361599	0.0893586	0.0476089	0.0560531	1.15836	0.0348617	0.0465328	sig
Lipid-B-P-0686	C63H116O6	TG(18:3_20:0_22:0)	GL	TG	LMGL03011340	0.0194353	0.0152981	0.0224596	0.0114806	0.0145795	0.0134601	0.029346	0.024943	0.0277354	1.62823	0.00164698	0.00328326	sig
Lipid-B-P-0877	C61H104O6	TG(18:3_18:3_22:1)	GL	TG	LMGL03011275	0.0242213	0.0232577	0.0367584	0.00759498	0.00659911	0.000760401	0.019798	0.0229648	0.0196692	1.11696	0.00337797	0.00608233	sig
Lipid-B-P-0409	C43H76O5	DG(18:3_22:1)	GL	DG	-	0.065112	0.0595318	0.0592145	0	0	0	0.0497126	0.0349953	0.0461491	1.22697	1.20022e-05	9.05344e-05	sig
Lipid-B-P-1105	C28H51NO6	LDGTS(18:2)	GL	LDGTS	-	0	0	0	0	0	0	0.0422533	0.0228105	0.0247855	1.40892	0.00145081	0.00295947	sig
Lipid-B-N-0249	C39H70NO8P	PE(18:1_16:3)	GP	PE	-	0.185648	0.262607	0.348919	0	0	0	0.342289	0.113488	0.166239	1.17383	0.0184789	0.0268229	sig
Lipid-B-P-0805	C61H108O6	TG(20:1_18:2_20:2)	GL	TG	-	0.0770778	0.0906784	0.0746642	0	0	0	0.0532819	0.0636625	0.0419723	1.14041	4.91597e-05	0.000225544	sig
Lipid-B-P-0834	C57H98O6	TG(16:0_18:1_20:5)	GL	TG	LMGL03010403	0	0	0	0	0	0	0.0658282	0.0705406	0.075956	1.4557	1.32754e-07	7.8581e-06	sig
Lipid-B-P-0849	C63H110O6	TG(18:1_18:1_24:4)	GL	TG	-	0.00762778	0.0094859	0.00961551	0	0	0	0.0049499	0.0124009	0.00842743	1.35055	0.00448347	0.00763389	sig
Lipid-B-P-0874	C59H100O6	TG(20:1_18:3_18:3)	GL	TG	-	0.16972	0.149093	0.187068	0	0	0	0.104912	0.0980681	0.108075	1.09508	5.40244e-06	5.4482e-05	sig
Lipid-B-P-0881	C63H108O6	TG(24:1_18:3_18:3)	GL	TG	-	0.0185047	0.0153334	0.0162729	0	0	0	0.0111422	0.0126018	0.00717302	1.08961	0.000104893	0.000383359	sig
