# Supplementary material for: Comparison of lipid profiles and nutritional quality of 11 red-flowered oil-tea camellia through quantitative lipidomics and chemometrics
Source: Food Chem X. 2025 Jul 4;29:102738. doi: 10.1016/j.fochx.2025.102738 (PMC12275141; doi:10.1016/j.fochx.2025.102738)
Supplement: Supplementary material 13 — The differential lipids in the GN_vs_ZJ comparison. [file mmc13.xlsx]

## Sheet: Sheet1
Table S12. The differential lipids in the GN_vs_ZJ comparison.
Index	Formula	Compounds	Class I	Class II	lipidmaps ID	GN-1	GN-2	GN-3	ZJ-1	ZJ-2	ZJ-3	VIP	P-value	FDR	Fold_Change	Log2FC	Type
Lipid-B-P-0078	C42H85NO5	Cer(t18:0/24:0(2OH))	SP	Cert	LMSP02030002	1.13152	0.984792	0.990183	0.296406	0.261999	0.23724	1.25198	0.00160013	0.0204575	3.90438	1.96509	up
Lipid-B-P-0079	C43H87NO5	Cer(t18:0/25:0(2OH))	SP	Cert	LMSP02030068	0.395605	0.396568	0.464465	0.0963527	0.029931	0.125641	1.23337	0.00094886	0.014982	4.98816	2.31851	up
Lipid-B-N-0410	C38H74NO10P	PS(16:0_16:0)	GP	PS	LMGP03010029	4.81015	2.48679	3.45314	0	0	0	1.18291	0.0335909	0.0777541	Inf	Inf	up
Lipid-B-N-0522	C44H73O8P	PMeOH(20:2_20:5)	GP	PMeOH	-	0.0383983	0.0302726	0.026807	0.0161569	0.00362417	0.0158943	1.10534	0.0219248	0.0582074	2.6763	1.42024	up
Lipid-B-N-0311	C40H73O10P	PG(18:2_16:1)	GP	PG	LMGP04010346	0.68304	0.632473	0.673463	0.391819	0.28624	0.309197	1.23314	0.00299821	0.0238445	2.01465	1.01053	up
Lipid-B-N-0329	C42H71O10P	PG(18:3_18:3)	GP	PG	-	0.021157	0.0207761	0.0178584	0.0078378	0.00600011	0.00543086	1.23968	0.000785711	0.0139534	3.10303	1.63368	up
Lipid-B-N-0214	C37H70NO8P	PE(16:0_16:2)	GP	PE	-	0.0977566	0.101802	0.140954	0.0450634	0.017269	0.0807698	1.0338	0.0499894	0.100989	2.3795	1.25066	up
Lipid-B-N-0216	C38H72NO8P	PE(16:0_17:2)	GP	PE	-	0.0591145	0.068481	0.079136	0	0	0	1.24678	0.00697077	0.0296629	Inf	Inf	up
Lipid-B-N-0145	C42H78NO8P	PC(16:1_18:2)	GP	PC	LMGP01010690	14.7872	18.4561	16.5664	8.01336	6.60953	7.91875	1.22281	0.00607069	0.0286804	2.20968	1.14384	up
Lipid-B-N-0180	C44H76NO8P	PC(18:3_18:3)	GP	PC	LMGP01012233	2.09952	2.61489	2.47021	1.31317	0.894902	1.24046	1.19943	0.00376261	0.0264131	2.08339	1.05893	up
Lipid-B-N-0123	C40H76NO8P	PC(16:0_16:2)	GP	PC	-	0.294888	0.186465	0.291762	0	0	0	1.21888	0.0185857	0.0522315	Inf	Inf	up
Lipid-B-N-0524	C39H69O8P	PA(18:2_18:2)	GP	PA	-	29.7107	19.8177	19.8762	12.8758	7.74188	10.6764	1.0944	0.0437324	0.0920681	2.21782	1.14914	up
Lipid-B-N-0474	C37H69O8P	PA(16:0_18:2)	GP	PA	LMGP10010023	18.0256	9.8099	12.7312	6.76228	5.23481	5.11339	1.06791	0.0766649	0.136876	2.37087	1.24542	up
Lipid-B-N-0489	C39H67O8P	PA(18:2_18:3)	GP	PA	LMGP10010624	1.65518	1.13929	1.44008	0.330426	0.546559	0.481066	1.19902	0.012921	0.0401487	3.11811	1.64067	up
Lipid-B-N-0494	C39H65O8P	PA(18:3_18:3)	GP	PA	LMGP10010218	0.202692	0.139891	0.189851	0	0	0	1.23572	0.0114497	0.0377463	Inf	Inf	up
Lipid-B-N-0052	C22H45O9P	LPG(16:0)	GP	LPG	LMGP04050008	1.6166	1.29276	1.51806	0.759496	0.651677	0.746772	1.21942	0.00917739	0.0344152	2.05168	1.03681	up
Lipid-B-P-0201	C21H44NO7P	LPE(16:0)	GP	LPE	LMGP02050002	7.81195	6.73787	7.31107	2.19225	2.43716	2.30363	1.25392	0.00264501	0.0225788	3.15315	1.65679	up
Lipid-B-P-0183	C26H52NO7P	LPC(18:1)	GP	LPC	LMGP01050029	165.813	148.061	186.204	63.4029	59.6537	52.4728	1.23694	0.00655251	0.029418	2.84897	1.51044	up
Lipid-B-P-0171	C24H50NO7P	LPC(16:0)	GP	LPC	LMGP01050018	121.522	123.901	126.474	28.0908	21.3675	29.2381	1.26073	3.06429e-05	0.00322186	4.72572	2.24053	up
Lipid-B-P-0189	C26H50NO7P	LPC(18:2)	GP	LPC	LMGP01050034	57.742	60.6544	40.1003	13.8622	15.6998	20.8533	1.18119	0.0217679	0.0582074	3.14383	1.65252	up
Lipid-B-P-0173	C26H54NO7P	LPC(18:0)	GP	LPC	LMGP01050026	19.6236	21.1988	20.518	3.3256	3.24709	3.86123	1.26115	0.000123446	0.00530658	5.87894	2.55555	up
Lipid-B-P-0181	C24H48NO7P	LPC(16:1)	GP	LPC	LMGP01050021	2.00026	2.85108	2.19605	0.287577	0.313739	0.336348	1.22414	0.0153629	0.0454076	7.51591	2.90995	up
Lipid-B-P-0193	C26H48NO7P	LPC(18:3)	GP	LPC	LMGP01050038	1.81669	1.8626	1.4291	0.347016	0.376999	0.254323	1.23637	0.00666807	0.029418	5.2215	2.38446	up
Lipid-B-P-0177	C32H66NO7P	LPC(24:0)	GP	LPC	LMGP01050057	1.32057	1.23982	1.56889	0.326409	0.260767	0.293371	1.24265	0.00665943	0.029418	4.68946	2.22942	up
Lipid-B-P-0172	C25H52NO7P	LPC(17:0)	GP	LPC	LMGP01050024	1.02554	1.07235	0.901616	0.286861	0.245172	0.26921	1.24934	0.00326317	0.0247836	3.74356	1.90441	up
Lipid-B-P-0169	C22H46NO7P	LPC(14:0)	GP	LPC	LMGP01050012	0.351384	0.685428	0.580814	0.13926	0.158774	0.125123	1.13138	0.0549591	0.108116	3.82275	1.93461	up
Lipid-B-P-0651	C55H100O6	TG(16:0_18:1_18:2)	GL	TG	LMGL03010121	1099.73	1414.67	918.289	423.818	325.197	889.921	1.0024	0.0596172	0.113817	2.09446	1.06658	up
Lipid-B-P-0591	C57H106O6	TG(18:0_18:1_18:1)	GL	TG	LMGL03010217	936.602	1288.58	627.9	289.218	229.098	501.418	1.04015	0.0682191	0.125173	2.79787	1.48433	up
Lipid-B-P-0790	C57H100O6	TG(18:1_18:2_18:2)	GL	TG	LMGL03010327	698.354	863.976	600.757	238.287	189.117	469.705	1.10425	0.02235	0.059075	2.41117	1.26974	up
Lipid-B-P-0716	C55H98O6	TG(16:0_18:2_18:2)	GL	TG	LMGL03010141	652.145	786.073	504.173	206.625	153.175	398.628	1.09865	0.0235606	0.0612506	2.56108	1.35675	up
Lipid-B-P-0795	C57H100O6	TG(18:1_18:1_18:3)	GL	TG	LMGL03010330	603.075	711.901	460.127	220.845	174.325	463.613	1.00294	0.05989	0.113817	2.067	1.04754	up
Lipid-B-P-0534	C53H100O6	TG(16:0_16:0_18:1)	GL	TG	LMGL03010005	446.285	431.076	343.804	152.276	119.265	286.771	1.10513	0.0292628	0.0702308	2.18725	1.12912	up
Lipid-B-P-0583	C53H98O6	TG(16:0_16:0_18:2)	GL	TG	LMGL03010044	263.645	305.613	202.317	87.5816	69.0798	174.762	1.0776	0.0298782	0.0708573	2.32806	1.21913	up
Lipid-B-P-0660	C57H104O6	TG(18:0_18:0_18:3)	GL	TG	LMGL03010256	163.082	165.614	104.072	59.8334	46.8992	85.368	1.09079	0.0371724	0.0838475	2.25282	1.17173	up
Lipid-B-P-0712	C53H94O6	TG(16:0_16:2_18:2)	GL	TG	-	22.4218	23.378	23.1602	12.0565	10.9752	11.1118	1.2589	1.61762e-05	0.00322186	2.0197	1.01414	up
Lipid-B-P-0779	C55H96O6	TG(16:1_18:2_18:2)	GL	TG	LMGL03010163	22.306	27.5492	17.4068	7.88569	5.32828	16.4736	1.02392	0.0496463	0.100648	2.26566	1.17993	up
Lipid-B-P-0570	C51H94O6	TG(16:0_16:1_16:1)	GL	TG	LMGL03010018	16.9873	19.834	12.5309	6.9111	5.1792	12.0977	1.02575	0.0477724	0.0988395	2.04036	1.02882	up
Lipid-B-P-0767	C53H92O6	TG(14:1_18:2_18:2)	GL	TG	LMGL03012851	2.63571	2.62589	2.89658	0.543116	0.686245	0.484709	1.25845	9.48681e-05	0.0047434	4.75954	2.25082	up
Lipid-B-P-0766	C53H92O6	TG(14:0_18:2_18:3)	GL	TG	LMGL03014382	1.52254	1.42506	1.73492	0.618015	0.624262	0.588659	1.24164	0.00840716	0.0331913	2.55745	1.3547	up
Lipid-B-P-0711	C53H94O6	TG(16:1_16:2_18:1)	GL	TG	-	0.547792	0.488146	0.534162	0.317821	0.214956	0.207854	1.21131	0.00636118	0.029418	2.11995	1.08403	up
Lipid-B-P-0911	C57H92O6	TG(18:2_18:3_18:4)	GL	TG	LMGL03016289	0.405464	0.262954	0.206943	0.120138	0.170329	0.0730972	1.00346	0.0839016	0.14634	2.40772	1.26767	up
Lipid-B-P-0830	C55H94O6	TG(16:2_18:1_18:3)	GL	TG	-	0.382483	0.486671	0.418314	0.149262	0.126445	0.142349	1.23367	0.0084548	0.0331913	3.07965	1.62277	up
Lipid-B-P-0692	C49H86O6	TG(10:0_18:2_18:2)	GL	TG	-	0.0697705	0.069048	0.0555328	0.0257412	0.0153218	0.0229668	1.22017	0.00248791	0.0225788	3.03533	1.60185	up
Lipid-B-P-1116	C41H78O12S	SQDG(16:0_16:0)	GL	SQDG	LMGL05010004	1.71498	1.21762	1.38603	0.776695	0.588175	0.672097	1.167	0.0238342	0.0612506	2.12013	1.08415	up
Lipid-B-P-1140	C45H78O12S	SQDG(18:1_18:3)	GL	SQDG	-	0.487184	0.699493	0.806474	0.222085	0.329427	0.383625	1.0889	0.0447964	0.0936509	2.1314	1.0918	up
Lipid-B-P-1135	C43H76O12S	SQDG(16:0_18:3)	GL	SQDG	-	0.42375	0.496318	0.362524	0.12598	0.140964	0.334235	1.04176	0.0561998	0.110196	2.13346	1.0932	up
Lipid-B-P-1145	C45H76O12S	SQDG(18:2_18:3)	GL	SQDG	-	0.192418	0.163671	0.114142	0.0816848	0.041614	0.0822824	1.07645	0.0400976	0.0868541	2.28733	1.19366	up
Lipid-B-P-1223	C43H78O10	MGDG(16:0_18:2)	GL	MGDG	LMGL05010026	1.37847	0.981961	1.10313	0.356292	0.337581	0.420559	1.20771	0.0180951	0.0519477	3.10792	1.63595	up
Lipid-B-P-1269	C45H74O10	MGDG(18:3_18:3)	GL	MGDG	LMGL05010001	0.29875	0.441354	0.2126	0.139984	0.128736	0.0832572	1.03744	0.0869959	0.149563	2.70672	1.43655	up
Lipid-B-P-1196	C51H84O15	DGDG(18:3_18:3)	GL	DGDG	-	2.04292	2.17263	1.79031	0.577851	0.460131	0.58789	1.24507	0.002601	0.0225788	3.69393	1.88516	up
Lipid-B-P-0378	C37H66O5	DG(16:1_18:2)	GL	DG	LMGL02010031	1.62225	1.66952	0.994685	0.531472	0.758526	0.668095	1.08962	0.0598824	0.113817	2.1891	1.13034	up
Lipid-B-P-0428	C39H64O5	DG(18:3_18:3)	GL	DG	LMGL02010079	0.314586	0.319709	0.255678	0.097053	0.0898204	0.103724	1.23494	0.00846377	0.0331913	3.06256	1.61474	up
Lipid-B-P-0429	C39H64O5	DG(18:2_18:4)	GL	DG	LMGL02010505	0.0407201	0.0372118	0.0285475	0	0	0	1.23691	0.0102286	0.0362938	Inf	Inf	up
Lipid-B-P-0967	C59H106O12	ADGGA((O-16:0)16:0_18:2)	GL	ADGGA	-	1.00695	0.975236	0.683831	0.430521	0.264948	0.341873	1.16105	0.0198253	0.0553263	2.57005	1.3618	up
Lipid-B-P-0975	C61H106O12	ADGGA((O-16:0)18:2_18:2)	GL	ADGGA	-	0.275403	0.270609	0.304761	0	0	0	1.26035	0.001414	0.0197266	Inf	Inf	up
Lipid-B-N-0021	C34H68O2	FFA(34:0)	FA	FFA	LMFA01010034	6.82659	6.6711	6.82727	2.91166	2.92988	2.41078	1.25888	0.00079746	0.0139534	2.46294	1.30038	up
Lipid-B-N-0416	C40H76NO10P	PS(16:0_18:1)	GP	PS	LMGP03010007	9.87138	6.76004	10.1869	18.8125	21.9928	20.6045	1.22291	0.00144662	0.0197266	0.43671	-1.19525	down
Lipid-B-N-0419	C42H80NO10P	PS(18:0_18:1)	GP	PS	LMGP03010025	3.26943	2.69588	3.73487	9.70883	10.1296	8.99925	1.24988	0.000146839	0.00587358	0.336372	-1.57187	down
Lipid-B-N-0430	C46H86NO10P	PS(18:1_22:1)	GP	PS	LMGP03010337	1.33442	1.39916	1.70581	8.57649	7.33128	8.3873	1.25582	0.00178972	0.0206506	0.182728	-2.45223	down
Lipid-B-N-0507	C38H71O8P	PMeOH(16:0_18:2)	GP	PMeOH	-	1.35694	1.34825	1.19917	2.99587	2.24479	2.74262	1.20423	0.0208036	0.056785	0.489068	-1.03189	down
Lipid-B-N-0511	C40H71O8P	PMeOH(18:2_18:2)	GP	PMeOH	-	0.525479	0.491859	0.411802	1.30169	1.02895	1.15573	1.22991	0.00584661	0.0281309	0.409923	-1.28658	down
Lipid-B-N-0508	C38H69O8P	PMeOH(16:0_18:3)	GP	PMeOH	-	0.0158281	0.018872	0.00143923	0.0340165	0.022824	0.0397248	1.0298	0.0515876	0.102832	0.374247	-1.41794	down
Lipid-B-N-0364	C45H83O13P	PI(18:1_18:1)	GP	PI	-	191.346	165.578	142.752	383.193	468.65	422.884	1.23133	0.00224405	0.0223738	0.391987	-1.35112	down
Lipid-B-N-0349	C44H83O13P	PI(17:0_18:1)	GP	PI	LMGP06010295	4.63595	3.52726	3.10804	10.8665	11.5857	10.9636	1.25104	0.000813951	0.0139534	0.337303	-1.56788	down
Lipid-B-N-0367	C47H87O13P	PI(18:1_20:1)	GP	PI	LMGP06010508	0.641301	0.638112	0.53438	2.6605	2.67516	2.93877	1.25867	0.000500975	0.0124187	0.219205	-2.18965	down
Lipid-B-N-0376	C46H83O13P	PI(18:1_19:2)	GP	PI	-	0.3356	0.338837	0.544559	1.1898	1.46144	1.70331	1.2031	0.00924842	0.0344662	0.279936	-1.83683	down
Lipid-B-N-0306	C42H79O10P	PG(18:1_18:1)	GP	PG	LMGP04010033	7.93824	6.96203	7.92665	23.345	18.4383	21.8683	1.23751	0.00865941	0.0333819	0.358623	-1.47946	down
Lipid-B-N-0289	C38H75O10P	PG(16:0_16:0)	GP	PG	LMGP04010986	0.872431	0.86703	0.883192	2.28082	1.66937	1.70904	1.18188	0.0359737	0.0817584	0.46343	-1.10958	down
Lipid-B-N-0298	C41H79O10P	PG(17:0_18:1)	GP	PG	LMGP04010893	0.260005	0.243915	0.304165	0.91723	0.905285	1.01122	1.25556	0.000341469	0.0109554	0.285166	-1.81013	down
Lipid-B-N-0294	C38H73O10P	PG(18:1_14:0)	GP	PG	LMGP04010882	0.187565	0.139569	0.22992	0.435435	0.432901	0.427121	1.23454	0.010538	0.0363381	0.430006	-1.21757	down
Lipid-B-N-0291	C40H79O10P	PG(18:0_16:0)	GP	PG	LMGP04010888	0.146574	0.201329	0.203122	0.680532	0.571853	0.73675	1.23721	0.00482167	0.0271012	0.277018	-1.85195	down
Lipid-B-N-0220	C41H78NO8P	PE(18:1_18:1)	GP	PE	LMGP02010039	237.608	251.4	217.223	475.11	454.516	565.07	1.22175	0.0112134	0.0373198	0.472492	-1.08164	down
Lipid-B-N-0241	C43H80NO8P	PE(20:1_18:2)	GP	PE	LMGP02010854	20.0037	22.3027	18.4885	118.852	101.277	122.642	1.25299	0.00399703	0.0264131	0.177363	-2.49522	down
Lipid-B-N-0253	C41H74NO8P	PE(18:3_18:1)	GP	PE	LMGP02010691	5.43323	5.48673	5.10926	10.4675	9.75786	12.0507	1.22653	0.0132718	0.0408363	0.496629	-1.00976	down
Lipid-B-N-0209	C43H84NO8P	PE(20:0_18:1)	GP	PE	LMGP02010135	3.34242	3.74422	3.37899	10.3694	9.72254	11.9121	1.24386	0.00642202	0.029418	0.327009	-1.6126	down
Lipid-B-N-0244	C45H84NO8P	PE(18:2_22:1)	GP	PE	LMGP02010676	2.16984	2.43959	1.94677	11.1819	9.95344	12.5181	1.24797	0.00527309	0.0277531	0.194815	-2.35982	down
Lipid-B-N-0212	C37H70NO8P	PE(18:2_14:0)	GP	PE	LMGP02010655	2.03174	2.19254	1.88433	4.79428	3.88705	4.75818	1.22883	0.00955411	0.0353856	0.454526	-1.13756	down
Lipid-B-N-0206	C41H80NO8P	PE(20:1_16:0)	GP	PE	LMGP02010847	1.79069	2.01707	1.64648	12.221	11.1654	13.3804	1.25511	0.0030203	0.0238445	0.148347	-2.75296	down
Lipid-B-N-0205	C40H78NO8P	PE(17:0_18:1)	GP	PE	LMGP02011211	1.77078	2.13679	1.84414	6.2755	5.87707	7.12098	1.24689	0.00373058	0.0264131	0.298425	-1.74456	down
Lipid-B-N-0228	C47H90NO8P	PE(18:1_24:1)	GP	PE	-	1.31047	1.52191	1.29925	8.00298	7.32449	9.52138	1.24282	0.00811524	0.0326788	0.16627	-2.5884	down
Lipid-B-N-0210	C45H88NO8P	PE(22:0_18:1)	GP	PE	LMGP02010153	1.22801	1.58317	1.39152	4.52361	4.31994	5.12501	1.24834	0.00186242	0.021084	0.300869	-1.73279	down
Lipid-B-N-0257	C43H78NO8P	PE(18:3_20:1)	GP	PE	LMGP02010699	0.261551	0.335916	0.201802	2.03258	2.19287	2.10538	1.26015	9.11021e-06	0.00322186	0.126251	-2.98564	down
Lipid-B-N-0222	C41H78NO8P	PE(20:2_16:0)	GP	PE	LMGP02010877	0.108404	0.0741864	0.0919251	0.286986	0.261875	0.336324	1.23115	0.00454103	0.0271012	0.310122	-1.68909	down
Lipid-B-N-0208	C43H84NO8P	PE(20:1_18:0)	GP	PE	LMGP02010852	0.0989308	0.0978813	0.0858308	0.671519	0.605477	0.740204	1.25346	0.00413381	0.0265072	0.140116	-2.8353	down
Lipid-B-N-0226	C45H86NO8P	PE(20:1_20:1)	GP	PE	LMGP02011175	0.0787462	0.0771486	0.0654012	2.10747	1.93162	2.22716	1.25988	0.00177068	0.0206506	0.0353156	-4.82355	down
Lipid-B-N-0245	C45H84NO8P	PE(18:1_22:2)	GP	PE	LMGP02010651	0.050791	0.0700497	0.0428293	0.304136	0.30488	0.325731	1.25949	2.08832e-05	0.00322186	0.175095	-2.51379	down
Lipid-B-N-0249	C39H70NO8P	PE(18:1_16:3)	GP	PE	-	0	0	0	0.342289	0.113488	0.166239	1.05938	0.0956072	0.158774	0	-Inf	down
Lipid-B-N-0151	C46H86NO8P	PC(20:1_18:2)	GP	PC	LMGP01011818	7.44752	7.83559	7.38741	22.7788	18.8317	22.5263	1.24517	0.0078267	0.0319854	0.353471	-1.50034	down
Lipid-B-N-0128	C43H82NO8P	PC(17:1_18:1)	GP	PC	LMGP01011532	3.35164	3.23668	3.11784	7.2073	5.324	6.88976	1.1937	0.0294296	0.0703497	0.499775	-1.00065	down
Lipid-B-N-0137	C50H96NO8P	PC(18:1_24:1)	GP	PC	LMGP01012162	2.56	2.91789	2.68377	16.4591	13.6845	16.935	1.25041	0.00563661	0.0281309	0.173363	-2.52813	down
Lipid-B-N-0119	C48H94NO8P	PC(18:1_22:0)	GP	PC	LMGP01010839	2.00555	2.31455	1.89723	5.65706	5.11783	5.79783	1.25324	0.000455216	0.0124187	0.375154	-1.41444	down
Lipid-B-N-0136	C48H92NO8P	PC(18:1_22:1)	GP	PC	LMGP01012158	0.627804	0.72656	0.64176	6.02899	5.30711	6.53177	1.25368	0.00424596	0.0265373	0.111716	-3.16209	down
Lipid-B-N-0451	C21H41O7P	LPA(18:1)	GP	LPA	LMGP10050008	0.958188	0.93404	0.641093	1.71839	1.78116	2.14236	1.20371	0.00419698	0.0265072	0.449019	-1.15515	down
Lipid-B-P-0589	C56H104O6	TG(17:0_18:1_18:1)	GL	TG	LMGL03010138	110.885	122.999	116.405	370.906	357.352	345.294	1.26102	0.00012382	0.00530658	0.326289	-1.61578	down
Lipid-B-P-0602	C59H110O6	TG(18:0_18:2_20:0)	GL	TG	LMGL03010427	95.7334	95.2663	97.6278	237.17	212.691	212.55	1.25424	0.00405001	0.0264131	0.435722	-1.19852	down
Lipid-B-P-0606	C59H110O6	TG(18:1_18:1_20:0)	GL	TG	LMGL03010428	92.2668	98.7508	94.0154	238.875	209.999	205.58	1.24715	0.00575048	0.0281309	0.435528	-1.19916	down
Lipid-B-P-0584	C54H100O6	TG(16:0_17:1_18:1)	GL	TG	LMGL03010061	52.9036	54.2947	53.6415	141.544	133.475	135.935	1.26223	0.000608612	0.0130417	0.391381	-1.35335	down
Lipid-B-P-0601	C59H110O6	TG(18:0_18:1_20:1)	GL	TG	LMGL03010434	41.1335	43.2076	41.7773	124.906	113.187	105.568	1.24964	0.00551128	0.0281309	0.366986	-1.4462	down
Lipid-B-P-0535	C54H102O6	TG(16:0_17:0_18:1)	GL	TG	LMGL03010051	32.1369	32.7248	32.3688	86.9864	82.1276	78.4699	1.2581	0.0023177	0.0223738	0.392717	-1.34844	down
Lipid-B-P-0610	C61H114O6	TG(22:0_18:1_18:1)	GL	TG	-	24.9565	25.328	25.6298	68.1386	61.3955	62.6579	1.25777	0.0026429	0.0225788	0.394992	-1.3401	down
Lipid-B-P-0665	C58H106O6	TG(18:1_18:1_19:1)	GL	TG	LMGL03013031	20.8831	21.5903	20.6185	82.0989	77.5493	75.2495	1.26097	0.00100762	0.0155018	0.268593	-1.89651	down
Lipid-B-P-0612	C61H114O6	TG(16:0_18:1_24:1)	GL	TG	-	17.3538	17.9722	17.8014	43.3625	37.1113	37.6802	1.24492	0.00795572	0.0322529	0.449646	-1.15314	down
Lipid-B-P-0901	C59H98O6	TG(18:1_18:2_20:5)	GL	TG	LMGL03010815	14.2143	15.8094	12.2128	41.7384	37.7095	36.4722	1.25046	0.000483294	0.0124187	0.364359	-1.45657	down
Lipid-B-P-0603	C59H110O6	TG(16:0_18:1_22:1)	GL	TG	LMGL03010572	10.5748	10.7882	10.4528	26.9657	21.7077	24.8241	1.23755	0.0116005	0.0378293	0.432883	-1.20795	down
Lipid-B-P-0539	C56H106O6	TG(17:0_18:0_18:1)	GL	TG	LMGL03010119	10.3684	10.6943	10.1111	47.7986	44.3902	40.2769	1.25379	0.00394326	0.0264131	0.235334	-2.08722	down
Lipid-B-P-0548	C59H112O6	TG(16:0_18:1_22:0)	GL	TG	LMGL03010511	8.4037	8.29325	8.2371	19.2314	17.6326	17.1499	1.25428	0.00400284	0.0264131	0.461623	-1.11521	down
Lipid-B-P-0726	C58H104O6	TG(18:1_19:1_18:2)	GL	TG	-	8.14047	8.55473	8.29845	19.495	19.2441	17.4401	1.25344	0.0029817	0.0238445	0.444892	-1.16847	down
Lipid-B-P-0598	C58H108O6	TG(15:0_18:1_22:1)	GL	TG	LMGL03015160	7.69096	9.98697	10.0596	56.183	43.2378	42.3661	1.23177	0.011649	0.0378293	0.195629	-2.35381	down
Lipid-B-P-0674	C61H112O6	TG(18:1_18:2_22:0)	GL	TG	LMGL03010969	4.85392	5.63452	5.25003	11.3371	10.5027	10.9785	1.25654	6.89025e-05	0.00437274	0.479563	-1.06021	down
Lipid-B-P-0532	C52H98O6	TG(16:0_16:0_17:1)	GL	TG	LMGL03010022	4.33425	4.38891	4.29415	9.13819	8.78739	8.79559	1.26249	0.00034692	0.0109554	0.487154	-1.03755	down
Lipid-B-P-0531	C52H98O6	TG(15:0_16:0_18:1)	GL	TG	LMGL03015010	4.19785	4.21558	3.84838	8.77936	8.19175	8.65644	1.25923	8.91315e-05	0.0047434	0.478462	-1.06352	down
Lipid-B-P-0599	C58H108O6	TG(18:0_18:1_19:1)	GL	TG	LMGL03016144	3.50446	3.72194	3.4635	19.6131	18.394	16.5694	1.25484	0.00341478	0.0249862	0.19587	-2.35203	down
Lipid-B-P-0617	C61H114O6	TG(18:1_20:0_22:1)	GL	TG	LMGL03011273	1.92024	2.08244	2.04018	6.38278	6.34498	6.09865	1.26201	2.28639e-05	0.00322186	0.320977	-1.63946	down
Lipid-B-P-0798	C59H104O6	TG(18:1_18:2_20:2)	GL	TG	LMGL03010602	1.62813	1.87535	2.0233	5.58668	4.29861	3.74289	1.17094	0.0338278	0.0777651	0.40554	-1.30208	down
Lipid-B-P-0870	C57H96O6	TG(18:1_18:2_18:4)	GL	TG	LMGL03016218	1.54604	1.8336	1.68753	3.72249	3.42769	3.04614	1.22739	0.00586061	0.0281309	0.496961	-1.0088	down
Lipid-B-P-0608	C60H112O6	TG(15:0_18:1_24:1)	GL	TG	-	1.12079	1.21173	1.12708	4.55265	4.23185	4.89379	1.25656	0.00260557	0.0225788	0.252926	-1.98321	down
Lipid-B-P-0844	C59H102O6	TG(18:2_18:3_20:1)	GL	TG	LMGL03010657	0.818112	0.812693	0.758915	1.70673	1.85852	1.5184	1.23137	0.00974021	0.0358535	0.470079	-1.08902	down
Lipid-B-P-0939	C63H102O6	TG(18:1_20:4_22:5)	GL	TG	LMGL03011894	0.746442	0.894226	0.750677	1.65517	1.74181	1.53099	1.24165	0.000537381	0.0124187	0.48526	-1.04317	down
Lipid-B-P-0873	C59H100O6	TG(18:1_18:1_20:5)	GL	TG	LMGL03010748	0.582949	0.641669	0.737449	1.82534	1.47842	1.12786	1.13176	0.0489949	0.100648	0.442743	-1.17546	down
Lipid-B-P-0614	C61H114O6	TG(18:1_20:0_20:1)	GL	TG	LMGL03010720	0.554615	0.610333	0.614085	1.55884	1.44241	1.40996	1.25662	0.00069871	0.0139534	0.403299	-1.31008	down
Lipid-B-P-0546	C58H110O6	TG(16:0_18:1_21:0)	GL	TG	LMGL03010455	0.542043	0.491216	0.506593	2.27648	1.96871	1.77638	1.24144	0.00881504	0.0334748	0.255723	-1.96735	down
Lipid-B-P-0824	C55H94O6	TG(16:0_16:1_20:5)	GL	TG	LMGL03010215	0.535979	0.567258	0.539535	1.57393	1.62799	1.52968	1.26076	0.000223403	0.00796981	0.347191	-1.5262	down
Lipid-B-P-0740	C61H110O6	TG(20:1_20:1_18:2)	GL	TG	-	0.337373	0.319026	0.346818	0.720035	0.76413	0.611761	1.2231	0.0129509	0.0401487	0.478651	-1.06295	down
Lipid-B-P-0679	C61H112O6	TG(18:0_18:2_22:1)	GL	TG	LMGL03010975	0.332041	0.309488	0.316899	0.842256	0.942476	0.543687	1.11562	0.0619925	0.115874	0.411622	-1.28061	down
Lipid-B-P-0533	C52H98O6	TG(16:0_16:1_17:0)	GL	TG	LMGL03010021	0.291285	0.334124	0.322852	1.1807	1.1022	1.031	1.256	0.00153041	0.0204055	0.286148	-1.80517	down
Lipid-B-P-0578	C52H96O6	TG(14:0_17:1_18:1)	GL	TG	LMGL03014298	0.281393	0.321108	0.243297	1.09037	0.770897	0.893333	1.21477	0.0164059	0.0475534	0.30705	-1.70346	down
Lipid-B-P-0490	C52H100O6	TG(16:0_16:0_17:0)	GL	TG	LMGL03010019	0.235492	0.157497	0.252685	0.602707	0.811212	0.371906	1.0362	0.0888657	0.151047	0.361555	-1.46771	down
Lipid-B-P-0545	C58H110O6	TG(15:0_16:0_24:1)	GL	TG	-	0.183811	0.163139	0.174912	0.564887	0.456915	0.444664	1.22979	0.0127844	0.0401487	0.355864	-1.4906	down
Lipid-B-P-0843	C59H102O6	TG(18:1_18:3_20:2)	GL	TG	LMGL03010662	0.149767	0.125205	0.118644	0.252454	0.304285	0.275405	1.22485	0.0023771	0.0223738	0.473015	-1.08004	down
Lipid-B-P-0737	C61H110O6	TG(18:1_18:1_22:2)	GL	TG	LMGL03011138	0.137579	0.0929111	0.128522	0.221156	0.249777	0.253085	1.21419	0.00270945	0.0225788	0.495861	-1.01199	down
Lipid-B-P-0750	C63H114O6	TG(18:2_20:1_22:1)	GL	TG	LMGL03011424	0.12511	0.111038	0.129832	0.372905	0.427414	0.370948	1.24822	0.00252845	0.0225788	0.312466	-1.67823	down
Lipid-B-P-0850	C63H110O6	TG(24:1_18:2_18:3)	GL	TG	-	0.122954	0.124149	0.11588	0.277762	0.260498	0.243566	1.25129	0.00313457	0.0244252	0.464276	-1.10695	down
Lipid-B-P-0807	C61H108O6	TG(18:1_18:3_22:1)	GL	TG	LMGL03011123	0.120726	0.0910881	0.0936111	0.329442	0.315092	0.269121	1.23873	0.00216492	0.0223738	0.33429	-1.58083	down
Lipid-B-P-0677	C61H112O6	TG(18:2_20:0_20:1)	GL	TG	LMGL03010788	0.119213	0.111227	0.10937	0.305874	0.240509	0.201136	1.15502	0.0457571	0.0949975	0.454582	-1.13739	down
Lipid-B-P-0549	C59H112O6	TG(14:0_20:1_22:0)	GL	TG	LMGL03014499	0.115237	0.15729	0.157595	0.300408	0.299859	0.334022	1.23533	0.000915886	0.0148522	0.460373	-1.11912	down
Lipid-B-P-0747	C63H114O6	TG(20:1_22:1_18:2)	GL	TG	-	0.0994073	0.127834	0.116503	0.449652	0.408832	0.389573	1.25409	0.000809986	0.0139534	0.275424	-1.86027	down
Lipid-B-P-0552	C59H112O6	TG(18:0_18:0_20:1)	GL	TG	LMGL03010388	0.0940391	0.0877865	0.0814169	0.214023	0.185219	0.15193	1.18278	0.0290934	0.0701045	0.477605	-1.06611	down
Lipid-B-P-0825	C55H94O6	TG(16:0_18:2_18:4)	GL	TG	LMGL03015732	0.0838116	0.0595679	0.0659579	0.157311	0.167917	0.146381	1.23292	0.000882006	0.0147001	0.443879	-1.17176	down
Lipid-B-P-0502	C57H110O6	TG(14:0_18:0_22:0)	GL	TG	LMGL03014355	0.0603316	0.0710016	0.0788961	0.240467	0.251386	0.126116	1.08383	0.0744757	0.133789	0.340194	-1.55557	down
Lipid-B-P-0543	C57H108O6	TG(16:0_16:0_22:1)	GL	TG	LMGL03010286	0.0554732	0.0433877	0.0659247	0.111965	0.125055	0.124104	1.2265	0.00207936	0.0223738	0.456314	-1.1319	down
Lipid-B-P-0477	C43H82O6	TG(12:0_14:0_14:0)	GL	TG	LMGL03012660	0.0532056	0.0424268	0.0556926	0.122174	0.0802079	0.104578	1.13878	0.0397035	0.0868541	0.492981	-1.0204	down
Lipid-B-P-0605	C59H110O6	TG(16:0_20:0_20:2)	GL	TG	LMGL03010435	0.0448637	0.0411408	0.0564484	0.184685	0.150844	0.136112	1.22008	0.0108431	0.0369418	0.302037	-1.7272	down
Lipid-B-P-0859	C55H92O6	TG(16:1_16:1_20:5)	GL	TG	LMGL03010247	0.0398405	0.0222897	0.0225796	0.0672247	0.0813326	0.0662904	1.19005	0.00503452	0.0272372	0.394279	-1.34271	down
Lipid-B-P-0865	C55H92O6	TG(16:1_18:3_18:3)	GL	TG	LMGL03010221	0.0396856	0.0424231	0.0165532	0.0821451	0.0919855	0.0752189	1.18093	0.0108685	0.0369418	0.395677	-1.3376	down
Lipid-B-P-0875	C59H100O6	TG(18:3_18:3_20:1)	GL	TG	LMGL03010722	0.0346079	0.0395845	0.0331216	0.0877322	0.114744	0.0816816	1.18782	0.0250024	0.0630312	0.377657	-1.40485	down
Lipid-B-P-0906	C61H102O6	TG(18:1_18:1_22:6)	GL	TG	LMGL03011389	0.0345457	0.0433883	0.0615369	0.23535	0.164895	0.232871	1.21497	0.012025	0.0383776	0.220293	-2.18251	down
Lipid-B-P-0686	C63H116O6	TG(18:3_20:0_22:0)	GL	TG	LMGL03011340	0.0114806	0.0145795	0.0134601	0.029346	0.024943	0.0277354	1.23643	0.00136486	0.019498	0.481811	-1.05346	down
Lipid-B-P-0877	C61H104O6	TG(18:3_18:3_22:1)	GL	TG	LMGL03011275	0.00759498	0.00659911	0.000760401	0.019798	0.0229648	0.0196692	1.20905	0.00730354	0.0306035	0.239532	-2.06171	down
Lipid-B-P-0805	C61H108O6	TG(20:1_18:2_20:2)	GL	TG	-	0	0	0	0.0532819	0.0636625	0.0419723	1.22727	0.0136938	0.0417069	0	-Inf	down
Lipid-B-P-0820	C53H90O6	TG(14:0_14:0_22:6)	GL	TG	LMGL03012782	0	0	0	0.00979769	0.0115956	0.014093	1.23533	0.0109044	0.0369418	0	-Inf	down
Lipid-B-P-0742	C61H110O6	TG(18:0_18:3_22:1)	GL	TG	LMGL03011048	0	0	0	0.0280083	0.024225	0.020876	1.24691	0.00707119	0.0298783	0	-Inf	down
Lipid-B-P-0834	C57H98O6	TG(16:0_18:1_20:5)	GL	TG	LMGL03010403	0	0	0	0.0658282	0.0705406	0.075956	1.25868	0.00170479	0.0204575	0	-Inf	down
Lipid-B-P-0915	C57H92O6	TG(18:1_18:4_18:4)	GL	TG	LMGL03013034	0	0	0	0.0141837	0.0113742	0.00897076	1.22405	0.0167016	0.0481778	0	-Inf	down
Lipid-B-P-0839	C58H100O6	TG(17:2_19:2_19:2)	GL	TG	-	0	0	0	0.0125037	0.0154871	0.0110445	1.23621	0.0099451	0.036164	0	-Inf	down
Lipid-B-P-0849	C63H110O6	TG(18:1_18:1_24:4)	GL	TG	-	0	0	0	0.0049499	0.0124009	0.00842743	1.12216	0.0574019	0.11146	0	-Inf	down
Lipid-B-P-0874	C59H100O6	TG(20:1_18:3_18:3)	GL	TG	-	0	0	0	0.104912	0.0980681	0.108075	1.26212	0.000810223	0.0139534	0	-Inf	down
Lipid-B-P-0881	C63H108O6	TG(24:1_18:3_18:3)	GL	TG	-	0	0	0	0.0111422	0.0126018	0.00717302	1.20322	0.0238877	0.0612506	0	-Inf	down
Lipid-B-P-1105	C28H51NO6	LDGTS(18:2)	GL	LDGTS	-	0	0	0	0.0422533	0.0228105	0.0247855	1.17333	0.0400159	0.0868541	0	-Inf	down
Lipid-B-P-1081	C48H77NO7	DGTS(18:3_20:5)	GL	DGTS	-	0	0	0	0.0992291	0.052112	0.086124	1.19628	0.0300536	0.0709929	0	-Inf	down
Lipid-B-P-1174	C51H90O15	DGDG(18:0_18:3)	GL	DGDG	-	0	0	0	0.0783269	0.108821	0.0414957	1.12087	0.0594619	0.113817	0	-Inf	down
Lipid-B-P-0389	C41H74O5	DG(18:2_20:1)	GL	DG	LMGL02010099	5.44506	5.89721	4.52391	17.7518	14.0507	16.4162	1.23915	0.00490678	0.0271012	0.329046	-1.60364	down
Lipid-B-P-0355	C45H86O5	DG(18:1_24:0)	GL	DG	-	1.13763	1.08713	0.967767	2.87307	2.3796	2.73628	1.24353	0.00439673	0.0271012	0.399617	-1.32331	down
Lipid-B-P-0348	C38H72O5	DG(17:0_18:1)	GL	DG	LMGL02010030	1.0854	1.2375	1.10238	3.61863	2.94702	3.60228	1.24173	0.00734484	0.0306035	0.336872	-1.56973	down
Lipid-B-P-0354	C43H82O5	DG(18:1_22:0)	GL	DG	-	0.24149	0.150617	0.175877	0.584867	0.634018	0.534266	1.23744	0.00057407	0.0127571	0.323979	-1.62603	down
Lipid-B-P-0350	C39H74O5	DG(16:0_20:1)	GL	DG	LMGL02010048	0.148236	0.134693	0.130734	0.626481	0.473846	0.546445	1.23849	0.0104647	0.0362938	0.251196	-1.99311	down
Lipid-B-P-0364	C39H72O5	DG(16:0_20:2)	GL	DG	LMGL02010055	0.0731083	0.0506522	0.0386339	0.1147	0.121221	0.143426	1.1861	0.00595933	0.0283778	0.428089	-1.22402	down
Lipid-B-P-0349	C38H72O5	DG(16:0_19:1)	GL	DG	LMGL02010522	0.0542812	0.0571011	0.0644979	0.228168	0.147487	0.258911	1.16302	0.0430868	0.09135	0.277166	-1.85118	down
Lipid-B-P-0409	C43H76O5	DG(18:3_22:1)	GL	DG	-	0	0	0	0.0497126	0.0349953	0.0461491	1.24141	0.0101707	0.0362938	0	-Inf	down
Lipid-B-N-0015	C28H56O2	FFA(28:0)	FA	FFA	LMFA01010028	1.86138	1.38217	1.85323	3.96708	3.85795	4.2733	1.24514	0.000427765	0.0124187	0.421279	-1.24715	down
