# Supplementary material for: Comparison of lipid profiles and nutritional quality of 11 red-flowered oil-tea camellia through quantitative lipidomics and chemometrics
Source: Food Chem X. 2025 Jul 4;29:102738. doi: 10.1016/j.fochx.2025.102738 (PMC12275141; doi:10.1016/j.fochx.2025.102738)
Supplement: Supplementary material 14 — The differential lipids in the TS_vs_ZJ comparison. [file mmc14.xlsx]

## Sheet: Sheet1
Table S13. The differential lipids in the TS_vs_ZJ comparison.
Index	Formula	Compounds	Class I	Class II	lipidmaps ID	TS-1	TS-2	TS-3	ZJ-1	ZJ-2	ZJ-3	VIP	P-value	FDR	Fold_Change	Log2FC	Type
Lipid-B-P-0123	C50H95NO10	HexCer(t18:1/26:1(2OH))	SP	HexCer	-	0.536741	0.515807	0.412071	1.15801	0.876441	0.987526	1.14777	0.0121459	0.035624	0.484655	-1.04497	down
Lipid-B-P-0078	C42H85NO5	Cer(t18:0/24:0(2OH))	SP	Cert	LMSP02030002	0.874794	0.663321	0.519415	0.296406	0.261999	0.23724	1.08842	0.051775	0.0874327	2.58599	1.37072	up
Lipid-B-P-0091	C43H85NO5	Cer(t18:1/25:0(2OH))	SP	Cert	LMSP02010184	0.539499	0.557556	0.580164	0.16562	0.157472	0.211506	1.20664	0.000109517	0.00466687	3.13735	1.64955	up
Lipid-B-P-0079	C43H87NO5	Cer(t18:0/25:0(2OH))	SP	Cert	LMSP02030068	0.384849	0.166576	0.352187	0.0963527	0.029931	0.125641	1.00919	0.0691884	0.110162	3.58684	1.84271	up
Lipid-B-P-0096	C43H83NO5	Cer(t18:1/25:1(2OH))	SP	Cert	-	0.0691902	0.132592	0.0900896	0	0	0	1.12981	0.0348495	0.0682516	Inf	Inf	up
Lipid-B-N-0424	C40H74NO10P	PS(18:2_16:0)	GP	PS	LMGP03010877	28.0593	26.0684	24.6443	12.4075	9.15155	12.8918	1.18822	0.000748743	0.0102194	2.2865	1.19314	up
Lipid-B-N-0410	C38H74NO10P	PS(16:0_16:0)	GP	PS	LMGP03010029	7.43936	9.0331	6.20697	0	0	0	1.18482	0.0115078	0.0353713	Inf	Inf	up
Lipid-B-N-0433	C40H72NO10P	PS(16:0_18:3)	GP	PS	-	7.11925	6.4675	7.46675	1.4212	2.28605	2.55443	1.1955	0.000446939	0.00872689	3.36228	1.74944	up
Lipid-B-N-0435	C42H76NO10P	PS(18:0_18:3)	GP	PS	LMGP03010315	3.80365	2.78936	4.17362	0	0	0	1.18503	0.0130335	0.0376866	Inf	Inf	up
Lipid-B-N-0415	C39H74NO10P	PS(17:0_16:1)	GP	PS	LMGP03010230	1.49679	1.65654	1.77713	4.16612	3.08882	2.98254	1.11352	0.0376921	0.0717555	0.481609	-1.05406	down
Lipid-B-N-0426	C41H76NO10P	PS(18:0_17:2)	GP	PS	LMGP03010314	0	0	0	1.61759	1.05691	1.28294	1.17962	0.0149029	0.041337	0	-Inf	down
Lipid-B-N-0507	C38H71O8P	PMeOH(16:0_18:2)	GP	PMeOH	-	4.84553	4.66172	7.3434	2.99587	2.24479	2.74262	1.04039	0.0679832	0.108809	2.11074	1.07775	up
Lipid-B-N-0511	C40H71O8P	PMeOH(18:2_18:2)	GP	PMeOH	-	3.56594	3.40205	5.75416	1.30169	1.02895	1.15573	1.08933	0.0542158	0.090804	3.64912	1.86755	up
Lipid-B-N-0390	C45H77O13P	PI(18:2_18:3)	GP	PI	LMGP06010319	4.25835	5.01571	4.63719	1.57409	2.12617	1.87268	1.19057	0.000790206	0.0103063	2.49622	1.31974	up
Lipid-B-N-0377	C47H85O13P	PI(18:1_20:2)	GP	PI	LMGP06010302	0.341294	0.22046	0.268952	0	0	0	1.17912	0.0156975	0.0423902	Inf	Inf	up
Lipid-B-N-0397	C45H75O13P	PI(18:3_18:3)	GP	PI	-	0.26332	0.286504	0.282372	0.0531753	0.0705459	0.0578701	1.2097	3.44386e-05	0.00466687	4.5828	2.19623	up
Lipid-B-N-0307	C42H79O10P	PG(18:0_18:2)	GP	PG	LMGP04010982	12.3625	15.0911	18.7002	8.17028	6.75316	7.82049	1.09206	0.0449117	0.0797995	2.02928	1.02097	up
Lipid-B-N-0317	C42H75O10P	PG(18:2_18:2)	GP	PG	LMGP04010956	10.6183	11.1697	11.739	3.58305	2.51806	3.22885	1.20595	5.75165e-05	0.00466687	3.59348	1.84538	up
Lipid-B-N-0289	C38H75O10P	PG(16:0_16:0)	GP	PG	LMGP04010986	4.86349	4.78818	4.8925	2.28082	1.66937	1.70904	1.20289	0.00370205	0.0206305	2.57	1.36177	up
Lipid-B-N-0311	C40H73O10P	PG(18:2_16:1)	GP	PG	LMGP04010346	0.917598	0.891149	1.11171	0.391819	0.28624	0.309197	1.18164	0.00446358	0.0222453	2.95815	1.5647	up
Lipid-B-N-0324	C42H73O10P	PG(18:2_18:3)	GP	PG	LMGP04010351	0.788602	0.622319	0.615648	0.154204	0.171199	0.151	1.18716	0.0110363	0.0348888	4.2539	2.08878	up
Lipid-B-N-0295	C39H75O10P	PG(16:0_17:1)	GP	PG	-	0.122229	0.116228	0.114291	0.0495188	0.0266225	0.034983	1.19519	0.00324964	0.0194646	3.17436	1.66646	up
Lipid-B-N-0329	C42H71O10P	PG(18:3_18:3)	GP	PG	-	0.110925	0.0993286	0.113221	0.0078378	0.00600011	0.00543086	1.21034	0.00138996	0.0130275	16.7875	4.06931	up
Lipid-B-N-0302	C39H73O10P	PG(16:0_17:2)	GP	PG	-	0.0597522	0.0346624	0.0350987	0	0	0	1.13587	0.0349644	0.0682585	Inf	Inf	up
Lipid-B-N-0288	C37H73O10P	PG(15:0_16:0)	GP	PG	-	0.0175698	0.0183493	0.0287956	0	0	0	1.15171	0.0270108	0.0574917	Inf	Inf	up
Lipid-B-N-0298	C41H79O10P	PG(17:0_18:1)	GP	PG	LMGP04010893	0.414269	0.418945	0.551301	0.91723	0.905285	1.01122	1.1825	0.00140165	0.0130275	0.488583	-1.03333	down
Lipid-B-N-0294	C38H73O10P	PG(18:1_14:0)	GP	PG	LMGP04010882	0.148283	0.153444	0.128642	0.435435	0.432901	0.427121	1.21241	0.000226943	0.00623196	0.332214	-1.58982	down
Lipid-B-N-0218	C39H74NO8P	PE(18:2_16:0)	GP	PE	LMGP02011194	1457.25	1362.92	1315.65	592.242	522.049	670.912	1.20006	0.000197699	0.00623196	2.31673	1.21209	up
Lipid-B-N-0251	C41H74NO8P	PE(18:2_18:2)	GP	PE	LMGP02010111	1101.83	1224.7	1215.73	320.346	283.655	373.061	1.2057	0.000152705	0.00520047	3.62543	1.85815	up
Lipid-B-N-0221	C41H78NO8P	PE(18:0_18:2)	GP	PE	LMGP02010044	107.143	121.401	116.254	53.8566	52.5873	58.6946	1.19865	0.00142388	0.0130275	2.08794	1.06208	up
Lipid-B-N-0265	C41H72NO8P	PE(18:2_18:3)	GP	PE	-	32.366	35.8218	35.459	9.1522	8.94242	10.328	1.2079	0.000541696	0.00922389	3.64663	1.86656	up
Lipid-B-N-0233	C39H72NO8P	PE(18:3_16:0)	GP	PE	LMGP02010047	18.4097	18.4071	22.8781	9.7577	8.64114	10.9445	1.1557	0.0106755	0.034809	2.03436	1.02457	up
Lipid-B-N-0234	C39H72NO8P	PE(16:1_18:2)	GP	PE	LMGP02011219	16.5944	13.8796	15.0547	6.06478	4.8474	6.29625	1.19338	0.00145048	0.0130757	2.64572	1.40366	up
Lipid-B-N-0219	C40H76NO8P	PE(17:0_18:2)	GP	PE	-	10.3161	11.9809	11.0091	5.14066	4.9786	5.57212	1.19393	0.00305866	0.0191322	2.12257	1.08581	up
Lipid-B-N-0212	C37H70NO8P	PE(18:2_14:0)	GP	PE	LMGP02010655	8.90475	9.40693	11.1606	4.79428	3.88705	4.75818	1.16903	0.00762105	0.0298262	2.19296	1.13288	up
Lipid-B-N-0274	C41H70NO8P	PE(18:3_18:3)	GP	PE	-	3.37725	3.35312	3.65667	0.26668	0.290758	0.32683	1.21187	0.000680424	0.00993094	11.7465	3.55416	up
Lipid-B-N-0235	C40H74NO8P	PE(17:1_18:2)	GP	PE	LMGP02010573	3.23989	3.37714	3.24227	1.10682	0.773001	1.32146	1.19958	0.00300903	0.0191322	3.0798	1.62284	up
Lipid-B-N-0238	C41H76NO8P	PE(18:0_18:3)	GP	PE	-	1.97258	1.97024	2.25449	0.839506	0.891884	1.12856	1.18256	0.00102948	0.0120648	2.16693	1.11565	up
Lipid-B-N-0248	C39H70NO8P	PE(18:3_16:1)	GP	PE	LMGP02010686	0.358149	0.341073	0.456607	0.129331	0.177863	0.19966	1.13476	0.0117278	0.0353713	2.2804	1.18929	up
Lipid-B-N-0262	C39H68NO8P	PE(16:2_18:3)	GP	PE	-	0.294464	0.141034	0.287077	0	0	0	1.12528	0.0404301	0.0744254	Inf	Inf	up
Lipid-B-N-0216	C38H72NO8P	PE(16:0_17:2)	GP	PE	-	0.199794	0.248399	0.23513	0	0	0	1.20316	0.00403092	0.0213013	Inf	Inf	up
Lipid-B-N-0232	C37H68NO8P	PE(16:0_16:3)	GP	PE	-	0.0330208	0.090659	0.0606842	0	0	0	1.0627	0.0661491	0.106429	Inf	Inf	up
Lipid-B-N-0241	C43H80NO8P	PE(20:1_18:2)	GP	PE	LMGP02010854	36.5434	40.2488	38.8554	118.852	101.277	122.642	1.19672	0.00633912	0.026095	0.337391	-1.56751	down
Lipid-B-N-0205	C40H78NO8P	PE(17:0_18:1)	GP	PE	LMGP02011211	2.96918	3.3789	2.97796	6.2755	5.87707	7.12098	1.18324	0.00634283	0.026095	0.483878	-1.04729	down
Lipid-B-N-0206	C41H80NO8P	PE(20:1_16:0)	GP	PE	LMGP02010847	2.0611	1.99363	1.89768	12.221	11.1654	13.3804	1.20517	0.00369993	0.0206305	0.161896	-2.62686	down
Lipid-B-N-0202	C37H72NO8P	PE(14:0_18:1)	GP	PE	LMGP02011247	0.882462	0.664362	0.815309	1.91454	2.07391	2.00299	1.20229	0.000203752	0.00623196	0.394251	-1.34281	down
Lipid-B-N-0208	C43H84NO8P	PE(20:1_18:0)	GP	PE	LMGP02010852	0.122933	0.132654	0.121415	0.671519	0.605477	0.740204	1.20255	0.00474418	0.0227202	0.186894	-2.41971	down
Lipid-B-N-0226	C45H86NO8P	PE(20:1_20:1)	GP	PE	LMGP02011175	0.0965768	0.103587	0.0999866	2.10747	1.93162	2.22716	1.20993	0.00184822	0.0146541	0.0478996	-4.38384	down
Lipid-B-N-0245	C45H84NO8P	PE(18:1_22:2)	GP	PE	LMGP02010651	0.0616722	0.0913778	0.0945221	0.304136	0.30488	0.325731	1.20742	0.000134792	0.00489781	0.264855	-1.91673	down
Lipid-B-N-0127	C42H80NO8P	PC(16:0_18:2)	GP	PC	LMGP01010585	1389.86	1374.33	1445.35	575.824	476.903	583.839	1.20845	0.000107982	0.00466687	2.57218	1.36299	up
Lipid-B-N-0160	C44H80NO8P	PC(18:2_18:2)	GP	PC	LMGP01010921	985.774	985.767	1062.21	277.489	238.592	286.802	1.21023	8.45308e-05	0.00466687	3.77857	1.91784	up
Lipid-B-N-0170	C44H78NO8P	PC(18:2_18:3)	GP	PC	LMGP01011625	39.5531	53.5697	53.4255	12.3044	11.205	13.8663	1.17329	0.0140148	0.0401452	3.92095	1.9712	up
Lipid-B-N-0138	C50H96NO8P	PC(24:0_18:2)	GP	PC	LMGP01012173	29.9899	30.4304	33.0434	14.0599	11.5103	15.5329	1.19571	0.00040536	0.00859798	2.27388	1.18516	up
Lipid-B-N-0145	C42H78NO8P	PC(16:1_18:2)	GP	PC	LMGP01010690	26.2018	23.6555	22.8991	8.01336	6.60953	7.91875	1.20406	0.000902568	0.0114305	3.22765	1.69048	up
Lipid-B-N-0129	C43H82NO8P	PC(17:0_18:2)	GP	PC	LMGP01011505	25.326	23.3147	26.4585	10.7522	6.95428	8.94352	1.19574	0.000413583	0.00859798	2.81799	1.49466	up
Lipid-B-N-0144	C42H78NO8P	PC(16:0_18:3)	GP	PC	LMGP01010598	22.2808	24.8214	25.1031	9.07044	7.42923	10.0468	1.19849	0.000240883	0.00623196	2.71996	1.44359	up
Lipid-B-N-0180	C44H76NO8P	PC(18:3_18:3)	GP	PC	LMGP01012233	13.1122	12.4299	16.0304	1.31317	0.894902	1.24046	1.19656	0.00686246	0.0278589	12.0552	3.59158	up
Lipid-B-N-0122	C40H76NO8P	PC(14:0_18:2)	GP	PC	LMGP01010494	12.6236	14.5901	15.0317	5.5592	5.62644	6.12965	1.19302	0.00553956	0.0246069	2.43977	1.28675	up
Lipid-B-N-0146	C43H80NO8P	PC(17:1_18:2)	GP	PC	LMGP01011533	5.56616	4.18171	6.06187	1.50674	1.35943	1.67331	1.16417	0.019531	0.0480822	3.48272	1.80022	up
Lipid-B-N-0150	C44H82NO8P	PC(18:0_18:3)	GP	PC	-	4.84897	5.6242	6.15938	1.86552	1.47345	1.84622	1.18702	0.00545522	0.0246069	3.20771	1.68154	up
Lipid-B-N-0125	C41H78NO8P	PC(15:0_18:2)	GP	PC	LMGP01010543	2.84893	2.44519	2.45065	0.789095	0.609058	0.604488	1.2008	0.00138455	0.0130275	3.86728	1.95132	up
Lipid-B-N-0156	C42H76NO8P	PC(16:2_18:2)	GP	PC	LMGP01010699	1.33107	1.78678	2.45692	0.613198	0.550137	0.807633	1.0585	0.0598374	0.0986029	2.82844	1.50001	up
Lipid-B-N-0159	C42H76NO8P	PC(16:1_18:3)	GP	PC	LMGP01011484	0.364388	0.429407	0.267104	0.0911901	0.169692	0.230118	1.01405	0.0387181	0.0725817	2.16069	1.11149	up
Lipid-B-N-0123	C40H76NO8P	PC(16:0_16:2)	GP	PC	-	0.217846	0.158918	0.204165	0	0	0	1.19587	0.00834964	0.0307446	Inf	Inf	up
Lipid-B-N-0119	C48H94NO8P	PC(18:1_22:0)	GP	PC	LMGP01010839	2.19236	2.13073	2.51759	5.65706	5.11783	5.79783	1.2013	0.000614296	0.00958688	0.412768	-1.2766	down
Lipid-B-N-0136	C48H92NO8P	PC(18:1_22:1)	GP	PC	LMGP01012158	1.31505	1.32757	1.35956	6.02899	5.30711	6.53177	1.20059	0.00580695	0.025068	0.223987	-2.15851	down
Lipid-B-N-0524	C39H69O8P	PA(18:2_18:2)	GP	PA	-	53.8582	37.7294	43.198	12.8758	7.74188	10.6764	1.16871	0.0122626	0.0357951	4.30707	2.10671	up
Lipid-B-N-0474	C37H69O8P	PA(16:0_18:2)	GP	PA	LMGP10010023	23.1372	17.7646	18.7893	6.76228	5.23481	5.11339	1.18118	0.00812673	0.0303902	3.48857	1.80264	up
Lipid-B-N-0489	C39H67O8P	PA(18:2_18:3)	GP	PA	LMGP10010624	3.53984	3.05884	2.03962	0.330426	0.546559	0.481066	1.13948	0.0294893	0.0606609	6.3608	2.66921	up
Lipid-B-N-0479	C37H67O8P	PA(18:3_16:0)	GP	PA	-	1.72393	1.01441	0.970112	0	0	0	1.13153	0.0368872	0.070844	Inf	Inf	up
Lipid-B-N-0494	C39H65O8P	PA(18:3_18:3)	GP	PA	LMGP10010218	1.10678	0.712569	0.985908	0	0	0	1.18044	0.0151955	0.041626	Inf	Inf	up
Lipid-B-N-0463	C35H69O8P	PA(16:0_16:0)	GP	PA	LMGP10010012	0.413119	0.335588	0.282076	0.124407	0.119026	0.162724	1.13238	0.0216344	0.0511976	2.53789	1.34363	up
Lipid-B-N-0499	C43H71O8P	PA(18:1_22:6)	GP	PA	LMGP10010040	3.01727	2.39328	3.13983	6.65337	4.88665	7.29195	1.11153	0.0316419	0.0644402	0.454035	-1.13912	down
Lipid-B-P-0214	C23H44NO7P	LPE(18:2)	GP	LPE	LMGP02050011	3.95793	5.6203	5.50021	2.3132	2.46724	2.47535	1.11948	0.0385042	0.072402	2.07813	1.05528	up
Lipid-B-P-0210	C25H50NO7P	LPE(20:1)	GP	LPE	LMGP02050020	0.274415	0.173063	0.407615	0.895056	0.614588	0.845686	1.1112	0.0118289	0.0353713	0.363046	-1.46178	down
Lipid-B-P-0189	C26H50NO7P	LPC(18:2)	GP	LPC	LMGP01050034	64.3684	55.368	64.5326	13.8622	15.6998	20.8533	1.19905	0.000510285	0.00922389	3.65503	1.86988	up
Lipid-B-P-0173	C26H54NO7P	LPC(18:0)	GP	LPC	LMGP01050026	8.17852	6.16075	7.31798	3.3256	3.24709	3.86123	1.1559	0.0159667	0.0427406	2.07566	1.05357	up
Lipid-B-P-0193	C26H48NO7P	LPC(18:3)	GP	LPC	LMGP01050038	1.92859	2.34805	2.36108	0.347016	0.376999	0.254323	1.19868	0.00362715	0.0206305	6.78469	2.76228	up
Lipid-B-P-0177	C32H66NO7P	LPC(24:0)	GP	LPC	LMGP01050057	0.873832	0.90884	0.916488	0.326409	0.260767	0.293371	1.20998	3.30265e-05	0.00466687	3.06532	1.61604	up
Lipid-B-P-0181	C24H48NO7P	LPC(16:1)	GP	LPC	LMGP01050021	0.716743	0.850676	0.646582	0.287577	0.313739	0.336348	1.16389	0.015269	0.041626	2.36119	1.23951	up
Lipid-B-P-0172	C25H52NO7P	LPC(17:0)	GP	LPC	LMGP01050024	0.65009	0.471602	0.537264	0.286861	0.245172	0.26921	1.13982	0.0265938	0.0571999	2.07048	1.04996	up
Lipid-B-N-0453	C21H39O7P	LPA(18:2)	GP	LPA	LMGP10050017	4.09637	4.05784	4.85468	0.912497	0.829569	0.961583	1.20051	0.00488159	0.0228429	4.8116	2.26652	up
Lipid-B-N-0451	C21H41O7P	LPA(18:1)	GP	LPA	LMGP10050008	3.50625	3.90162	3.89892	1.71839	1.78116	2.14236	1.18981	0.000533378	0.00922389	2.00407	1.00294	up
Lipid-B-N-0448	C19H39O7P	LPA(16:0)	GP	LPA	LMGP10050042	1.3046	1.2477	1.19144	0.36982	0.406469	0.499968	1.20497	0.000102163	0.00466687	2.93338	1.55256	up
Lipid-B-N-0455	C21H37O7P	LPA(18:3)	GP	LPA	LMGP10050023	0.431835	0.222606	0.226072	0	0	0	1.10121	0.051307	0.0868818	Inf	Inf	up
Lipid-B-N-0449	C21H43O7P	LPA(18:0)	GP	LPA	LMGP10050043	0.367516	0.346532	0.369847	0	0	0	1.21339	0.000420782	0.00859798	Inf	Inf	up
Lipid-B-P-0651	C55H100O6	TG(16:0_18:1_18:2)	GL	TG	LMGL03010121	1479.78	1804.51	1132.16	423.818	325.197	889.921	1.05393	0.0242605	0.0543039	2.6947	1.43013	up
Lipid-B-P-0536	C55H104O6	TG(16:0_18:0_18:1)	GL	TG	LMGL03010085	1192.9	1620.56	947.405	369.937	310.295	744.458	1.02996	0.0369822	0.070844	2.63978	1.40042	up
Lipid-B-P-0591	C57H106O6	TG(18:0_18:1_18:1)	GL	TG	LMGL03010217	1015.68	1387.16	892.317	289.218	229.098	501.418	1.10367	0.0192392	0.0477474	3.23139	1.69215	up
Lipid-B-P-0795	C57H100O6	TG(18:1_18:1_18:3)	GL	TG	LMGL03010330	854.889	1092.08	668.555	220.845	174.325	463.613	1.0738	0.0214309	0.0509192	3.04561	1.60673	up
Lipid-B-P-0716	C55H98O6	TG(16:0_18:2_18:2)	GL	TG	LMGL03010141	837.482	1015.87	684.773	206.625	153.175	398.628	1.12056	0.00937541	0.0330295	3.34657	1.74268	up
Lipid-B-P-0790	C57H100O6	TG(18:1_18:2_18:2)	GL	TG	LMGL03010327	771.871	944.774	609.912	238.287	189.117	469.705	1.06239	0.0217987	0.0511976	2.59339	1.37484	up
Lipid-B-P-0534	C53H100O6	TG(16:0_16:0_18:1)	GL	TG	LMGL03010005	427.292	472.242	304.276	152.276	119.265	286.771	1.00665	0.0399694	0.0738847	2.15616	1.10846	up
Lipid-B-P-0717	C55H98O6	TG(16:0_18:1_18:3)	GL	TG	LMGL03010145	277.017	375.119	235.387	55.3311	40.2642	107.346	1.12187	0.0170323	0.0444289	4.3733	2.12872	up
Lipid-B-P-0833	C57H98O6	TG(18:1_18:2_18:3)	GL	TG	LMGL03010373	167.34	233.971	143.413	27.5265	20.8588	57.1947	1.1234	0.0204252	0.0496321	5.15934	2.36719	up
Lipid-B-P-0869	C57H96O6	TG(18:2_18:2_18:3)	GL	TG	LMGL03010420	50.7874	63.9849	43.2407	6.45842	4.27954	12.5439	1.16287	0.00935616	0.0330295	6.78694	2.76276	up
Lipid-B-P-0780	C55H96O6	TG(16:0_18:2_18:3)	GL	TG	LMGL03010167	37.5492	55.809	35.263	5.29795	3.97005	13.6456	1.12055	0.0185072	0.0469535	5.61331	2.48885	up
Lipid-B-P-0779	C55H96O6	TG(16:1_18:2_18:2)	GL	TG	LMGL03010163	32.1311	42.3784	27.8561	7.88569	5.32828	16.4736	1.1026	0.0129739	0.0376866	3.44809	1.7858	up
Lipid-B-P-0644	C53H96O6	TG(16:0_16:0_18:3)	GL	TG	LMGL03010054	18.1641	24.431	15.9242	4.73911	3.05815	8.68392	1.10963	0.0141044	0.040214	3.55068	1.82809	up
Lipid-B-P-0641	C53H96O6	TG(16:1_16:1_18:1)	GL	TG	LMGL03010052	15.4739	19.2041	11.1404	5.43584	3.85867	8.48628	1.04733	0.0362754	0.0703419	2.57685	1.36561	up
Lipid-B-P-0870	C57H96O6	TG(18:1_18:2_18:4)	GL	TG	LMGL03016218	8.40944	7.34555	8.46357	3.72249	3.42769	3.04614	1.19702	0.00133657	0.0130275	2.37523	1.24807	up
Lipid-B-P-0897	C57H94O6	TG(18:2_18:3_18:3)	GL	TG	LMGL03010471	5.06636	6.90314	4.4061	0.603591	0.413105	1.25455	1.14774	0.0162316	0.0432607	7.20995	2.84999	up
Lipid-B-P-0796	C58H102O6	TG(17:0_18:1_20:4)	GL	TG	LMGL03010448	4.08642	3.20138	3.98097	0.888965	0.751747	0.774739	1.19421	0.00771987	0.0298421	4.66529	2.22197	up
Lipid-B-P-0829	C55H94O6	TG(16:0_18:3_18:3)	GL	TG	LMGL03010192	1.87086	3.02666	1.83735	0.366862	0.263106	0.726554	1.09699	0.032692	0.0659217	4.96481	2.31174	up
Lipid-B-P-0663	C57H104O6	TG(16:0_18:3_20:0)	GL	TG	LMGL03010262	0.874168	0.684162	0.75453	0.255459	0.345956	0.281772	1.17799	0.00512416	0.0236583	2.61876	1.38889	up
Lipid-B-P-0947	C61H96O6	TG(18:1_18:4_22:6)	GL	TG	LMGL03016257	0.419935	0.444182	0.389511	0.22094	0.186566	0.144315	1.1815	0.00155859	0.0136488	2.2718	1.18384	up
Lipid-B-P-0914	C57H92O6	TG(18:3_18:3_18:3)	GL	TG	LMGL03010527	0.329829	0.511743	0.359768	0.0455916	0.0358498	0.101051	1.14134	0.01725	0.0448061	6.58296	2.71874	up
Lipid-B-P-0911	C57H92O6	TG(18:2_18:3_18:4)	GL	TG	LMGL03016289	0.310362	0.222003	0.234993	0.120138	0.170329	0.0730972	1.05261	0.0267382	0.0573095	2.11066	1.07769	up
Lipid-B-P-0830	C55H94O6	TG(16:2_18:1_18:3)	GL	TG	-	0.308726	0.302802	0.255802	0.149262	0.126445	0.142349	1.17932	0.0058597	0.0251073	2.07467	1.05288	up
Lipid-B-P-0719	C56H100O6	TG(16:0_16:0_21:4)	GL	TG	-	0.272258	0.253582	0.285685	0.118415	0.0975754	0.107251	1.20351	0.000326381	0.00800286	2.51058	1.32802	up
Lipid-B-P-0838	C57H98O6	TG(18:0_18:3_18:3)	GL	TG	LMGL03010372	0.267703	0.176512	0.280614	0	0	0	1.17426	0.0178945	0.0458968	Inf	Inf	up
Lipid-B-P-0959	C63H96O6	TG(18:3_20:5_20:5)	GL	TG	LMGL03011549	0.259398	0.154604	0.296962	0.0537277	0.0312058	0.0238489	1.11721	0.0373093	0.0712481	6.53565	2.70833	up
Lipid-B-P-0876	C59H100O6	TG(18:2_18:3_20:2)	GL	TG	LMGL03010727	0.253093	0.175825	0.192482	0.0755349	0.104792	0.117693	1.09235	0.0262681	0.0570543	2.0851	1.06012	up
Lipid-B-P-0832	C56H96O6	TG(17:0_18:3_18:3)	GL	TG	LMGL03010253	0.169214	0.147069	0.173072	0.0695234	0.0955246	0.0688137	1.17164	0.00210247	0.0157173	2.0925	1.06523	up
Lipid-B-P-0896	C56H92O6	TG(17:2_17:3_19:3)	GL	TG	-	0.137604	0.0916875	0.130458	0	0	0	1.18345	0.0138564	0.0398779	Inf	Inf	up
Lipid-B-P-0650	C54H98O6	TG(16:0_17:0_18:3)	GL	TG	LMGL03010077	0.0773174	0.0550218	0.0685946	0.0367817	0.0426653	0.0101089	1.02568	0.0441829	0.0789624	2.24367	1.16586	up
Lipid-B-P-0962	C65H100O6	TG(20:4_20:5_20:5)	GL	TG	LMGL03011975	0.0553717	0.0757057	0.0926812	0.0104628	0.0154227	0.00983642	1.14565	0.0257744	0.0564276	6.2639	2.64706	up
Lipid-B-P-0742	C61H110O6	TG(18:0_18:3_22:1)	GL	TG	LMGL03011048	0.0489196	0.055718	0.0600574	0.0280083	0.024225	0.020876	1.17653	0.00263538	0.0175596	2.25272	1.17167	up
Lipid-B-P-0915	C57H92O6	TG(18:1_18:4_18:4)	GL	TG	LMGL03013034	0.0300199	0.0196346	0.0331896	0.0141837	0.0113742	0.00897076	1.0716	0.0456379	0.0801606	2.39929	1.26261	up
Lipid-B-P-0820	C53H90O6	TG(14:0_14:0_22:6)	GL	TG	LMGL03012782	0.0275941	0.0266895	0.0191428	0.00979769	0.0115956	0.014093	1.09902	0.0263924	0.0570543	2.06915	1.04904	up
Lipid-B-P-0839	C58H100O6	TG(17:2_19:2_19:2)	GL	TG	-	0.0198693	0.0332197	0.0254863	0.0125037	0.0154871	0.0110445	1.02757	0.0640424	0.104791	2.01293	1.0093	up
Lipid-B-P-0924	C55H86O6	TG(16:4_18:3_18:3)	GL	TG	-	0.00906296	0.00266894	0.00647282	0	0	0	1.04084	0.0822462	0.126451	Inf	Inf	up
Lipid-B-P-0645	C53H96O6	TG(14:0_18:1_18:2)	GL	TG	LMGL03014362	28.469	24.4334	27.2641	74.8682	68.0604	52.989	1.14819	0.0238019	0.0543039	0.409185	-1.28918	down
Lipid-B-P-0682	C63H116O6	TG(24:0_18:1_18:2)	GL	TG	-	8.61079	8.87499	10.2907	23.9431	19.6335	20.4194	1.18216	0.00576493	0.0250631	0.434035	-1.20412	down
Lipid-B-P-0666	C59H108O6	TG(18:1_18:2_20:0)	GL	TG	LMGL03010478	8.26203	6.66564	7.53983	17.8527	13.9415	17.2612	1.16512	0.0105014	0.0346095	0.458003	-1.12657	down
Lipid-B-P-0672	C59H108O6	TG(18:0_18:3_20:0)	GL	TG	LMGL03010477	7.95351	7.81427	7.44046	20.6708	18.3295	17.8576	1.19953	0.00486679	0.0228429	0.408179	-1.29272	down
Lipid-B-P-0685	C63H116O6	TG(18:2_20:1_22:0)	GL	TG	LMGL03011339	6.31818	5.7274	6.26835	15.8206	14.4831	14.2175	1.20491	0.00112929	0.0121858	0.411354	-1.28155	down
Lipid-B-P-0674	C61H112O6	TG(18:1_18:2_22:0)	GL	TG	LMGL03010969	4.22853	4.06241	3.99394	11.3371	10.5027	10.9785	1.21098	0.000570838	0.0094574	0.37433	-1.41762	down
Lipid-B-P-0613	C61H114O6	TG(16:0_24:0_18:2)	GL	TG	-	3.86324	3.36722	3.70646	7.99443	7.20362	6.90865	1.19188	0.00256762	0.0175596	0.494733	-1.01528	down
Lipid-B-P-0571	C51H94O6	TG(14:0_16:0_18:2)	GL	TG	LMGL03014227	3.5654	3.36373	3.37175	9.14728	9.45012	9.51309	1.21259	1.24069e-05	0.00466687	0.366443	-1.44834	down
Lipid-B-P-0595	C57H106O6	TG(16:0_18:2_20:0)	GL	TG	LMGL03010230	3.27287	2.74803	2.86189	7.3219	7.67403	6.86261	1.2026	0.000243992	0.00623196	0.406376	-1.29911	down
Lipid-B-P-0611	C61H114O6	TG(18:0_22:0_18:2)	GL	TG	-	2.80214	2.94218	2.94726	6.53114	5.4561	5.5743	1.18338	0.0117724	0.0353713	0.494921	-1.01473	down
Lipid-B-P-0575	C52H96O6	TG(16:0_16:1_17:1)	GL	TG	LMGL03010025	2.61356	2.37651	2.1259	5.46993	4.86314	4.60818	1.18473	0.00255463	0.0175596	0.476263	-1.07017	down
Lipid-B-P-0585	C54H100O6	TG(16:0_17:0_18:2)	GL	TG	LMGL03010063	1.55529	1.69726	1.71132	3.786	3.46464	3.17173	1.19024	0.00610156	0.0257949	0.47627	-1.07015	down
Lipid-B-P-0604	C59H110O6	TG(16:0_18:2_22:0)	GL	TG	LMGL03010568	1.45228	1.3927	1.58992	4.04117	3.76374	3.06627	1.16971	0.0148954	0.041337	0.40795	-1.29353	down
Lipid-B-P-0576	C52H96O6	TG(15:0_16:0_18:2)	GL	TG	LMGL03015011	1.12621	0.926799	1.40416	2.46854	2.30802	2.14478	1.16461	0.0036661	0.0206305	0.499495	-1.00146	down
Lipid-B-P-0590	C56H104O6	TG(17:0_18:0_18:2)	GL	TG	LMGL03010143	0.544679	0.394545	0.451012	1.60063	1.83685	1.32282	1.16853	0.0117681	0.0353713	0.292048	-1.77572	down
Lipid-B-P-0533	C52H98O6	TG(16:0_16:1_17:0)	GL	TG	LMGL03010021	0.444005	0.445174	0.43591	1.1807	1.1022	1.031	1.20383	0.00408755	0.021416	0.399859	-1.32244	down
Lipid-B-P-0640	C52H94O6	TG(16:0_15:1_18:2)	GL	TG	-	0.389809	0.346201	0.384398	0.97011	0.960559	0.865648	1.20326	0.00110896	0.0121858	0.400673	-1.3195	down
Lipid-B-P-0525	C49H92O6	TG(14:0_14:0_18:1)	GL	TG	LMGL03012762	0.26633	0.224475	0.201902	0.639771	0.601348	0.535743	1.19039	0.00127556	0.0130275	0.389848	-1.35902	down
Lipid-B-P-0545	C58H110O6	TG(15:0_16:0_24:1)	GL	TG	-	0.254006	0.211819	0.239267	0.564887	0.456915	0.444664	1.15714	0.0148409	0.041337	0.48081	-1.05646	down
Lipid-B-P-0739	C61H110O6	TG(18:2_18:2_22:0)	GL	TG	LMGL03011042	0.248248	0.158965	0.306828	0.618947	0.478076	0.39909	1.04203	0.0345339	0.0682516	0.477264	-1.06714	down
Lipid-B-P-0501	C57H110O6	TG(16:0_18:0_20:0)	GL	TG	LMGL03010175	0.218957	0.198198	0.180622	1.13263	1.02146	0.435176	1.01557	0.0914382	0.137719	0.230868	-2.11486	down
Lipid-B-P-0490	C52H100O6	TG(16:0_16:0_17:0)	GL	TG	LMGL03010019	0.218909	0.201887	0.214083	0.602707	0.811212	0.371906	1.00971	0.0939325	0.141129	0.35551	-1.49204	down
Lipid-B-P-0565	C49H90O6	TG(12:0_16:0_18:2)	GL	TG	LMGL03013327	0.145457	0.106548	0.205259	0.272663	0.322504	0.32826	1.11101	0.015284	0.041626	0.49518	-1.01397	down
Lipid-B-P-0549	C59H112O6	TG(14:0_20:1_22:0)	GL	TG	LMGL03014499	0.1232	0.136099	0.138474	0.300408	0.299859	0.334022	1.2034	0.00123747	0.0130275	0.425749	-1.23193	down
Lipid-B-P-0600	C58H108O6	TG(16:0_21:0_18:2)	GL	TG	-	0.106107	0.0740066	0.0702351	0.262673	0.250605	0.192228	1.15365	0.00837577	0.0307446	0.35485	-1.49472	down
Lipid-B-P-0701	C52H92O6	TG(15:1_17:1_17:2)	GL	TG	LMGL03015431	0.0705248	0.111603	0.109291	0.203406	0.213675	0.212685	1.18115	0.0102419	0.0339366	0.46274	-1.11173	down
Lipid-B-P-0502	C57H110O6	TG(14:0_18:0_22:0)	GL	TG	LMGL03014355	0.0425939	0.0423544	0.0556851	0.240467	0.251386	0.126116	1.08154	0.0563305	0.0938331	0.227574	-2.13559	down
Lipid-B-P-0938	C63H102O6	TG(16:0_22:5_22:5)	GL	TG	LMGL03012015	0	0	0	0.0228992	0.0163169	0.01612	1.18067	0.0142741	0.0405095	0	-Inf	down
Lipid-B-P-0834	C57H98O6	TG(16:0_18:1_20:5)	GL	TG	LMGL03010403	0	0	0	0.0658282	0.0705406	0.075956	1.20989	0.00170479	0.0141221	0	-Inf	down
Lipid-B-P-0937	C61H98O6	TG(18:1_18:3_22:6)	GL	TG	LMGL03011537	0	0	0	0.322956	0.419879	0.253662	1.1646	0.0204164	0.0496321	0	-Inf	down
Lipid-B-P-1141	C45H78O12S	SQDG(18:2_18:2)	GL	SQDG	-	2.10775	1.94799	2.31226	0.775658	0.784407	0.988397	1.19171	0.00109555	0.0121858	2.49876	1.32121	up
Lipid-B-P-1115	C39H74O12S	SQDG(14:0_16:0)	GL	SQDG	LMGL05010005	1.34409	1.03552	1.70918	0.159091	0.190493	0.235072	1.15324	0.0254358	0.0558857	6.99349	2.80601	up
Lipid-B-P-1130	C46H84O12S	SQDG(18:1_19:1)	GL	SQDG	-	1.00371	0.846754	1.18035	0.507831	0.394099	0.527965	1.13145	0.0185363	0.0469535	2.1196	1.08379	up
Lipid-B-P-1140	C45H78O12S	SQDG(18:1_18:3)	GL	SQDG	-	0.926348	0.665861	1.12121	0.222085	0.329427	0.383625	1.10089	0.03419	0.0678268	2.90162	1.53686	up
Lipid-B-P-1135	C43H76O12S	SQDG(16:0_18:3)	GL	SQDG	-	0.619585	0.898792	0.770729	0.12598	0.140964	0.334235	1.13434	0.00640419	0.0261718	3.8077	1.92892	up
Lipid-B-P-1145	C45H76O12S	SQDG(18:2_18:3)	GL	SQDG	-	0.180246	0.165355	0.184521	0.0816848	0.041614	0.0822824	1.17149	0.00712077	0.0285296	2.57865	1.36662	up
Lipid-B-P-1269	C45H74O10	MGDG(18:3_18:3)	GL	MGDG	LMGL05010001	0.4427	0.625598	0.881345	0.139984	0.128736	0.0832572	1.09304	0.0502321	0.0857724	5.53912	2.46966	up
Lipid-B-P-0465	C21H38O4	MG(18:2)	GL	MG	LMGL01010006	7.22718	5.25801	7.41471	0.899468	1.64168	4.76282	1.01864	0.0499632	0.0855515	2.72453	1.44601	up
Lipid-B-P-1105	C28H51NO6	LDGTS(18:2)	GL	LDGTS	-	0	0	0	0.0422533	0.0228105	0.0247855	1.12341	0.0400159	0.0738847	0	-Inf	down
Lipid-B-P-1076	C48H79NO7	DGTS(18:2_20:5)	GL	DGTS	-	20.9916	19.4488	23.2013	3.57108	2.80474	4.10537	1.2045	0.00161686	0.0139584	6.07199	2.60217	up
Lipid-B-P-1053	C46H79NO7	DGTS(16:0_20:5)	GL	DGTS	-	3.42578	3.03719	3.42459	0.998548	1.05073	0.881015	1.2067	0.00104312	0.0120648	3.37426	1.75457	up
Lipid-B-P-1067	C46H77NO7	DGTS(18:3_18:3)	GL	DGTS	-	0.32427	0.300372	0.185762	0	0	0	1.157	0.0241377	0.0543039	Inf	Inf	up
Lipid-B-P-1081	C48H77NO7	DGTS(18:3_20:5)	GL	DGTS	-	0.244464	0.370988	0.335034	0.0992291	0.052112	0.086124	1.14682	0.0150678	0.0416062	4.00264	2.00095	up
Lipid-B-P-1152	C43H76O11	DGGA(16:0_18:2)	GL	DGGA	-	1.76983	1.96586	2.42084	0.686259	0.833029	1.03021	1.14181	0.0116256	0.0353713	2.41481	1.27191	up
Lipid-B-P-1190	C51H86O15	DGDG(18:2_18:3)	GL	DGDG	-	9.01972	9.65687	9.09383	2.76973	2.37648	2.5261	1.21036	5.92123e-05	0.00466687	3.61957	1.85582	up
Lipid-B-P-1196	C51H84O15	DGDG(18:3_18:3)	GL	DGDG	-	6.52261	6.34155	7.3834	0.577851	0.460131	0.58789	1.20785	0.00233682	0.0168526	12.4534	3.63846	up
Lipid-B-P-1180	C51H88O15	DGDG(18:1_18:3)	GL	DGDG	-	5.62763	4.63489	7.33783	3.06588	2.62798	2.59732	1.08066	0.0544272	0.0909097	2.12278	1.08596	up
Lipid-B-P-1170	C49H86O15	DGDG(16:0_18:3)	GL	DGDG	-	2.64447	2.44801	2.28305	0.659053	0.487611	0.585753	1.205	0.000660162	0.00987023	4.25736	2.08996	up
Lipid-B-P-1174	C51H90O15	DGDG(18:0_18:3)	GL	DGDG	-	0.356484	0.381215	0.361098	0.0783269	0.108821	0.0414957	1.20163	0.00166226	0.0139584	4.80572	2.26475	up
Lipid-B-P-1154	C47H88O15	DGDG(16:0_16:0)	GL	DGDG	-	0.117944	0.0905485	0.0953704	0.0276363	0.0123714	0.0692846	1.04786	0.0435242	0.0782414	2.78027	1.47523	up
Lipid-B-P-0403	C39H68O5	DG(18:2_18:2)	GL	DG	LMGL02010063	218.544	214.66	229.85	97.6756	84.8012	102.24	1.20672	6.11847e-05	0.00466687	2.32882	1.2196	up
Lipid-B-P-0416	C39H66O5	DG(18:2_18:3)	GL	DG	LMGL02010071	6.81936	6.10563	6.61707	2.18407	1.70921	2.1252	1.20667	0.000135828	0.00489781	3.24701	1.69911	up
Lipid-B-P-0428	C39H64O5	DG(18:3_18:3)	GL	DG	LMGL02010079	1.33491	1.16095	1.37382	0.097053	0.0898204	0.103724	1.20776	0.00290662	0.0187554	13.3163	3.73512	up
Lipid-B-P-0404	C39H68O5	DG(16:1_20:3)	GL	DG	-	0.79762	0.858593	0.854339	0.40452	0.338035	0.380266	1.20439	7.46959e-05	0.00466687	2.23593	1.16088	up
Lipid-B-P-0429	C39H64O5	DG(18:2_18:4)	GL	DG	LMGL02010505	0.172497	0.15669	0.177294	0	0	0	1.21141	0.00135654	0.0130275	Inf	Inf	up
Lipid-B-P-0402	C39H68O5	DG(16:0_20:4)	GL	DG	LMGL02010070	0.116258	0.117731	0.152858	0.0583378	0.0486446	0.0621715	1.14693	0.0178423	0.0458968	2.28696	1.19343	up
Lipid-B-P-0389	C41H74O5	DG(18:2_20:1)	GL	DG	LMGL02010099	6.64026	7.08383	7.27863	17.7518	14.0507	16.4162	1.18121	0.0120058	0.035549	0.435572	-1.19902	down
Lipid-B-P-0348	C38H72O5	DG(17:0_18:1)	GL	DG	LMGL02010030	1.39351	1.40382	1.5922	3.61863	2.94702	3.60228	1.18166	0.00859603	0.0313653	0.431703	-1.21189	down
Lipid-B-P-0355	C45H86O5	DG(18:1_24:0)	GL	DG	-	0.885648	0.759526	0.827839	2.87307	2.3796	2.73628	1.19823	0.00431148	0.0218565	0.309554	-1.69174	down
Lipid-B-P-0354	C43H82O5	DG(18:1_22:0)	GL	DG	-	0.257615	0.215819	0.215776	0.584867	0.634018	0.534266	1.19347	0.00186512	0.0146541	0.393127	-1.34693	down
Lipid-B-P-0350	C39H74O5	DG(16:0_20:1)	GL	DG	LMGL02010048	0.157874	0.139199	0.186908	0.626481	0.473846	0.546445	1.18141	0.00790897	0.0302969	0.293896	-1.76662	down
Lipid-B-P-0349	C38H72O5	DG(16:0_19:1)	GL	DG	LMGL02010522	0.0676764	0.0632306	0.082302	0.228168	0.147487	0.258911	1.09611	0.0479711	0.0828346	0.335991	-1.5735	down
Lipid-B-P-0971	C59H104O12	ADGGA((O-16:0)16:0_18:3)	GL	ADGGA	-	0.30428	0.348871	0.258942	0.0735412	0.116926	0.0570515	1.16674	0.00334311	0.0196896	3.68494	1.88164	up
Lipid-B-N-0034	C18H32O2	FFA(18:2)	FA	FFA	LMFA01030110	52.9063	55.3596	51.9754	17.7045	14.0767	18.4376	1.20805	4.7741e-05	0.00466687	3.19086	1.67395	up
Lipid-B-N-0019	C32H64O2	FFA(32:0)	FA	FFA	LMFA01010032	8.60296	11.4969	9.40191	4.51006	4.24125	4.2565	1.15455	0.0228203	0.0526245	2.26801	1.18143	up
Lipid-B-N-0021	C34H68O2	FFA(34:0)	FA	FFA	LMFA01010034	7.48276	9.31405	7.99925	2.91166	2.92988	2.41078	1.18692	0.00574839	0.0250631	3.00474	1.58724	up
Lipid-B-N-0039	C18H30O2	FFA(18:3)	FA	FFA	LMFA01030140	1.72249	1.85895	1.4666	0.386077	0.321757	0.313573	1.19476	0.00569596	0.0250631	4.94225	2.30517	up
Lipid-B-N-0029	C19H36O2	FFA(19:1)	FA	FFA	LMFA01030857	0.211768	0.286152	0.147058	0	0	0	1.13438	0.0332067	0.0663682	Inf	Inf	up
