# Supplementary material for: Comparison of lipid profiles and nutritional quality of 11 red-flowered oil-tea camellia through quantitative lipidomics and chemometrics
Source: Food Chem X. 2025 Jul 4;29:102738. doi: 10.1016/j.fochx.2025.102738 (PMC12275141; doi:10.1016/j.fochx.2025.102738)
Supplement: Supplementary material 15 — The differential lipids in the TS_vs_GN comparison. [file mmc15.xlsx]

## Sheet: Sheet1
Table S14. The differential lipids in the TS_vs_GN comparison.
Index	Formula	Compounds	Class I	Class II	lipidmaps ID	TS-1	TS-2	TS-3	GN-1	GN-2	GN-3	VIP	P-value	FDR	Fold_Change	Log2FC	Type
Lipid-B-N-0127	C42H80NO8P	PC(16:0_18:2)	GP	PC	LMGP01010585	1389.86	1374.33	1445.35	662.05	673.719	614.544	1.2042	1.50206e-05	0.00127493	2.15839	1.10996	up
Lipid-B-N-0218	C39H74NO8P	PE(18:2_16:0)	GP	PE	LMGP02011194	1457.25	1362.92	1315.65	619.437	606.238	544.971	1.19905	0.000385228	0.00575023	2.33577	1.2239	up
Lipid-B-N-0251	C41H74NO8P	PE(18:2_18:2)	GP	PE	LMGP02010111	1101.83	1224.7	1215.73	405.666	429.337	354.576	1.19982	0.000323081	0.00534394	2.97775	1.57422	up
Lipid-B-N-0236	C41H76NO8P	PE(18:1_18:2)	GP	PE	LMGP02010048	786.763	767.751	755.924	342.874	354.491	354.525	1.20622	6.24588e-05	0.00294037	2.19646	1.13518	up
Lipid-B-N-0160	C44H80NO8P	PC(18:2_18:2)	GP	PC	LMGP01010921	985.774	985.767	1062.21	322.559	338.412	308.535	1.2038	0.000486264	0.00595187	3.12917	1.64578	up
Lipid-B-P-0792	C57H100O6	TG(18:0_18:2_18:3)	GL	TG	LMGL03010329	465.239	414.76	446.624	172.959	179.548	179.346	1.19972	0.0025997	0.0142244	2.49434	1.31866	up
Lipid-B-N-0364	C45H83O13P	PI(18:1_18:1)	GP	PI	-	350.455	376.882	366.121	191.346	165.578	142.752	1.19256	0.000972274	0.00852493	2.18833	1.12983	up
Lipid-B-P-0717	C55H98O6	TG(16:0_18:1_18:3)	GL	TG	LMGL03010145	277.017	375.119	235.387	101.159	131.71	80.3652	1.09845	0.0320765	0.0629193	2.83342	1.50254	up
Lipid-B-P-0589	C56H104O6	TG(17:0_18:1_18:1)	GL	TG	LMGL03010138	262.844	240.021	267.566	110.885	122.999	116.405	1.19696	0.00115991	0.0091981	2.19942	1.13712	up
Lipid-B-N-0351	C45H85O13P	PI(18:0_18:1)	GP	PI	LMGP06010957	207.161	202.101	196.892	105.39	92.6942	80.6943	1.196	0.00138034	0.00994905	2.17432	1.12057	up
Lipid-B-P-0833	C57H98O6	TG(18:1_18:2_18:3)	GL	TG	LMGL03010373	167.34	233.971	143.413	63.5191	73.0062	48.2387	1.09535	0.0397751	0.0731002	2.94821	1.55984	up
Lipid-B-P-0584	C54H100O6	TG(16:0_17:1_18:1)	GL	TG	LMGL03010061	108.91	100.321	113.579	52.9036	54.2947	53.6415	1.19474	0.0047657	0.0181156	2.00702	1.00506	up
Lipid-B-N-0221	C41H78NO8P	PE(18:0_18:2)	GP	PE	LMGP02010044	107.143	121.401	116.254	44.1335	49.9453	42.7673	1.19684	0.000641326	0.00654152	2.51961	1.3332	up
Lipid-B-P-0601	C59H110O6	TG(18:0_18:1_20:1)	GL	TG	LMGL03010434	105.43	102.889	110.349	41.1335	43.2076	41.7773	1.20438	0.000550124	0.00612138	2.52673	1.33727	up
Lipid-B-N-0028	C18H34O2	FFA(18:1)	FA	FFA	LMFA01030061	82.139	95.2614	91.5916	37.038	37.5309	40.3179	1.19297	0.00369882	0.0164035	2.34136	1.22735	up
Lipid-B-N-0382	C45H79O13P	PI(18:2_18:2)	GP	PI	LMGP06010927	78.2853	85.7335	80.0567	44.5593	37.0668	32.8047	1.18693	0.000969209	0.00852493	2.13295	1.09285	up
Lipid-B-N-0139	C40H74NO8P	PC(14:1_18:2)	GP	PC	LMGP01011391	44.6501	42.8414	48.3353	20.1871	22.7153	22.0393	1.19364	0.00123465	0.00944507	2.09152	1.06455	up
Lipid-B-P-0665	C58H106O6	TG(18:1_18:1_19:1)	GL	TG	LMGL03013031	82.5408	77.0034	78.3268	20.8831	21.5903	20.6185	1.20546	0.000597905	0.006202	3.77023	1.91465	up
Lipid-B-N-0170	C44H78NO8P	PC(18:2_18:3)	GP	PC	LMGP01011625	39.5531	53.5697	53.4255	15.6153	18.3865	14.24	1.15909	0.0147511	0.0381518	3.03779	1.60302	up
Lipid-B-N-0034	C18H32O2	FFA(18:2)	FA	FFA	LMFA01030110	52.9063	55.3596	51.9754	18.0564	17.5615	19.789	1.20468	2.82369e-05	0.0017281	2.89208	1.53211	up
Lipid-B-N-0296	C40H77O10P	PG(16:0_18:1)	GP	PG	LMGP04010002	35.0387	31.2057	38.8261	17.1503	16.7095	17.6514	1.17127	0.0137903	0.0363954	2.03976	1.0284	up
Lipid-B-P-0869	C57H96O6	TG(18:2_18:2_18:3)	GL	TG	LMGL03010420	50.7874	63.9849	43.2407	12.0525	15.5396	10.5484	1.15355	0.0176703	0.0437824	4.14292	2.05065	up
Lipid-B-N-0138	C50H96NO8P	PC(24:0_18:2)	GP	PC	LMGP01012173	29.9899	30.4304	33.0434	12.3998	13.6083	12.5514	1.19991	0.000826768	0.00802967	2.42389	1.27732	up
Lipid-B-N-0227	C45H86NO8P	PE(18:2_22:0)	GP	PE	LMGP02011082	29.7012	30.7921	30.1638	11.384	13.432	11.9628	1.20415	0.000121673	0.00413689	2.46493	1.30154	up
Lipid-B-N-0161	C44H80NO8P	PC(18:3_18:1)	GP	PC	LMGP01010955	34.5088	35.2931	32.6743	13.3574	13.2824	13.0359	1.20439	0.00118149	0.0091981	2.58284	1.36896	up
Lipid-B-P-0725	C57H102O6	TG(18:0_18:1_18:3)	GL	TG	LMGL03010291	32.3097	29.4101	30.3108	12.3406	12.4084	10.0276	1.19883	8.46466e-05	0.00355854	2.64633	1.40399	up
Lipid-B-P-1181	C51H88O15	DGDG(18:2_18:2)	GL	DGDG	LMGL05010015	26.0825	23.8086	28.3328	13.0089	11.6608	10.9813	1.1833	0.00293765	0.0146166	2.19416	1.13367	up
Lipid-B-P-0539	C56H106O6	TG(17:0_18:0_18:1)	GL	TG	LMGL03010119	24.8176	26.1137	26.1889	10.3684	10.6943	10.1111	1.20531	0.000206418	0.00467881	2.47389	1.30678	up
Lipid-B-N-0129	C43H82NO8P	PC(17:0_18:2)	GP	PC	LMGP01011505	25.326	23.3147	26.4585	9.70378	10.3277	9.85803	1.198	0.00271602	0.0146166	2.51257	1.32916	up
Lipid-B-N-0144	C42H78NO8P	PC(16:0_18:3)	GP	PC	LMGP01010598	22.2808	24.8214	25.1031	10.4768	10.2168	9.79274	1.19727	0.00290604	0.0146166	2.36845	1.24394	up
Lipid-B-N-0265	C41H72NO8P	PE(18:2_18:3)	GP	PE	-	32.366	35.8218	35.459	10.0196	9.99244	9.56332	1.20285	0.00167643	0.0107998	3.50449	1.80921	up
Lipid-B-P-0598	C58H108O6	TG(15:0_18:1_22:1)	GL	TG	LMGL03015160	37.623	37.0958	41.4443	7.69096	9.98697	10.0596	1.20044	0.000237957	0.00485432	4.18793	2.06624	up
Lipid-B-N-0313	C42H77O10P	PG(18:2_18:1)	GP	PG	LMGP04010350	27.2997	19.7857	27.3641	11.9595	9.95216	10.7677	1.13134	0.026099	0.0544384	2.27818	1.18788	up
Lipid-B-P-0644	C53H96O6	TG(16:0_16:0_18:3)	GL	TG	LMGL03010054	18.1641	24.431	15.9242	7.46254	9.196	5.49541	1.10032	0.0274718	0.0560425	2.64148	1.40135	up
Lipid-B-P-1175	C51H90O15	DGDG(18:1_18:2)	GL	DGDG	-	18.2028	17.2304	18.9694	9.11177	9.11177	6.59863	1.18474	0.00140657	0.00994905	2.19169	1.13205	up
Lipid-B-N-0151	C46H86NO8P	PC(20:1_18:2)	GP	PC	LMGP01011818	31.8338	29.4294	33.8518	7.44752	7.83559	7.38741	1.20051	0.00252989	0.0140754	4.19554	2.06886	up
Lipid-B-N-0233	C39H72NO8P	PE(18:3_16:0)	GP	PE	LMGP02010047	18.4097	18.4071	22.8781	6.5817	7.49419	6.31243	1.17552	0.00953871	0.0282603	2.9279	1.54986	up
Lipid-B-N-0224	C43H82NO8P	PE(20:0_18:2)	GP	PE	LMGP02010125	13.3263	14.7485	13.8923	6.21988	7.38233	6.05428	1.19317	0.000224797	0.004744	2.13503	1.09425	up
Lipid-B-P-0904	C59H98O6	TG(16:0_20:3_20:5)	GL	TG	LMGL03010809	14.2416	13.0789	12.3368	4.1295	6.03736	6.27674	1.17743	0.00108714	0.00887105	2.41172	1.27006	up
Lipid-B-N-0122	C40H76NO8P	PC(14:0_18:2)	GP	PC	LMGP01010494	12.6236	14.5901	15.0317	6.38966	5.74436	5.77436	1.18651	0.00519706	0.0190455	2.35897	1.23816	up
Lipid-B-N-0253	C41H74NO8P	PE(18:3_18:1)	GP	PE	LMGP02010691	16.2201	16.6276	16.7108	5.43323	5.48673	5.10926	1.20691	1.03651e-06	0.000634344	3.09176	1.62843	up
Lipid-B-P-1076	C48H79NO7	DGTS(18:2_20:5)	GL	DGTS	-	20.9916	19.4488	23.2013	4.52236	4.50919	4.80753	1.19685	0.00403342	0.0166787	4.5987	2.20123	up
Lipid-B-P-0463	C21H40O4	MG(18:1)	GL	MG	LMGL01010004	10.9148	9.1843	13.7037	4.78288	4.40852	5.73029	1.1054	0.0324182	0.0631845	2.26535	1.17973	up
Lipid-B-P-0599	C58H108O6	TG(18:0_18:1_19:1)	GL	TG	LMGL03016144	14.8239	15.004	15.3169	3.50446	3.72194	3.4635	1.20705	4.2128e-06	0.000873705	4.22313	2.07831	up
Lipid-B-N-0343	C45H87O13P	PI(18:0_18:0)	GP	PI	LMGP06010008	7.54317	7.46183	8.18463	4.48125	3.65377	3.44251	1.18374	0.000924541	0.00844506	2.00299	1.00215	up
Lipid-B-N-0349	C44H83O13P	PI(17:0_18:1)	GP	PI	LMGP06010295	12.4435	14.9868	10.9702	4.63595	3.52726	3.10804	1.16418	0.00890344	0.0269606	3.40694	1.76848	up
Lipid-B-P-1190	C51H86O15	DGDG(18:2_18:3)	GL	DGDG	-	9.01972	9.65687	9.09383	3.47765	3.45268	3.77229	1.20383	0.00014538	0.00466737	2.59473	1.37558	up
Lipid-B-N-0219	C40H76NO8P	PE(17:0_18:2)	GP	PE	-	10.3161	11.9809	11.0091	2.99663	3.44357	3.12786	1.19826	0.00214016	0.0125572	3.48096	1.79948	up
Lipid-B-N-0317	C42H75O10P	PG(18:2_18:2)	GP	PG	LMGP04010956	10.6183	11.1697	11.739	3.23591	3.35766	3.39327	1.20329	0.00139321	0.00994905	3.35712	1.74722	up
Lipid-B-P-0465	C21H38O4	MG(18:2)	GL	MG	LMGL01010006	7.22718	5.25801	7.41471	3.71543	3.27719	2.14605	1.0949	0.016596	0.0417972	2.17755	1.12271	up
Lipid-B-N-0362	C44H81O13P	PI(17:0_18:2)	GP	PI	LMGP06010201	7.29399	5.81869	5.77643	3.21397	3.11482	2.50855	1.1484	0.0111035	0.0318917	2.13742	1.09587	up
Lipid-B-N-0384	C45H79O13P	PI(18:1_18:3)	GP	PI	-	8.68203	7.68346	7.51673	3.98295	2.98651	2.98406	1.18137	0.000735852	0.00738265	2.39937	1.26266	up
Lipid-B-N-0137	C50H96NO8P	PC(18:1_24:1)	GP	PC	LMGP01012162	7.47637	8.13887	8.60596	2.56	2.91789	2.68377	1.19766	0.00179593	0.0112154	2.96768	1.56933	up
Lipid-B-N-0433	C40H72NO10P	PS(16:0_18:3)	GP	PS	-	7.11925	6.4675	7.46675	2.79709	2.73499	3.00459	1.19445	0.00290876	0.0146166	2.46624	1.30231	up
Lipid-B-N-0069	C27H51O12P	LPI(18:1)	GP	LPI	LMGP06050005	6.94863	5.83145	7.02776	2.99546	2.71747	2.75939	1.18142	0.00785279	0.0246457	2.33795	1.22524	up
Lipid-B-N-0419	C42H80NO10P	PS(18:0_18:1)	GP	PS	LMGP03010025	12.4803	11.2016	12.9997	3.26943	2.69588	3.73487	1.19601	0.000526125	0.0059637	3.78154	1.91897	up
Lipid-B-N-0180	C44H76NO8P	PC(18:3_18:3)	GP	PC	LMGP01012233	13.1122	12.4299	16.0304	2.09952	2.61489	2.47021	1.18491	0.00819093	0.0254729	5.78632	2.53265	up
Lipid-B-P-0416	C39H66O5	DG(18:2_18:3)	GL	DG	LMGL02010071	6.81936	6.10563	6.61707	2.74186	2.52974	2.1344	1.19638	0.000155252	0.00466737	2.63868	1.39982	up
Lipid-B-P-0654	C55H100O6	TG(16:0_18:0_18:3)	GL	TG	LMGL03010125	5.6926	5.6791	6.03652	2.40111	2.48823	2.70612	1.20234	3.99045e-05	0.002164	2.29193	1.19656	up
Lipid-B-N-0410	C38H74NO10P	PS(16:0_16:0)	GP	PS	LMGP03010029	7.43936	9.0331	6.20697	4.81015	2.48679	3.45314	1.06662	0.0212461	0.0489779	2.1097	1.07704	up
Lipid-B-N-0244	C45H84NO8P	PE(18:2_22:1)	GP	PE	LMGP02010676	7.09601	7.92348	7.44134	2.16984	2.43959	1.94677	1.20123	0.00019066	0.00466737	3.42589	1.77648	up
Lipid-B-P-0214	C23H44NO7P	LPE(18:2)	GP	LPE	LMGP02050011	3.95793	5.6203	5.50021	2.73474	2.20274	1.73583	1.10848	0.0182496	0.0443205	2.25951	1.17601	up
Lipid-B-N-0212	C37H70NO8P	PE(18:2_14:0)	GP	PE	LMGP02010655	8.90475	9.40693	11.1606	2.03174	2.19254	1.88433	1.18886	0.00687154	0.0226096	4.8247	2.27044	up
Lipid-B-P-1196	C51H84O15	DGDG(18:3_18:3)	GL	DGDG	-	6.52261	6.34155	7.3834	2.04292	2.17263	1.79031	1.19516	0.00202747	0.0122853	3.3713	1.75331	up
Lipid-B-P-0617	C61H114O6	TG(18:1_20:0_22:1)	GL	TG	LMGL03011273	6.17822	6.261	6.22394	1.92024	2.08244	2.04018	1.20715	6.25796e-06	0.000957469	3.08847	1.62689	up
Lipid-B-P-0798	C59H104O6	TG(18:1_18:2_20:2)	GL	TG	LMGL03010602	9.10416	8.68441	8.67203	1.62813	1.87535	2.0233	1.20579	4.28287e-06	0.000873705	4.78771	2.25934	up
Lipid-B-P-0870	C57H96O6	TG(18:1_18:2_18:4)	GL	TG	LMGL03016218	8.40944	7.34555	8.46357	1.54604	1.8336	1.68753	1.19908	0.00217379	0.0125572	4.7795	2.25686	up
Lipid-B-P-1180	C51H88O15	DGDG(18:1_18:3)	GL	DGDG	-	5.62763	4.63489	7.33783	1.88829	1.77173	1.43137	1.12651	0.0308872	0.060857	3.45688	1.78947	up
Lipid-B-P-0787	C56H98O6	TG(17:1_18:1_18:3)	GL	TG	LMGL03010223	4.39582	3.95908	4.78611	1.72203	1.72998	1.66372	1.1882	0.00752115	0.0238495	2.56875	1.36107	up
Lipid-B-N-0390	C45H77O13P	PI(18:2_18:3)	GP	PI	LMGP06010319	4.25835	5.01571	4.63719	2.67051	1.71627	1.32329	1.14641	0.00847502	0.0261955	2.43627	1.28467	up
Lipid-B-P-1053	C46H79NO7	DGTS(16:0_20:5)	GL	DGTS	-	3.42578	3.03719	3.42459	1.3034	1.69953	1.39945	1.18554	0.000500684	0.0059637	2.24596	1.16733	up
Lipid-B-N-0150	C44H82NO8P	PC(18:0_18:3)	GP	PC	-	4.84897	5.6242	6.15938	1.86881	1.57316	1.71697	1.18313	0.00739461	0.0236937	3.22403	1.68886	up
Lipid-B-N-0228	C47H90NO8P	PE(18:1_24:1)	GP	PE	-	5.05671	5.96987	5.27874	1.31047	1.52191	1.29925	1.19623	0.00282804	0.0146166	3.94646	1.98056	up
Lipid-B-N-0430	C46H86NO10P	PS(18:1_22:1)	GP	PS	LMGP03010337	13.5973	12.3536	10.6944	1.33442	1.39916	1.70581	1.1928	0.0053838	0.0194964	8.25459	3.0452	up
Lipid-B-N-0015	C28H56O2	FFA(28:0)	FA	FFA	LMFA01010028	3.61458	4.58664	3.48731	1.86138	1.38217	1.85323	1.14127	0.0125688	0.0343398	2.29332	1.19744	up
Lipid-B-N-0507	C38H71O8P	PMeOH(16:0_18:2)	GP	PMeOH	-	4.84553	4.66172	7.3434	1.35694	1.34825	1.19917	1.11992	0.0374881	0.0699474	4.31585	2.10964	up
Lipid-B-N-0146	C43H80NO8P	PC(17:1_18:2)	GP	PC	LMGP01011533	5.56616	4.18171	6.06187	0.746452	1.32573	1.13285	1.16216	0.0118878	0.0330696	4.93279	2.3024	up
Lipid-B-P-0608	C60H112O6	TG(15:0_18:1_24:1)	GL	TG	-	2.13044	3.97029	3.58873	1.12079	1.21173	1.12708	1.06283	0.0653881	0.105866	2.80075	1.48581	up
Lipid-B-N-0030	C20H38O2	FFA(20:1)	FA	FFA	LMFA01030082	2.34293	1.99742	2.3869	1.15804	1.18798	0.837335	1.16222	0.00215805	0.0125572	2.11326	1.07947	up
Lipid-B-N-0489	C39H67O8P	PA(18:2_18:3)	GP	PA	LMGP10010624	3.53984	3.05884	2.03962	1.65518	1.13929	1.44008	1.01941	0.067534	0.108765	2.03996	1.02854	up
Lipid-B-N-0235	C40H74NO8P	PE(17:1_18:2)	GP	PE	LMGP02010573	3.23989	3.37714	3.24227	0.610582	1.13227	0.688065	1.19672	0.00248739	0.0139659	4.0558	2.01999	up
Lipid-B-N-0453	C21H39O7P	LPA(18:2)	GP	LPA	LMGP10050017	4.09637	4.05784	4.85468	1.75875	1.1102	1.1421	1.17846	0.00102941	0.00868797	3.24326	1.69745	up
Lipid-B-N-0125	C41H78NO8P	PC(15:0_18:2)	GP	PC	LMGP01010543	2.84893	2.44519	2.45065	1.01671	1.01192	1.02077	1.19017	0.00719957	0.0231902	2.53978	1.3447	up
Lipid-B-N-0451	C21H41O7P	LPA(18:1)	GP	LPA	LMGP10050008	3.50625	3.90162	3.89892	0.958188	0.93404	0.641093	1.20009	9.34631e-05	0.00357496	4.46323	2.15809	up
Lipid-B-P-0939	C63H102O6	TG(18:1_20:4_22:5)	GL	TG	LMGL03011894	2.49118	2.68177	3.11153	0.746442	0.894226	0.750677	1.18547	0.00579784	0.0205103	3.46436	1.79259	up
Lipid-B-N-0289	C38H75O10P	PG(16:0_16:0)	GP	PG	LMGP04010986	4.86349	4.78818	4.8925	0.872431	0.86703	0.883192	1.20735	4.24314e-05	0.002164	5.54559	2.47134	up
Lipid-B-P-0897	C57H94O6	TG(18:2_18:3_18:3)	GL	TG	LMGL03010471	5.06636	6.90314	4.4061	0.808672	0.822765	0.593583	1.15154	0.0232618	0.0503757	7.35975	2.87966	up
Lipid-B-P-0844	C59H102O6	TG(18:2_18:3_20:1)	GL	TG	LMGL03010657	2.51408	2.37839	2.37019	0.818112	0.812693	0.758915	1.20527	0.000167666	0.00466737	3.03913	1.60366	up
Lipid-B-N-0238	C41H76NO8P	PE(18:0_18:3)	GP	PE	-	1.97258	1.97024	2.25449	0.790485	0.811798	0.730658	1.1938	0.00343877	0.0160595	2.65644	1.40949	up
Lipid-B-P-0841	C59H102O6	TG(18:2_18:2_20:2)	GL	TG	LMGL03010663	1.67709	1.41372	1.38525	0.614974	0.804557	0.732099	1.16297	0.00423034	0.016928	2.08031	1.0568	up
Lipid-B-N-0136	C48H92NO8P	PC(18:1_22:1)	GP	PC	LMGP01012158	1.31505	1.32757	1.35956	0.627804	0.72656	0.64176	1.20156	0.000507991	0.0059637	2.00498	1.00358	up
Lipid-B-P-1130	C46H84O12S	SQDG(18:1_19:1)	GL	SQDG	-	1.00371	0.846754	1.18035	0.451112	0.705094	0.323443	1.04824	0.0258992	0.0544384	2.04833	1.03445	up
Lipid-B-P-0873	C59H100O6	TG(18:1_18:1_20:5)	GL	TG	LMGL03010748	2.58545	2.50569	1.3952	0.582949	0.641669	0.737449	1.07508	0.0573531	0.0959019	3.30588	1.72503	up
Lipid-B-N-0367	C47H87O13P	PI(18:1_20:1)	GP	PI	LMGP06010508	1.94213	2.52102	2.42026	0.641301	0.638112	0.53438	1.18083	0.0089428	0.0269606	3.79504	1.92411	up
Lipid-B-P-0828	C55H94O6	TG(16:1_16:1_20:4)	GL	TG	LMGL03010214	1.46682	1.28115	1.42441	0.546382	0.634352	0.578661	1.19326	0.00136792	0.00994905	2.37149	1.24579	up
Lipid-B-P-0614	C61H114O6	TG(18:1_20:0_20:1)	GL	TG	LMGL03010720	1.34126	1.32938	1.62514	0.554615	0.610333	0.614085	1.17503	0.0106934	0.0310161	2.41467	1.27183	up
Lipid-B-N-0001	C10H20O2	FFA(10:0)	FA	FFA	LMFA01010010	1.33614	1.15043	1.10104	0.508473	0.587655	0.617037	1.17083	0.00537924	0.0194964	2.09415	1.06636	up
Lipid-B-P-0824	C55H94O6	TG(16:0_16:1_20:5)	GL	TG	LMGL03010215	2.82937	2.57385	2.65787	0.535979	0.567258	0.539535	1.20443	0.00104219	0.00868797	4.90701	2.29484	up
Lipid-B-N-0239	C42H78NO8P	PE(18:2_19:1)	GP	PE	LMGP02010668	1.00479	0.892125	0.82313	0.361051	0.531938	0.382993	1.15264	0.00309076	0.0151887	2.13172	1.09202	up
Lipid-B-N-0511	C40H71O8P	PMeOH(18:2_18:2)	GP	PMeOH	-	3.56594	3.40205	5.75416	0.525479	0.491859	0.411802	1.11924	0.0380224	0.0707285	8.90196	3.15412	up
Lipid-B-P-0546	C58H110O6	TG(16:0_18:1_21:0)	GL	TG	LMGL03010455	1.32923	1.39076	1.53245	0.542043	0.491216	0.506593	1.1962	0.0028408	0.0146166	2.76159	1.4655	up
Lipid-B-P-1170	C49H86O15	DGDG(16:0_18:3)	GL	DGDG	-	2.64447	2.44801	2.28305	0.336038	0.477292	0.546767	1.1987	0.000300584	0.00525592	5.42279	2.43904	up
Lipid-B-P-0796	C58H102O6	TG(17:0_18:1_20:4)	GL	TG	LMGL03010448	4.08642	3.20138	3.98097	0.384981	0.473032	0.479792	1.1901	0.00652388	0.0220586	8.42332	3.07439	up
Lipid-B-P-0663	C57H104O6	TG(16:0_18:3_20:0)	GL	TG	LMGL03010262	0.874168	0.684162	0.75453	0.325568	0.436662	0.279891	1.14268	0.00466902	0.0179713	2.21938	1.15015	up
Lipid-B-P-0829	C55H94O6	TG(16:0_18:3_18:3)	GL	TG	LMGL03010192	1.87086	3.02666	1.83735	0.385148	0.430081	0.203416	1.11578	0.0361385	0.0680665	6.61161	2.725	up
Lipid-B-N-0274	C41H70NO8P	PE(18:3_18:3)	GP	PE	-	3.37725	3.35312	3.65667	0.348991	0.425675	0.304777	1.20479	0.00027988	0.00519051	9.62259	3.26642	up
Lipid-B-N-0448	C19H39O7P	LPA(16:0)	GP	LPA	LMGP10050042	1.3046	1.2477	1.19144	0.350853	0.359964	0.324007	1.20417	0.000481639	0.00595187	3.61776	1.8551	up
Lipid-B-N-0039	C18H30O2	FFA(18:3)	FA	FFA	LMFA01030140	1.72249	1.85895	1.4666	0.395358	0.344065	0.394363	1.1892	0.00673119	0.0222758	4.45238	2.15458	up
Lipid-B-N-0376	C46H83O13P	PI(18:1_19:2)	GP	PI	-	1.61918	0.959477	1.79473	0.3356	0.338837	0.544559	1.07806	0.0455751	0.0801493	3.5877	1.84306	up
Lipid-B-N-0257	C43H78NO8P	PE(18:3_20:1)	GP	PE	LMGP02010699	2.25793	2.09376	2.20657	0.261551	0.335916	0.201802	1.20502	1.00719e-05	0.00102734	8.20531	3.03656	up
Lipid-B-N-0365	C47H87O13P	PI(18:2_20:0)	GP	PI	LMGP06010324	1.20453	0.833153	1.07636	0.395214	0.332696	0.418362	1.14205	0.0217431	0.0489912	2.71666	1.44184	up
Lipid-B-P-0428	C39H64O5	DG(18:3_18:3)	GL	DG	LMGL02010079	1.33491	1.16095	1.37382	0.314586	0.319709	0.255678	1.19597	0.00219547	0.0125572	4.34808	2.12038	up
Lipid-B-P-1115	C39H74O12S	SQDG(14:0_16:0)	GL	SQDG	LMGL05010005	1.34409	1.03552	1.70918	0.340467	0.301989	0.230926	1.13248	0.0287068	0.0579821	4.68155	2.22699	up
Lipid-B-N-0324	C42H73O10P	PG(18:2_18:3)	GP	PG	LMGP04010351	0.788602	0.622319	0.615648	0.208769	0.241828	0.211028	1.17056	0.0127848	0.0346457	3.06302	1.61495	up
Lipid-B-N-0463	C35H69O8P	PA(16:0_16:0)	GP	PA	LMGP10010012	0.413119	0.335588	0.282076	0.0437893	0.228979	0.140175	1.01842	0.0401625	0.0735911	2.49618	1.31972	up
Lipid-B-P-0751	C63H114O6	TG(18:3_20:0_22:1)	GL	TG	LMGL03011425	0.466096	0.503222	0.534974	0.21143	0.218494	0.228425	1.19481	0.00326597	0.0154944	2.28495	1.19216	up
Lipid-B-N-0291	C40H79O10P	PG(18:0_16:0)	GP	PG	LMGP04010888	0.602535	0.813431	0.810428	0.146574	0.201329	0.203122	1.16914	0.0110769	0.0318917	4.04045	2.01452	up
Lipid-B-P-0789	C56H98O6	TG(17:0_18:2_18:3)	GL	TG	LMGL03010222	0.370622	0.305321	0.278971	0.143168	0.165664	0.135473	1.14442	0.0167975	0.0419594	2.14923	1.10382	up
Lipid-B-N-0494	C39H65O8P	PA(18:3_18:3)	GP	PA	LMGP10010218	1.10678	0.712569	0.985908	0.202692	0.139891	0.189851	1.15206	0.0205633	0.0485896	5.26875	2.39746	up
Lipid-B-P-0747	C63H114O6	TG(20:1_22:1_18:2)	GL	TG	-	0.434151	0.40233	0.349427	0.0994073	0.127834	0.116503	1.18742	0.00406072	0.0166789	3.44997	1.78658	up
Lipid-B-P-0843	C59H102O6	TG(18:1_18:3_20:2)	GL	TG	LMGL03010662	0.558472	0.497917	0.461114	0.149767	0.125205	0.118644	1.19257	0.00283687	0.0146166	3.85528	1.94684	up
Lipid-B-P-0850	C63H110O6	TG(24:1_18:2_18:3)	GL	TG	-	0.508794	0.353568	0.40384	0.122954	0.124149	0.11588	1.15488	0.0220106	0.0491623	3.48832	1.80253	up
Lipid-B-P-0750	C63H114O6	TG(18:2_20:1_22:1)	GL	TG	LMGL03011424	0.345014	0.263116	0.303386	0.12511	0.111038	0.129832	1.16599	0.012794	0.0346457	2.49061	1.3165	up
Lipid-B-P-0730	C59H106O6	TG(18:0_18:2_20:2)	GL	TG	LMGL03010544	0.308633	0.243771	0.401037	0.141948	0.10896	0.127446	1.08485	0.047054	0.082513	2.51997	1.33341	up
Lipid-B-P-0678	C61H112O6	TG(18:3_20:0_20:0)	GL	TG	LMGL03010785	0.211325	0.208346	0.181521	0.0760219	0.104442	0.108512	1.16639	0.00175806	0.0110921	2.08042	1.05687	up
Lipid-B-P-0714	C54H96O6	TG(16:0_17:1_18:3)	GL	TG	LMGL03010091	0.263939	0.256361	0.323279	0.144023	0.10339	0.0621498	1.13766	0.0051364	0.0189978	2.72506	1.44629	up
Lipid-B-P-0847	C61H106O6	TG(18:2_18:3_22:1)	GL	TG	LMGL03011199	0.262859	0.294281	0.284942	0.0848279	0.094816	0.103711	1.19951	0.000274178	0.00519051	2.97183	1.57135	up
Lipid-B-P-0719	C56H100O6	TG(16:0_16:0_21:4)	GL	TG	-	0.272258	0.253582	0.285685	0.0833568	0.0936933	0.0825949	1.20031	0.000827499	0.00802967	3.12552	1.64409	up
Lipid-B-P-0953	C61H94O6	TG(18:2_20:5_20:5)	GL	TG	LMGL03011473	0.253464	0.208272	0.174395	0.0810244	0.0926414	0.0769852	1.13505	0.0263297	0.0544384	2.53791	1.34364	up
Lipid-B-P-0971	C59H104O12	ADGGA((O-16:0)16:0_18:3)	GL	ADGGA	-	0.30428	0.348871	0.258942	0.104853	0.0924537	0.043292	1.16192	0.00310227	0.0151887	3.79093	1.92255	up
Lipid-B-P-0807	C61H108O6	TG(18:1_18:3_22:1)	GL	TG	LMGL03011123	0.592419	0.481417	0.649188	0.120726	0.0910881	0.0936111	1.18072	0.0087672	0.0268276	5.64139	2.49605	up
Lipid-B-P-0552	C59H112O6	TG(18:0_18:0_20:1)	GL	TG	LMGL03010388	0.211607	0.217177	0.262214	0.0940391	0.0877865	0.0814169	1.17647	0.00955863	0.0282603	2.62495	1.39229	up
Lipid-B-P-0947	C61H96O6	TG(18:1_18:4_22:6)	GL	TG	LMGL03016257	0.419935	0.444182	0.389511	0.125927	0.0743127	0.143326	1.19007	0.000450543	0.00584865	3.64888	1.86745	up
Lipid-B-N-0222	C41H78NO8P	PE(20:2_16:0)	GP	PE	LMGP02010877	0.172996	0.182063	0.213994	0.108404	0.0741864	0.0919251	1.14857	0.00409296	0.0166993	2.07293	1.05167	up
Lipid-B-P-0876	C59H100O6	TG(18:2_18:3_20:2)	GL	TG	LMGL03010727	0.253093	0.175825	0.192482	0.0673733	0.0705545	0.0675704	1.14325	0.0273066	0.0558917	3.02387	1.5964	up
Lipid-B-N-0216	C38H72NO8P	PE(16:0_17:2)	GP	PE	-	0.199794	0.248399	0.23513	0.0591145	0.068481	0.079136	1.18492	0.00354253	0.0160595	3.30536	1.72481	up
Lipid-B-P-0959	C63H96O6	TG(18:3_20:5_20:5)	GL	TG	LMGL03011549	0.259398	0.154604	0.296962	0.0412071	0.0665263	0.0438174	1.094	0.0442043	0.0784147	4.69125	2.22997	up
Lipid-B-P-0832	C56H96O6	TG(17:0_18:3_18:3)	GL	TG	LMGL03010253	0.169214	0.147069	0.173072	0.0501084	0.0635314	0.0568268	1.19028	0.00159606	0.0107139	2.87068	1.52139	up
Lipid-B-P-0825	C55H94O6	TG(16:0_18:2_18:4)	GL	TG	LMGL03015732	0.264812	0.265321	0.275362	0.0838116	0.0595679	0.0659579	1.20362	0.000202836	0.00467881	3.84783	1.94405	up
Lipid-B-N-0397	C45H75O13P	PI(18:3_18:3)	GP	PI	-	0.26332	0.286504	0.282372	0.0621729	0.0577426	0.0549586	1.20489	0.000458718	0.00584865	4.75883	2.25061	up
Lipid-B-N-0518	C42H73O8P	PMeOH(16:0_22:5)	GP	PMeOH	-	0.159685	0.151445	0.133967	0.0704148	0.0561516	0.0656643	1.18296	0.00195821	0.0119842	2.31543	1.21128	up
Lipid-B-N-0248	C39H70NO8P	PE(18:3_16:1)	GP	PE	LMGP02010686	0.358149	0.341073	0.456607	0.102511	0.0444008	0.114736	1.16145	0.0042571	0.016928	4.41751	2.14323	up
Lipid-B-N-0295	C39H75O10P	PG(16:0_17:1)	GP	PG	-	0.122229	0.116228	0.114291	0.024813	0.0434994	0.0364808	1.19516	0.00127379	0.0096242	3.36613	1.75109	up
Lipid-B-N-0290	C39H77O10P	PG(16:0_17:0)	GP	PG	-	0.133397	0.134016	0.154734	0.0630734	0.0434411	0.0589011	1.18009	0.000839705	0.00802967	2.55204	1.35165	up
Lipid-B-P-0906	C61H102O6	TG(18:1_18:1_22:6)	GL	TG	LMGL03011389	0.109254	0.156679	0.121678	0.0345457	0.0433883	0.0615369	1.12394	0.0131458	0.0351321	2.77916	1.47465	up
Lipid-B-P-0865	C55H92O6	TG(16:1_18:3_18:3)	GL	TG	LMGL03010221	0.145231	0.152873	0.146744	0.0396856	0.0424231	0.0165532	1.19507	0.00292817	0.0146166	4.50882	2.17275	up
Lipid-B-P-0605	C59H110O6	TG(16:0_20:0_20:2)	GL	TG	LMGL03010435	0.138446	0.150217	0.168298	0.0448637	0.0411408	0.0564484	1.18645	0.00164959	0.0107399	3.2078	1.68159	up
Lipid-B-P-0914	C57H92O6	TG(18:3_18:3_18:3)	GL	TG	LMGL03010527	0.329829	0.511743	0.359768	0.0311137	0.0396094	0.0228199	1.15542	0.021811	0.0489912	12.8426	3.68287	up
Lipid-B-P-0875	C59H100O6	TG(18:3_18:3_20:1)	GL	TG	LMGL03010722	0.185635	0.168144	0.148154	0.0346079	0.0395845	0.0331216	1.19118	0.00546453	0.0195741	4.67723	2.22565	up
Lipid-B-P-0429	C39H64O5	DG(18:2_18:4)	GL	DG	LMGL02010505	0.172497	0.15669	0.177294	0.0407201	0.0372118	0.0285475	1.20048	0.000224689	0.004744	4.7566	2.24993	up
Lipid-B-P-0845	C59H102O6	TG(16:0_20:3_20:3)	GL	TG	LMGL03010664	0.0739112	0.0667719	0.0458433	0.0287815	0.0299659	0.0210782	1.08155	0.040735	0.0741959	2.33667	1.22446	up
Lipid-B-P-0650	C54H98O6	TG(16:0_17:0_18:3)	GL	TG	LMGL03010077	0.0773174	0.0550218	0.0685946	0.0324207	0.0285699	0.0355307	1.12391	0.0247145	0.0526502	2.08176	1.0578	up
Lipid-B-P-0656	C56H102O6	TG(17:1_18:1_18:1)	GL	TG	LMGL03010161	0.111219	0.0895452	0.117506	0.0345098	0.0283268	0.0456568	1.16111	0.00432704	0.0169753	2.93355	1.55265	up
Lipid-B-P-0827	C55H94O6	TG(14:0_18:1_20:5)	GL	TG	LMGL03014373	0.14419	0.0965041	0.147586	0.0554407	0.0248473	0.0692727	1.06548	0.0213269	0.0489779	2.59614	1.37637	up
Lipid-B-N-0515	C40H69O8P	PMeOH(18:2_18:3)	GP	PMeOH	-	0.111378	0.0921241	0.206231	0.0272227	0.0236178	0.0170199	1.02477	0.0828638	0.127358	6.03789	2.59404	up
Lipid-B-P-0821	C53H90O6	TG(14:0_18:3_18:3)	GL	TG	LMGL03012794	0.0402966	0.0359719	0.0497797	0.0155048	0.0226356	0.0215399	1.1125	0.0164279	0.0415846	2.11206	1.07865	up
Lipid-B-P-0859	C55H92O6	TG(16:1_16:1_20:5)	GL	TG	LMGL03010247	0.0996418	0.0867679	0.081049	0.0398405	0.0222897	0.0225796	1.16828	0.00161059	0.0107139	3.15735	1.65871	up
Lipid-B-N-0329	C42H71O10P	PG(18:3_18:3)	GP	PG	-	0.110925	0.0993286	0.113221	0.021157	0.0207761	0.0178584	1.20129	0.00147174	0.0102353	5.41003	2.43564	up
Lipid-B-N-0508	C38H69O8P	PMeOH(16:0_18:3)	GP	PMeOH	-	0.0418582	0.0663546	0.0937526	0.0158281	0.018872	0.00143923	1.04646	0.0530871	0.0907522	5.58853	2.48247	up
Lipid-B-P-0877	C61H104O6	TG(18:3_18:3_22:1)	GL	TG	LMGL03011275	0.0242213	0.0232577	0.0367584	0.00759498	0.00659911	0.000760401	1.1134	0.0187837	0.0454372	5.63292	2.49388	up
Lipid-B-P-0962	C65H100O6	TG(20:4_20:5_20:5)	GL	TG	LMGL03011975	0.0553717	0.0757057	0.0926812	0.011795	0.00543094	0.00536063	1.14737	0.0215092	0.0489912	9.90671	3.30841	up
Lipid-B-P-0780	C55H96O6	TG(16:0_18:2_18:3)	GL	TG	LMGL03010167	37.5492	55.809	35.263	0	0	0	1.15633	0.0222296	0.0492917	Inf	Inf	up
Lipid-B-N-0435	C42H76NO10P	PS(18:0_18:3)	GP	PS	LMGP03010315	3.80365	2.78936	4.17362	0	0	0	1.17608	0.0130335	0.0349847	Inf	Inf	up
Lipid-B-N-0455	C21H37O7P	LPA(18:3)	GP	LPA	LMGP10050023	0.431835	0.222606	0.226072	0	0	0	1.09197	0.051307	0.0888533	Inf	Inf	up
Lipid-B-N-0449	C21H43O7P	LPA(18:0)	GP	LPA	LMGP10050043	0.367516	0.346532	0.369847	0	0	0	1.20643	0.000420782	0.00584865	Inf	Inf	up
Lipid-B-P-1174	C51H90O15	DGDG(18:0_18:3)	GL	DGDG	-	0.356484	0.381215	0.361098	0	0	0	1.20661	0.000429438	0.00584865	Inf	Inf	up
Lipid-B-N-0377	C47H85O13P	PI(18:1_20:2)	GP	PI	LMGP06010302	0.341294	0.22046	0.268952	0	0	0	1.1701	0.0156975	0.0400287	Inf	Inf	up
Lipid-B-P-1067	C46H77NO7	DGTS(18:3_18:3)	GL	DGTS	-	0.32427	0.300372	0.185762	0	0	0	1.15172	0.0241377	0.0518325	Inf	Inf	up
Lipid-B-N-0262	C39H68NO8P	PE(16:2_18:3)	GP	PE	-	0.294464	0.141034	0.287077	0	0	0	1.11442	0.0404301	0.0738604	Inf	Inf	up
Lipid-B-P-0838	C57H98O6	TG(18:0_18:3_18:3)	GL	TG	LMGL03010372	0.267703	0.176512	0.280614	0	0	0	1.16477	0.0178945	0.0439762	Inf	Inf	up
Lipid-B-P-1081	C48H77NO7	DGTS(18:3_20:5)	GL	DGTS	-	0.244464	0.370988	0.335034	0	0	0	1.17515	0.0138232	0.0363954	Inf	Inf	up
Lipid-B-N-0029	C19H36O2	FFA(19:1)	FA	FFA	LMFA01030857	0.211768	0.286152	0.147058	0	0	0	1.13199	0.0332067	0.0645159	Inf	Inf	up
Lipid-B-N-0249	C39H70NO8P	PE(18:1_16:3)	GP	PE	-	0.185648	0.262607	0.348919	0	0	0	1.13774	0.0300814	0.0601627	Inf	Inf	up
Lipid-B-P-0874	C59H100O6	TG(20:1_18:3_18:3)	GL	TG	-	0.16972	0.149093	0.187068	0	0	0	1.19711	0.00421016	0.016928	Inf	Inf	up
Lipid-B-P-0896	C56H92O6	TG(17:2_17:3_19:3)	GL	TG	-	0.137604	0.0916875	0.130458	0	0	0	1.1742	0.0138564	0.0363954	Inf	Inf	up
Lipid-B-P-0805	C61H108O6	TG(20:1_18:2_20:2)	GL	TG	-	0.0770778	0.0906784	0.0746642	0	0	0	1.19878	0.00378371	0.0165402	Inf	Inf	up
Lipid-B-P-0096	C43H83NO5	Cer(t18:1/25:1(2OH))	SP	Cert	-	0.0691902	0.132592	0.0900896	0	0	0	1.12828	0.0348495	0.0666497	Inf	Inf	up
Lipid-B-P-0409	C43H76O5	DG(18:3_22:1)	GL	DG	-	0.065112	0.0595318	0.0592145	0	0	0	1.20516	0.000975074	0.00852493	Inf	Inf	up
Lipid-B-P-0742	C61H110O6	TG(18:0_18:3_22:1)	GL	TG	LMGL03011048	0.0489196	0.055718	0.0600574	0	0	0	1.19918	0.00346766	0.0160595	Inf	Inf	up
Lipid-B-N-0232	C37H68NO8P	PE(16:0_16:3)	GP	PE	-	0.0330208	0.090659	0.0606842	0	0	0	1.06271	0.0661491	0.106816	Inf	Inf	up
Lipid-B-P-0915	C57H92O6	TG(18:1_18:4_18:4)	GL	TG	LMGL03013034	0.0300199	0.0196346	0.0331896	0	0	0	1.15699	0.0212763	0.0489779	Inf	Inf	up
Lipid-B-P-0820	C53H90O6	TG(14:0_14:0_22:6)	GL	TG	LMGL03012782	0.0275941	0.0266895	0.0191428	0	0	0	1.17996	0.0117703	0.0328925	Inf	Inf	up
Lipid-B-P-0839	C58H100O6	TG(17:2_19:2_19:2)	GL	TG	-	0.0198693	0.0332197	0.0254863	0	0	0	1.15862	0.0211427	0.0489779	Inf	Inf	up
Lipid-B-P-0881	C63H108O6	TG(24:1_18:3_18:3)	GL	TG	-	0.0185047	0.0153334	0.0162729	0	0	0	1.19981	0.00315511	0.0153248	Inf	Inf	up
Lipid-B-N-0288	C37H73O10P	PG(15:0_16:0)	GP	PG	-	0.0175698	0.0183493	0.0287956	0	0	0	1.14427	0.0270108	0.0554891	Inf	Inf	up
Lipid-B-P-0924	C55H86O6	TG(16:4_18:3_18:3)	GL	TG	-	0.00906296	0.00266894	0.00647282	0	0	0	1.0289	0.0822462	0.127358	Inf	Inf	up
Lipid-B-P-0849	C63H110O6	TG(18:1_18:1_24:4)	GL	TG	-	0.00762778	0.0094859	0.00961551	0	0	0	1.19528	0.00515301	0.0189978	Inf	Inf	up
Lipid-B-P-0183	C26H52NO7P	LPC(18:1)	GP	LPC	LMGP01050029	58.0874	44.2168	46.1722	165.813	148.061	186.204	1.18419	0.00389261	0.0165436	0.296906	-1.75192	down
Lipid-B-P-0171	C24H50NO7P	LPC(16:0)	GP	LPC	LMGP01050018	52.6282	47.4503	46.0528	121.522	123.901	126.474	1.20509	1.66658e-05	0.00127493	0.392935	-1.34764	down
Lipid-B-P-0645	C53H96O6	TG(14:0_18:1_18:2)	GL	TG	LMGL03014362	28.469	24.4334	27.2641	58.327	62.0048	56.2811	1.1977	0.000187848	0.00466737	0.453911	-1.13952	down
Lipid-B-N-0126	C42H80NO8P	PC(16:1_18:1)	GP	PC	LMGP01010678	13.1178	14.5709	14.3195	30.2194	27.6499	27.7149	1.19696	0.000576162	0.006202	0.49084	-1.02667	down
Lipid-B-P-0712	C53H94O6	TG(16:0_16:2_18:2)	GL	TG	-	8.86531	7.62425	8.26587	22.4218	23.378	23.1602	1.20532	8.5532e-06	0.00102734	0.358983	-1.47801	down
Lipid-B-P-0173	C26H54NO7P	LPC(18:0)	GP	LPC	LMGP01050026	8.17852	6.16075	7.31798	19.6236	21.1988	20.518	1.20022	8.72191e-05	0.00355854	0.353067	-1.50199	down
Lipid-B-P-0704	C53H94O6	TG(14:0_18:2_18:2)	GL	TG	LMGL03012793	6.45572	6.04749	6.44426	14.2826	14.9812	15.2604	1.20438	0.000181159	0.00466737	0.425554	-1.23259	down
Lipid-B-P-0571	C51H94O6	TG(14:0_16:0_18:2)	GL	TG	LMGL03014227	3.5654	3.36373	3.37175	10.5865	10.9719	10.1496	1.20451	0.000526209	0.0059637	0.324868	-1.62207	down
Lipid-B-P-0776	C54H94O6	TG(15:1_18:2_18:2)	GL	TG	LMGL03012961	1.40875	1.16815	1.35503	2.81355	3.18047	3.0566	1.19401	0.000414317	0.00584865	0.434438	-1.20278	down
Lipid-B-P-0181	C24H48NO7P	LPC(16:1)	GP	LPC	LMGP01050021	0.716743	0.850676	0.646582	2.00026	2.85108	2.19605	1.14699	0.0200873	0.0478343	0.314159	-1.67043	down
Lipid-B-P-0767	C53H92O6	TG(14:1_18:2_18:2)	GL	TG	LMGL03012851	0.857548	0.797582	0.95213	2.63571	2.62589	2.89658	1.20104	0.000362371	0.00568643	0.319588	-1.64571	down
Lipid-B-P-1040	C42H73NO7	DGTS(14:0_18:4)	GL	DGTS	-	0.667311	0.626992	0.913798	1.24598	1.78027	2.00253	1.07517	0.038244	0.0709253	0.439092	-1.1874	down
Lipid-B-P-1116	C41H78O12S	SQDG(16:0_16:0)	GL	SQDG	LMGL05010004	0.52632	0.589944	0.65118	1.71498	1.21762	1.38603	1.13828	0.0229254	0.04993	0.40926	-1.28891	down
Lipid-B-P-0105	C42H85NO4	Cer(t18:0/24:0)	SP	Cert	LMSP02030004	0.458892	0.414745	0.385271	1.21639	1.06687	1.07643	1.19382	0.00141433	0.00994905	0.374709	-1.41616	down
Lipid-B-P-0117	C50H97NO10	HexCer(t18:1/26:0(2OH))	SP	HexCer	LMSP05010047	0.516768	0.392609	0.466295	1.18963	1.06489	0.953925	1.17057	0.00398643	0.0166341	0.428766	-1.22174	down
Lipid-B-P-0640	C52H94O6	TG(16:0_15:1_18:2)	GL	TG	-	0.389809	0.346201	0.384398	0.894273	1.03359	0.959914	1.19526	0.00214403	0.0125572	0.387983	-1.36593	down
Lipid-B-P-0775	C54H94O6	TG(15:0_18:2_18:3)	GL	TG	LMGL03015166	0.587123	0.447113	0.534444	1.38383	1.02183	1.51047	1.12653	0.0262123	0.0544384	0.400569	-1.31988	down
Lipid-B-P-1223	C43H78O10	MGDG(16:0_18:2)	GL	MGDG	LMGL05010026	0.505334	0.575977	0.391556	1.37847	0.981961	1.10313	1.12486	0.0167911	0.0419594	0.425246	-1.23363	down
Lipid-B-P-0967	C59H106O12	ADGGA((O-16:0)16:0_18:2)	GL	ADGGA	-	0.319161	0.33441	0.211188	1.00695	0.975236	0.683831	1.13274	0.018036	0.0439762	0.324363	-1.62432	down
Lipid-B-N-0426	C41H76NO10P	PS(18:0_17:2)	GP	PS	LMGP03010314	0	0	0	1.51595	0.816151	0.752689	1.08976	0.0521678	0.0897531	0	-Inf	down
Lipid-B-P-0635	C51H92O6	TG(14:0_16:1_18:2)	GL	TG	LMGL03014252	0.546238	0.229521	0.230731	0.691712	0.712204	0.669565	1.03724	0.0757627	0.118283	0.485411	-1.04272	down
Lipid-B-P-0169	C22H46NO7P	LPC(14:0)	GP	LPC	LMGP01050012	0.214803	0.194055	0.194506	0.351384	0.685428	0.580814	1.04265	0.0749187	0.117264	0.372993	-1.42278	down
Lipid-B-P-1183	C49H82O15	DGDG(14:0_20:5)	GL	DGDG	-	0.168288	0.21294	0.204533	0.542151	0.587936	0.478922	1.18306	0.00324785	0.0154944	0.364051	-1.45779	down
Lipid-B-P-0565	C49H90O6	TG(12:0_16:0_18:2)	GL	TG	LMGL03013327	0.145457	0.106548	0.205259	0.310784	0.371825	0.259572	1.06415	0.0208185	0.0489779	0.485324	-1.04298	down
Lipid-B-P-0975	C61H106O12	ADGGA((O-16:0)18:2_18:2)	GL	ADGGA	-	0	0	0	0.275403	0.270609	0.304761	1.20436	0.001414	0.00994905	0	-Inf	down
Lipid-B-P-0937	C61H98O6	TG(18:1_18:3_22:6)	GL	TG	LMGL03011537	0	0	0	0.292473	0.224442	0.216175	1.18425	0.00964418	0.0283761	0	-Inf	down
Lipid-B-P-0380	C37H66O5	DG(16:2_18:1)	GL	DG	-	0.0331885	0.0408066	0.0225871	0.0896483	0.0742416	0.109193	1.12628	0.0139597	0.03651	0.353674	-1.49951	down
Lipid-B-P-0938	C63H102O6	TG(16:0_22:5_22:5)	GL	TG	LMGL03012015	0	0	0	0.0115034	0.0234074	0.0188501	1.1263	0.035465	0.0676155	0	-Inf	down
